# Supplementary material for: A comprehensive model of tomato fruit ripening regulation by the transcription factors NOR-like1, NAC-NOR, and MADS-RIN
Source: Plant Physiol. 2025 Jun 30;198(3):kiaf291. doi: 10.1093/plphys/kiaf291 (PMC12305540; doi:10.1093/plphys/kiaf291)
Supplement: kiaf291_Supplementary_Data [file kiaf291_supplementary_data.zip]

Archive with 2 entries (2 files):
- Supplementary Figures_6.25.pdf
- Supplementary Tables.xlsx
