# Supplementary material for: A comprehensive model of tomato fruit ripening regulation by the transcription factors NOR-like1, NAC-NOR, and MADS-RIN
Source: Plant Physiol. 2025 Jun 30;198(3):kiaf291. doi: 10.1093/plphys/kiaf291 (PMC12305540; doi:10.1093/plphys/kiaf291)
Supplement: kiaf291_Supplementary_Data [file kiaf291_supplementary_data.zip › Supplementary Tables.xlsx]

## Sheet: Contents
Name	Description
Supplementary Table S1	Pairwise t-tests of ripening-related gene expression between the wild type, single, and double mutants of nor-cr1 and nl1-cr1.
Supplementary Table S2	Pairwise t-tests of ripening-related gene expression between the wild type, single, and double mutants of nor-cr1 and rin-cr1.
Supplementary Table S3	Comparison of Differentially Expressed Genes (DEGs) at mature green (MG) or 80 dpa between nor-cr1, nl1-cr1 and nor-cr1 nl1-cr1 mutants.
Supplementary Table S4	Gene Ontology (GO) enrichment of the downregulated DEGs from nor-cr1 nl1-cr1 mutant at 80 dpa stage.
Supplementary Table S5	Gene Ontology (GO) enrichment of the downregulated DEGs from nl1-cr1 mutant at mature green (MG) stage.
Supplementary Table S6	Gene Ontology (GO) enrichment of the downregulated DEGs from nor-cr1 mutant at mature green (MG) stage.
Supplementary Table S7	Primers used in this study

## Sheet: Table S1
Supplementary Table S1. Pairwise t-tests of ripening-related gene expression between the wild type, single, and double mutants of nor-cr1 and nl1-cr1.
		p < 0.05	p < 0.01
ACS2								ACS2								ACS2							ACS2							ACS2
30dpa	WT	nor-cr1	nl1-cr1	nor-cr1/+ nl1-cr1/+	nor-cr1/+ nl1-cr1	nor-cr1 nl1-cr1/+		Mature green	WT	nor-cr1	nl1-cr1	nor-cr1/+ nl1-cr1/+	nor-cr1/+ nl1-cr1	nor-cr1 nl1-cr1/+		Breaker	WT	nor-cr1	nl1-cr1	nor-cr1/+ nl1-cr1/+	nor-cr1/+ nl1-cr1		Breaker + 7 days	WT	nor-cr1	nl1-cr1	nor-cr1/+ nl1-cr1/+	nor-cr1/+ nl1-cr1		Breaker + 14 days	WT	nor-cr1	nl1-cr1	nor-cr1/+ nl1-cr1/+	nor-cr1/+ nl1-cr1
nor-cr1	0.00167926							nor-cr1	0.0235937							nor-cr1	0.00604625	1					nor-cr1	0.00294969						nor-cr1	0.0794183
nl1-cr1	0.00463005	0.0121191						nl1-cr1	0.0407612	0.000302813						nl1-cr1	0.851258	0.00399967					nl1-cr1	0.55048	0.00207305					nl1-cr1	0.0705463	0.000791011
nor-cr1/+ nl1-cr1/+	0.206923	0.0113292	0.0685398					nor-cr1/+ nl1-cr1/+	0.230806	0.000145714	0.0319243					nor-cr1/+ nl1-cr1/+	0.775249	0.00498405	0.61084				nor-cr1/+ nl1-cr1/+	0.714556	0.0080326	0.952907				nor-cr1/+ nl1-cr1/+	0.0694739	0.0109318	0.30378
nor-cr1/+ nl1-cr1	0.469235	0.278652	0.640649	0.819502				nor-cr1/+ nl1-cr1	0.0180876	0.00518566	0.0503681	0.0235292				nor-cr1/+ nl1-cr1	0.192024	0.00625448	0.116957	0.22913			nor-cr1/+ nl1-cr1	0.744056	0.00453701	0.411505	0.58884			nor-cr1/+ nl1-cr1	0.651173	0.0701273	0.248322	0.139911
nor-cr1 nl1-cr1/+	0.00505781	0.753778	0.0559056	0.0207372	0.256273			nor-cr1 nl1-cr1/+	0.427856	0.000988935	0.0282642	0.417904	0.0207422			nor-cr1 nl1-cr1/+	0.00142328	0.010774	0.00117505	0.0013126	0.00150372		nor-cr1 nl1-cr1/+	0.000321898	0.00671244	0.00026162	0.000799821	0.000429222		nor-cr1 nl1-cr1/+	0.00673259	0.0101737	0.00360039	0.00360887	0.00634608
nor-cr1 nl1-cr1	0.471203	0.0139779	0.0383968	0.185121	0.318624	0.0163838		nor-cr1 nl1-cr1 80dpa	0.00265362	1.00315e-05	0.00450888	0.000129584	0.21777	0.000409228
								nor-cr1 nl1-cr1 100dpa	0.0131944	0.00199121	0.0517088	0.0155453	0.436195	0.0135187
ACS4								ACS4								ACS4							ACS4							ACS4
30dpa	WT	nor-cr1	nl1-cr1	nor-cr1/+ nl1-cr1/+	nor-cr1/+ nl1-cr1	nor-cr1 nl1-cr1/+		Mature green	WT	nor-cr1	nl1-cr1	nor-cr1/+ nl1-cr1/+	nor-cr1/+ nl1-cr1	nor-cr1 nl1-cr1/+		Breaker	WT	nor-cr1	nl1-cr1	nor-cr1/+ nl1-cr1/+	nor-cr1/+ nl1-cr1		Breaker + 7 days	WT	nor-cr1	nl1-cr1	nor-cr1/+ nl1-cr1/+	nor-cr1/+ nl1-cr1		Breaker + 14 days	WT	nor-cr1	nl1-cr1	nor-cr1/+ nl1-cr1/+	nor-cr1/+ nl1-cr1
nor-cr1	0.209961							nor-cr1	0.000514063							nor-cr1	0.462912						nor-cr1	0.0125606						nor-cr1	0.308968
nl1-cr1	0.0138528	0.326798						nl1-cr1	0.000970756	9.25634e-06						nl1-cr1	0.0347379	0.00533289					nl1-cr1	0.98742	0.01447					nl1-cr1	0.187961	0.417742
nor-cr1/+ nl1-cr1/+	0.137485	0.705066	0.621982					nor-cr1/+ nl1-cr1/+	0.0168798	0.00363082	0.000139553					nor-cr1/+ nl1-cr1/+	0.740148	0.586552	0.0119156				nor-cr1/+ nl1-cr1/+	0.475613	0.00757153	0.477498				nor-cr1/+ nl1-cr1/+	0.568583	0.10962	0.0844018
nor-cr1/+ nl1-cr1	0.0321289	0.287957	0.741196	0.507292				nor-cr1/+ nl1-cr1	0.475868	0.00153373	0.00515477	0.0192145				nor-cr1/+ nl1-cr1	0.130595	0.0603685	0.97176	0.085879			nor-cr1/+ nl1-cr1	0.687529	0.0418736	0.702691	0.337937			nor-cr1/+ nl1-cr1	0.0392271	0.0540597	0.101994	0.02654
nor-cr1 nl1-cr1/+	0.185833	0.0842991	0.00657756	0.0624292	0.0160785			nor-cr1 nl1-cr1/+	0.0429991	0.000331955	0.0168716	0.0030605	0.164887			nor-cr1 nl1-cr1/+	0.00563047	0.00354943	0.0160159	0.00427576	0.0275562		nor-cr1 nl1-cr1/+	0.00367123	0.0110515	0.00377675	0.00302447	0.00503971		nor-cr1 nl1-cr1/+	6.19508e-05	5.66814e-06	6.95994e-05	4.36624e-05	0.004341
nor-cr1 nl1-cr1	0.00658269	0.00857143	0.00170079	0.00808385	0.00321266	0.0159192		nor-cr1 nl1-cr1 80dpa	0.00245959	2.40535e-05	0.179132	0.000299129	0.0124959	0.0589828
								nor-cr1 nl1-cr1 100dpa	0.000328022	1.54808e-07	0.233027	4.15133e-05	0.00244615	0.00626572
ACO1								ACO1								ACO1							ACO1							ACO1
30dpa	WT	nor-cr1	nl1-cr1	nor-cr1/+ nl1-cr1/+	nor-cr1/+ nl1-cr1	nor-cr1 nl1-cr1/+		Mature green	WT	nor-cr1	nl1-cr1	nor-cr1/+ nl1-cr1/+	nor-cr1/+ nl1-cr1	nor-cr1 nl1-cr1/+		Breaker	WT	nor-cr1	nl1-cr1	nor-cr1/+ nl1-cr1/+	nor-cr1/+ nl1-cr1		Breaker + 7 days	WT	nor-cr1	nl1-cr1	nor-cr1/+ nl1-cr1/+	nor-cr1/+ nl1-cr1		Breaker + 14 days	WT	nor-cr1	nl1-cr1	nor-cr1/+ nl1-cr1/+	nor-cr1/+ nl1-cr1
nor-cr1	0.521658							nor-cr1	0.459924							nor-cr1	0.156612						nor-cr1	0.0256446						nor-cr1	0.0578734
nl1-cr1	0.189812	0.29493						nl1-cr1	0.0616841	0.820705						nl1-cr1	0.00517235	0.00331426					nl1-cr1	0.00181634	0.0102649					nl1-cr1	0.000531062	0.00110017
nor-cr1/+ nl1-cr1/+	0.000861641	0.000358135	0.000724941					nor-cr1/+ nl1-cr1/+	0.000713341	0.00894943	0.000901517					nor-cr1/+ nl1-cr1/+	0.00513775	0.00386363	0.744072				nor-cr1/+ nl1-cr1/+	0.000369839	0.0174193	0.0695531				nor-cr1/+ nl1-cr1/+	0.00226523	0.00753908	0.168993
nor-cr1/+ nl1-cr1	0.15393	0.110001	0.071779	0.121421				nor-cr1/+ nl1-cr1	0.000323412	0.00407569	0.000382217	0.216075				nor-cr1/+ nl1-cr1	0.261511	0.0448865	0.00430305	0.00419915			nor-cr1/+ nl1-cr1	0.90063	0.332948	0.03406	0.083663			nor-cr1/+ nl1-cr1	0.0759789	0.67384	0.000617909	0.00478682
nor-cr1 nl1-cr1/+	0.0807744	0.0406074	0.0283259	0.0136828	0.704328			nor-cr1 nl1-cr1/+	0.0014511	0.0167351	0.00195788	0.40485	0.0765637			nor-cr1 nl1-cr1/+	0.0314572	0.00450483	0.000726084	0.000764143	0.214331		nor-cr1 nl1-cr1/+	0.269478	0.140438	0.0370133	0.0655103	0.353104		nor-cr1 nl1-cr1/+	0.0273963	0.197352	0.0203647	0.0925104	0.130533
nor-cr1 nl1-cr1	0.0761916	0.040869	0.0283171	0.0204808	0.790339	0.869715		nor-cr1 nl1-cr1 80dpa	0.00124529	0.00434075	0.00150865	0.0683141	0.210449	0.0363821
								nor-cr1 nl1-cr1 100dpa	0.000386985	0.00234427	0.000454386	0.034771	0.1277	0.0177297
GGPPS2								GGPPS2								GGPPS2							GGPPS2							GGPPS2
30dpa	WT	nor-cr1	nl1-cr1	nor-cr1/+ nl1-cr1/+	nor-cr1/+ nl1-cr1	nor-cr1 nl1-cr1/+		Mature green	WT	nor-cr1	nl1-cr1	nor-cr1/+ nl1-cr1/+	nor-cr1/+ nl1-cr1	nor-cr1 nl1-cr1/+		Breaker	WT	nor-cr1	nl1-cr1	nor-cr1/+ nl1-cr1/+	nor-cr1/+ nl1-cr1		Breaker + 7 days	WT	nor-cr1	nl1-cr1	nor-cr1/+ nl1-cr1/+	nor-cr1/+ nl1-cr1		Breaker + 14 days	WT	nor-cr1	nl1-cr1	nor-cr1/+ nl1-cr1/+	nor-cr1/+ nl1-cr1
nor-cr1	0.857452							nor-cr1	0.0408531							nor-cr1	0.000874097						nor-cr1	0.000904107						nor-cr1	0.0478133
nl1-cr1	0.486942	0.44266						nl1-cr1	0.00189278	0.00563842						nl1-cr1	0.00341357	0.00900036					nl1-cr1	0.781726	0.00118439					nl1-cr1	0.115578	0.777507
nor-cr1/+ nl1-cr1/+	0.180606	0.038579	0.00141792					nor-cr1/+ nl1-cr1/+	0.0213773	0.306114	0.00134728					nor-cr1/+ nl1-cr1/+	0.0180288	0.0335942	0.379232				nor-cr1/+ nl1-cr1/+	0.000197335	0.0255602	0.000543363				nor-cr1/+ nl1-cr1/+	0.111697	0.026124	0.575826
nor-cr1/+ nl1-cr1	0.420109	0.163797	0.0167846	0.107382				nor-cr1/+ nl1-cr1	0.00153167	0.0015892	0.00863407	0.000956287				nor-cr1/+ nl1-cr1	0.000332861	0.0019328	0.000733867	0.00430987			nor-cr1/+ nl1-cr1	0.0053229	0.0760651	0.00708484	0.920131			nor-cr1/+ nl1-cr1	0.0248352	0.1057	0.220773	0.0311692
nor-cr1 nl1-cr1/+	0.973856	0.8256	0.458576	0.187823	0.438923			nor-cr1 nl1-cr1/+	4.61127e-06	0.000885732	0.000723285	7.10152e-05	0.142574			nor-cr1 nl1-cr1/+	2.52644e-05	3.42621e-06	7.60975e-06	9.63781e-05	2.75792e-05		nor-cr1 nl1-cr1/+	0.000262847	0.00744498	0.000303464	0.00108792	0.00235771		nor-cr1 nl1-cr1/+	0.000996251	0.000522298	0.00177382	0.000406631	0.00199661
nor-cr1 nl1-cr1	0.000243659	9.13109e-05	4.37082e-05	6.39407e-05	6.95085e-05	0.000240963		nor-cr1 nl1-cr1 80dpa	0.000935462	0.0017702	0.012864	0.000647276	0.179416	0.873247
								nor-cr1 nl1-cr1 100dpa	0.00333763	0.00268236	0.0246461	0.00181855	0.436709	0.604082
PSY1								PSY1								PSY1							PSY1							PSY1
30dpa	WT	nor-cr1	nl1-cr1	nor-cr1/+ nl1-cr1/+	nor-cr1/+ nl1-cr1	nor-cr1 nl1-cr1/+		Mature green	WT	nor-cr1	nl1-cr1	nor-cr1/+ nl1-cr1/+	nor-cr1/+ nl1-cr1	nor-cr1 nl1-cr1/+		Breaker	WT	nor-cr1	nl1-cr1	nor-cr1/+ nl1-cr1/+	nor-cr1/+ nl1-cr1		Breaker + 7 days	WT	nor-cr1	nl1-cr1	nor-cr1/+ nl1-cr1/+	nor-cr1/+ nl1-cr1		Breaker + 14 days	WT	nor-cr1	nl1-cr1	nor-cr1/+ nl1-cr1/+	nor-cr1/+ nl1-cr1
nor-cr1	0.892515							nor-cr1	0.0665218							nor-cr1	0.0793864						nor-cr1	0.00118404						nor-cr1	0.00203306
nl1-cr1	0.0523962	0.00501996						nl1-cr1	0.659874	0.0047637						nl1-cr1	0.00698253	0.00868345					nl1-cr1	0.806048	0.00606873					nl1-cr1	0.483497	0.00414406
nor-cr1/+ nl1-cr1/+	0.471953	0.151995	0.00533695					nor-cr1/+ nl1-cr1/+	0.133535	0.00687398	0.0909265					nor-cr1/+ nl1-cr1/+	0.294626	0.314187	0.0108246				nor-cr1/+ nl1-cr1/+	0.926508	0.00815232	0.921095				nor-cr1/+ nl1-cr1/+	0.102784	0.000902708	0.406455
nor-cr1/+ nl1-cr1	0.284574	0.170359	0.0181168	0.0865045				nor-cr1/+ nl1-cr1	0.260502	0.0118327	0.238734	0.581197				nor-cr1/+ nl1-cr1	0.170179	0.181541	0.00111552	0.828348			nor-cr1/+ nl1-cr1	0.0580953	0.00312936	0.310458	0.31623			nor-cr1/+ nl1-cr1	0.160667	0.954946	0.123536	0.079928
nor-cr1 nl1-cr1/+	0.0780845	0.0248544	0.97683	0.0438215	0.0257906			nor-cr1 nl1-cr1/+	0.621197	0.0855431	0.760845	0.460559	0.707272			nor-cr1 nl1-cr1/+	0.00423066	0.0049165	0.119895	0.00580622	0.00132871		nor-cr1 nl1-cr1/+	0.000895794	0.00591806	0.00133841	0.00147533	0.00125663		nor-cr1 nl1-cr1/+	6.10008e-05	0.000141035	0.000104515	5.06812e-05	0.0116859
nor-cr1 nl1-cr1	0.268237	0.243048	0.867491	0.366154	0.10002	0.883927		nor-cr1 nl1-cr1 80dpa	0.00165805	5.60568e-05	1.53441e-05	0.00484602	0.0029795	0.0147963
								nor-cr1 nl1-cr1 100dpa	0.00076539	3.80887e-05	1.59573e-05	0.00164459	0.00113795	0.00624584
PG2a								PG2a								PG2a							PG2a							PG2a
30dpa	WT	nor-cr1	nl1-cr1	nor-cr1/+ nl1-cr1/+	nor-cr1/+ nl1-cr1	nor-cr1 nl1-cr1/+		Mature green	WT	nor-cr1	nl1-cr1	nor-cr1/+ nl1-cr1/+	nor-cr1/+ nl1-cr1	nor-cr1 nl1-cr1/+		Breaker	WT	nor-cr1	nl1-cr1	nor-cr1/+ nl1-cr1/+	nor-cr1/+ nl1-cr1		Breaker + 7 days	WT	nor-cr1	nl1-cr1	nor-cr1/+ nl1-cr1/+	nor-cr1/+ nl1-cr1		Breaker + 14 days	WT	nor-cr1	nl1-cr1	nor-cr1/+ nl1-cr1/+	nor-cr1/+ nl1-cr1
nor-cr1	0.0006411							nor-cr1	0.018152							nor-cr1	0.000608802						nor-cr1	0.000103178						nor-cr1	0.000657503
nl1-cr1	1.96077e-05	0.0242192						nl1-cr1	0.00862319	0.00418939						nl1-cr1	0.154968	0.013259					nl1-cr1	0.264778	0.000120167					nl1-cr1	0.804888	0.00160036
nor-cr1/+ nl1-cr1/+	0.00838869	0.617725	0.0540511					nor-cr1/+ nl1-cr1/+	0.0336523	0.00814119	0.132872					nor-cr1/+ nl1-cr1/+	0.461712	0.0179715	0.694221				nor-cr1/+ nl1-cr1/+	1.06541e-05	0.000478564	0.000233468				nor-cr1/+ nl1-cr1/+	0.00748162	0.00502869	0.021513
nor-cr1/+ nl1-cr1	0.623062	0.180291	0.0656439	0.259029				nor-cr1/+ nl1-cr1	0.0273988	0.0126689	0.0685935	0.0431931				nor-cr1/+ nl1-cr1	0.0208136	0.232468	0.0418142	0.0377119			nor-cr1/+ nl1-cr1	0.00202109	0.324872	0.0018916	0.0112156			nor-cr1/+ nl1-cr1	0.000795112	0.146276	0.00134655	0.00348117
nor-cr1 nl1-cr1/+	4.2222e-06	0.0948674	0.037342	0.141238	0.0985591			nor-cr1 nl1-cr1/+	0.000265653	0.000276742	0.000975215	0.000526901	0.396479			nor-cr1 nl1-cr1/+	4.22127e-05	0.000115001	8.16561e-05	0.000103957	0.00204306		nor-cr1 nl1-cr1/+	6.07767e-07	5.06706e-05	1.04841e-06	1.13753e-06	0.000231283		nor-cr1 nl1-cr1/+	0.000254405	0.000664598	0.000272065	0.000359627	0.000987979
nor-cr1 nl1-cr1	0.00918543	0.176972	0.0116818	0.484866	0.386631	0.0261835		nor-cr1 nl1-cr1 80dpa	0.00724308	0.00367512	0.020558	0.0121465	0.845456	0.405066
								nor-cr1 nl1-cr1 100dpa	1.75555e-06	2.67374e-05	3.17309e-05	1.16757e-05	0.102536	0.0441025
PL								PL								PL							PL							PL
30dpa	WT	nor-cr1	nl1-cr1	nor-cr1/+ nl1-cr1/+	nor-cr1/+ nl1-cr1	nor-cr1 nl1-cr1/+		Mature green	WT	nor-cr1	nl1-cr1	nor-cr1/+ nl1-cr1/+	nor-cr1/+ nl1-cr1	nor-cr1 nl1-cr1/+		Breaker	WT	nor-cr1	nl1-cr1	nor-cr1/+ nl1-cr1/+	nor-cr1/+ nl1-cr1		Breaker + 7 days	WT	nor-cr1	nl1-cr1	nor-cr1/+ nl1-cr1/+	nor-cr1/+ nl1-cr1		Breaker + 14 days	WT	nor-cr1	nl1-cr1	nor-cr1/+ nl1-cr1/+	nor-cr1/+ nl1-cr1
nor-cr1	0.335559							nor-cr1	0.00262468							nor-cr1	0.769394						nor-cr1	0.000128143						nor-cr1	0.814839
nl1-cr1	0.000563394	0.0374693						nl1-cr1	0.0017714	0.0233071						nl1-cr1	0.215437	0.154555					nl1-cr1	0.562947	0.0022356					nl1-cr1	0.0975945	0.0146162
nor-cr1/+ nl1-cr1/+	0.0224066	0.594717	0.0134997					nor-cr1/+ nl1-cr1/+	0.158948	0.0818422	0.696908					nor-cr1/+ nl1-cr1/+	0.413159	0.503423	0.149854				nor-cr1/+ nl1-cr1/+	0.591645	0.00192844	0.955065				nor-cr1/+ nl1-cr1/+	0.111786	0.0278095	0.947598
nor-cr1/+ nl1-cr1	0.0301526	0.137217	0.762052	0.155076				nor-cr1/+ nl1-cr1	0.117691	0.00132004	6.98851e-05	0.0831932				nor-cr1/+ nl1-cr1	0.0513426	0.0377137	0.355711	0.0662749			nor-cr1/+ nl1-cr1	0.194553	0.102374	0.168478	0.171964			nor-cr1/+ nl1-cr1	0.535326	0.20538	0.00666055	0.0108037
nor-cr1 nl1-cr1/+	0.601197	0.284883	0.00341296	0.0572042	0.033246			nor-cr1 nl1-cr1/+	0.294364	0.0140054	0.0971481	0.458013	0.101417			nor-cr1 nl1-cr1/+	7.81778e-05	7.29384e-05	0.000155959	0.000353481	0.000162733		nor-cr1 nl1-cr1/+	0.00823409	0.0389072	0.00818773	0.00820495	0.0209925		nor-cr1 nl1-cr1/+	0.00774643	0.00217707	0.000620153	0.000778469	0.00488611
nor-cr1 nl1-cr1	0.515487	0.781646	0.023564	0.382191	0.098014	0.412849		nor-cr1 nl1-cr1 80dpa	0.00160797	0.000395409	0.000204389	0.00653204	0.00163704	0.00356854
								nor-cr1 nl1-cr1 100dpa	0.000921261	0.00030063	0.000139245	0.00454256	0.00086504	0.00227792
RIN								RIN								RIN							RIN							RIN
30dpa	WT	nor-cr1	nl1-cr1	nor-cr1/+ nl1-cr1/+	nor-cr1/+ nl1-cr1	nor-cr1 nl1-cr1/+		Mature green	WT	nor-cr1	nl1-cr1	nor-cr1/+ nl1-cr1/+	nor-cr1/+ nl1-cr1	nor-cr1 nl1-cr1/+		Breaker	WT	nor-cr1	nl1-cr1	nor-cr1/+ nl1-cr1/+	nor-cr1/+ nl1-cr1		Breaker + 7 days	WT	nor-cr1	nl1-cr1	nor-cr1/+ nl1-cr1/+	nor-cr1/+ nl1-cr1		Breaker + 14 days	WT	nor-cr1	nl1-cr1	nor-cr1/+ nl1-cr1/+	nor-cr1/+ nl1-cr1
nor-cr1	0.00841843							nor-cr1	3.8352e-05							nor-cr1	0.0155068						nor-cr1	0.00015436						nor-cr1	0.00363929
nl1-cr1	0.259117	0.0184666						nl1-cr1	0.47487	0.0140971						nl1-cr1	0.0191507	0.555864					nl1-cr1	0.013498	0.00498289					nl1-cr1	0.173141	0.00806915
nor-cr1/+ nl1-cr1/+	0.402568	0.00726909	0.450511					nor-cr1/+ nl1-cr1/+	0.140248	0.000116192	0.870237					nor-cr1/+ nl1-cr1/+	0.180846	0.424995	0.323031				nor-cr1/+ nl1-cr1/+	0.0152224	0.000373404	0.331727				nor-cr1/+ nl1-cr1/+	0.113077	0.0245026	0.593974
nor-cr1/+ nl1-cr1	0.0030796	0.0012984	0.010436	0.00400563				nor-cr1/+ nl1-cr1	0.97646	0.00152615	0.543471	0.427577				nor-cr1/+ nl1-cr1	0.00772255	0.0604452	0.162455	0.0873601			nor-cr1/+ nl1-cr1	0.0658656	0.00718655	0.465649	0.962371			nor-cr1/+ nl1-cr1	0.128643	0.351476	0.349475	0.515797
nor-cr1 nl1-cr1/+	0.021344	0.00547495	0.0840841	0.0302504	0.124254			nor-cr1 nl1-cr1/+	3.02618e-05	0.1757	0.0111565	8.91167e-05	0.00122246			nor-cr1 nl1-cr1/+	0.000456239	0.000197136	0.00158868	0.0050037	0.011731		nor-cr1 nl1-cr1/+	0.00119286	0.0211647	0.00468883	0.0027182	0.00431929		nor-cr1 nl1-cr1/+	0.000131925	0.000298215	0.000133152	0.000291573	0.00526803
nor-cr1 nl1-cr1	0.138434	0.00876363	0.914435	0.294862	0.00863306	0.0767793		nor-cr1 nl1-cr1 80dpa	0.00173512	1.10257e-05	0.0348823	0.0010332	0.0226961	9.36781e-06
								nor-cr1 nl1-cr1 100dpa	0.0230166	0.000358309	0.051777	0.0117162	0.0520992	0.000307279
NOR								NOR								NOR							NOR							NOR
30dpa	WT	nor-cr1	nl1-cr1	nor-cr1/+ nl1-cr1/+	nor-cr1/+ nl1-cr1	nor-cr1 nl1-cr1/+		Mature green	WT	nor-cr1	nl1-cr1	nor-cr1/+ nl1-cr1/+	nor-cr1/+ nl1-cr1	nor-cr1 nl1-cr1/+		Breaker	WT	nor-cr1	nl1-cr1	nor-cr1/+ nl1-cr1/+	nor-cr1/+ nl1-cr1		Breaker + 7 days	WT	nor-cr1	nl1-cr1	nor-cr1/+ nl1-cr1/+	nor-cr1/+ nl1-cr1		Breaker + 14 days	WT	nor-cr1	nl1-cr1	nor-cr1/+ nl1-cr1/+	nor-cr1/+ nl1-cr1
nor-cr1	0.00596299							nor-cr1	0.0974835							nor-cr1	0.00112463						nor-cr1	7.96237e-05						nor-cr1	0.689424
nl1-cr1	0.000997854	0.0300969						nl1-cr1	0.0259559	0.000514019						nl1-cr1	0.0108243	0.00419739					nl1-cr1	0.497132	0.0049254					nl1-cr1	0.337283	0.257014
nor-cr1/+ nl1-cr1/+	0.103623	0.257832	0.0166812					nor-cr1/+ nl1-cr1/+	0.0190662	0.000223675	0.657823					nor-cr1/+ nl1-cr1/+	0.0408425	0.00612988	0.528244				nor-cr1/+ nl1-cr1/+	0.785675	0.0159062	0.514592				nor-cr1/+ nl1-cr1/+	0.0686528	0.0565386	0.970213
nor-cr1/+ nl1-cr1	0.146811	0.00445026	0.000868203	0.0654142				nor-cr1/+ nl1-cr1	0.00875838	0.00181628	0.0352635	0.0363474				nor-cr1/+ nl1-cr1	0.011811	0.808646	0.061416	0.0520088			nor-cr1/+ nl1-cr1	0.425027	0.00311712	0.980015	0.480723			nor-cr1/+ nl1-cr1	0.0173429	0.0175884	0.533701	0.0168868
nor-cr1 nl1-cr1/+	0.030706	0.762066	0.0390172	0.444083	0.0214289			nor-cr1 nl1-cr1/+	0.0257446	0.00141752	0.511252	0.608667	0.0675366			nor-cr1 nl1-cr1/+	0.00584841	0.0338449	0.0108225	0.0101157	0.037299		nor-cr1 nl1-cr1/+	0.0938449	0.249538	0.0895776	0.201445	0.0793289		nor-cr1 nl1-cr1/+	0.963495	0.709747	0.390154	0.173436	0.0545079
nor-cr1 nl1-cr1	0.529902	0.083125	0.00898932	0.409385	0.334059	0.158942		nor-cr1 nl1-cr1 80dpa	0.0570261	0.00465737	0.989148	0.856047	0.0578472	0.651819
								nor-cr1 nl1-cr1 100dpa	0.0115514	0.00109246	0.079568	0.0820624	0.24681	0.221613
NL1								NL1								NL1							NL1							NL1
30dpa	WT	nor-cr1	nl1-cr1	nor-cr1/+ nl1-cr1/+	nor-cr1/+ nl1-cr1	nor-cr1 nl1-cr1/+		Mature green	WT	nor-cr1	nl1-cr1	nor-cr1/+ nl1-cr1/+	nor-cr1/+ nl1-cr1	nor-cr1 nl1-cr1/+		Breaker	WT	nor-cr1	nl1-cr1	nor-cr1/+ nl1-cr1/+	nor-cr1/+ nl1-cr1		Breaker + 7 days	WT	nor-cr1	nl1-cr1	nor-cr1/+ nl1-cr1/+	nor-cr1/+ nl1-cr1		Breaker + 14 days	WT	nor-cr1	nl1-cr1	nor-cr1/+ nl1-cr1/+	nor-cr1/+ nl1-cr1
nor-cr1	0.288719							nor-cr1	0.639844							nor-cr1	0.290899						nor-cr1	0.255079						nor-cr1	0.857764
nl1-cr1	7.98797e-06	1.49824e-05						nl1-cr1	7.32128e-06	1.95711e-05						nl1-cr1	5.79569e-05	4.4105e-05					nl1-cr1	0.000120985	0.000123049					nl1-cr1	1.48021e-05	1.35248e-05
nor-cr1/+ nl1-cr1/+	0.437554	0.212265	3.30464e-05					nor-cr1/+ nl1-cr1/+	0.00566194	0.0177658	4.77801e-05					nor-cr1/+ nl1-cr1/+	0.617039	0.390527	3.65345e-05				nor-cr1/+ nl1-cr1/+	0.103578	0.0683509	0.000168524				nor-cr1/+ nl1-cr1/+	0.0294399	0.0326037	5.03319e-06
nor-cr1/+ nl1-cr1	7.80912e-05	0.000100513	0.0250432	0.000191051				nor-cr1/+ nl1-cr1	0.000135838	0.000220016	0.0194494	0.000614223				nor-cr1/+ nl1-cr1	0.00053302	0.000420517	0.291936	0.000425114			nor-cr1/+ nl1-cr1	0.000123846	0.000122901	0.0249469	0.000151483			nor-cr1/+ nl1-cr1	9.19401e-06	7.83786e-06	0.0169499	3.83593e-07
nor-cr1 nl1-cr1/+	0.0929677	0.0706008	1.25275e-05	0.803681	0.000110802			nor-cr1 nl1-cr1/+	0.000483565	0.00405149	2.4587e-05	0.41494	0.000520292			nor-cr1 nl1-cr1/+	0.0314004	0.0180569	0.00123727	0.0222959	0.0052781		nor-cr1 nl1-cr1/+	0.032543	0.0259124	0.000589273	0.0896251	0.000328409		nor-cr1 nl1-cr1/+	0.0663358	0.075694	3.68976e-05	0.808823	2.95916e-05
nor-cr1 nl1-cr1	3.43123e-07	4.39223e-06	0.0288158	1.75016e-05	0.150549	1.58361e-06		nor-cr1 nl1-cr1 80dpa	5.31486e-05	9.41615e-05	0.0762577	0.000239879	0.233997	0.000180624
								nor-cr1 nl1-cr1 100dpa	1.14743e-05	3.15381e-05	0.054678	8.5826e-05	0.139683	4.47154e-05
FUL1								FUL1								FUL1							FUL1							FUL1
30dpa	WT	nor-cr1	nl1-cr1	nor-cr1/+ nl1-cr1/+	nor-cr1/+ nl1-cr1	nor-cr1 nl1-cr1/+		Mature green	WT	nor-cr1	nl1-cr1	nor-cr1/+ nl1-cr1/+	nor-cr1/+ nl1-cr1	nor-cr1 nl1-cr1/+		Breaker	WT	nor-cr1	nl1-cr1	nor-cr1/+ nl1-cr1/+	nor-cr1/+ nl1-cr1		BR7	WT	nor-cr1	nl1-cr1	nor-cr1/+ nl1-cr1/+	nor-cr1/+ nl1-cr1		Breaker + 14 days	WT	nor-cr1	nl1-cr1	nor-cr1/+ nl1-cr1/+	nor-cr1/+ nl1-cr1
nor-cr1	0.0398625							nor-cr1	0.359505							nor-cr1	0.0158677						nor-cr1	0.000477192						nor-cr1	0.0462973
nl1-cr1	0.189272	0.0104028						nl1-cr1	0.568655	0.131328						nl1-cr1	0.0698884	0.185401					nl1-cr1	0.934738	8.67168e-05					nl1-cr1	0.457775	0.201348
nor-cr1/+ nl1-cr1/+	0.0169093	0.0603937	0.0002892					nor-cr1/+ nl1-cr1/+	0.263595	0.0528771	0.473539					nor-cr1/+ nl1-cr1/+	0.0738311	0.354802	0.866423				nor-cr1/+ nl1-cr1/+	0.0960081	0.000900332	0.0570313				nor-cr1/+ nl1-cr1/+	0.024502	0.901316	0.147986
nor-cr1/+ nl1-cr1	0.0562006	0.927846	0.0796146	0.320608				nor-cr1/+ nl1-cr1	0.111873	0.431214	0.0232256	0.00744417				nor-cr1/+ nl1-cr1	0.189851	0.0299766	0.311008	0.29791			nor-cr1/+ nl1-cr1	0.203888	0.00141042	0.15717	0.664024			nor-cr1/+ nl1-cr1	0.103391	0.82714	0.318394	0.7334
nor-cr1 nl1-cr1/+	0.88179	0.0869853	0.275691	0.0459855	0.0988328			nor-cr1 nl1-cr1/+	0.142788	0.541709	0.0325874	0.0107908	0.781695			nor-cr1 nl1-cr1/+	0.00239235	0.00267727	0.00504277	0.00988173	0.00223955		nor-cr1 nl1-cr1/+	0.000252505	0.0014824	0.000183237	0.000356418	0.000385979		nor-cr1 nl1-cr1/+	6.45868e-05	0.000247349	0.00016689	0.000200428	0.000321735
nor-cr1 nl1-cr1	0.251588	0.93008	0.530626	0.62899	0.907674	0.259186		nor-cr1 nl1-cr1 80dpa	0.0361338	0.0148813	0.044883	0.0706102	0.00648865	0.00745714
								nor-cr1 nl1-cr1 100dpa	0.101334	0.0414588	0.141142	0.230255	0.0196923	0.0224323
FUL2								FUL2								FUL2							FUL2							FUL2
30dpa	WT	nor-cr1	nl1-cr1	nor-cr1/+ nl1-cr1/+	nor-cr1/+ nl1-cr1	nor-cr1 nl1-cr1/+		Mature green	WT	nor-cr1	nl1-cr1	nor-cr1/+ nl1-cr1/+	nor-cr1/+ nl1-cr1	nor-cr1 nl1-cr1/+		Breaker	WT	nor-cr1	nl1-cr1	nor-cr1/+ nl1-cr1/+	nor-cr1/+ nl1-cr1		Breaker + 7 days	WT	nor-cr1	nl1-cr1	nor-cr1/+ nl1-cr1/+	nor-cr1/+ nl1-cr1		Breaker + 14 days	WT	nor-cr1	nl1-cr1	nor-cr1/+ nl1-cr1/+	nor-cr1/+ nl1-cr1
nor-cr1	0.0161191							nor-cr1	0.516924							nor-cr1	0.248795						nor-cr1	0.221029						nor-cr1	0.0422617
nl1-cr1	0.00057753	0.145579						nl1-cr1	0.187836	0.257124						nl1-cr1	0.717437	0.271567					nl1-cr1	0.980902	0.0467164					nl1-cr1	0.213427	0.0635182
nor-cr1/+ nl1-cr1/+	0.0388905	0.638296	0.656981					nor-cr1/+ nl1-cr1/+	0.0816757	0.0922553	0.372132					nor-cr1/+ nl1-cr1/+	0.872261	0.128623	0.403516				nor-cr1/+ nl1-cr1/+	0.198299	0.78331	0.0562612				nor-cr1/+ nl1-cr1/+	0.00921155	0.300161	0.000817229
nor-cr1/+ nl1-cr1	0.172732	0.321895	0.0599397	0.257185				nor-cr1/+ nl1-cr1	0.148913	0.189202	0.81327	0.483506				nor-cr1/+ nl1-cr1	0.873661	0.184098	0.706353	0.522888			nor-cr1/+ nl1-cr1	0.0689681	0.0976283	0.0059012	0.242314			nor-cr1/+ nl1-cr1	0.0418017	0.350207	0.0696695	0.585519
nor-cr1 nl1-cr1/+	0.0119003	0.167541	0.451664	0.400269	0.0769336			nor-cr1 nl1-cr1/+	0.00986221	0.00455931	0.0293422	0.166886	0.0416394			nor-cr1 nl1-cr1/+	0.195786	0.0477949	0.0867255	0.139697	0.094522		nor-cr1 nl1-cr1/+	0.000627928	0.000117559	6.82678e-05	0.000229424	0.000121128		nor-cr1 nl1-cr1/+	0.000940434	0.0030171	0.000247248	0.000922885	0.0606272
nor-cr1 nl1-cr1	0.000498092	0.0578664	0.148408	0.366986	0.0330076	0.80598		nor-cr1 nl1-cr1 80dpa	0.0105836	0.00598435	0.0305494	0.150202	0.0419984	0.824234
								nor-cr1 nl1-cr1 100dpa	0.0109055	0.00309911	0.00292897	0.00273102	0.00275371	0.000601884
ACO6								ACO6								ACO6							ACO6							ACO6
30dpa	WT	nor-cr1	nl1-cr1					Mature green	WT	nor-cr1	nl1-cr1					Breaker	WT	nor-cr1	nl1-cr1				Breaker + 7 days	WT	nor-cr1	nl1-cr1				Breaker + 14 days	WT	nor-cr1	nl1-cr1
nor-cr1	0.36897							nor-cr1	0.447162							nor-cr1	0.0125694						nor-cr1	0.0158257						nor-cr1	0.0260427
nl1-cr1	0.103734	0.0512873						nl1-cr1	0.00358689	0.00239647						nl1-cr1	0.00345089	0.603775					nl1-cr1	0.508211	0.0234141					nl1-cr1	0.00614744	0.0302418
nor-cr1 nl1-cr1	0.0204405	0.00885429	0.696457					nor-cr1 nl1-cr1 80dpa	0.000144427	8.72252e-05	0.016845
								nor-cr1 nl1-cr1 100dpa	0.000557618	0.000385341	0.0587519
DML2								DML2								DML2							DML2							DML2
30dpa	WT	nor-cr1	nl1-cr1					Mature green	WT	nor-cr1	nl1-cr1					Breaker	WT	nor-cr1	nl1-cr1				Breaker + 7 days	WT	nor-cr1	nl1-cr1				Breaker + 14 days	WT	nor-cr1	nl1-cr1
nor-cr1	0.033465							nor-cr1	0.584346							nor-cr1	0.429693						nor-cr1	0.0510193						nor-cr1	0.411355
nl1-cr1	0.675182	0.426052						nl1-cr1	0.0122102	0.0812888						nl1-cr1	0.007057	0.00637974					nl1-cr1	0.00456635	0.00295012					nl1-cr1	0.402862	0.807078
nor-cr1 nl1-cr1	0.0351058	0.665536	0.357838					nor-cr1 nl1-cr1 80dpa	0.0450778	0.0582766	0.124322
								nor-cr1 nl1-cr1 100dpa	0.0195658	0.0283463	0.0681943
ALKBH2								ALKBH2								ALKBH2							ALKBH2							ALKBH2
30dpa	WT	nor-cr1	nl1-cr1					Mature green	WT	nor-cr1	nl1-cr1					Breaker	WT	nor-cr1	nl1-cr1				Breaker + 7 days	WT	nor-cr1	nl1-cr1				Breaker + 14 days	WT	nor-cr1	nl1-cr1
nor-cr1	0.880202							nor-cr1	0.0384132							nor-cr1	0.949789						nor-cr1	0.00433339						nor-cr1	0.43478
nl1-cr1	0.403223	0.141801						nl1-cr1	0.00106573	0.000651963						nl1-cr1	0.0487698	0.118312					nl1-cr1	0.034231	0.00112476					nl1-cr1	0.997667	0.43661
nor-cr1 nl1-cr1	0.890005	0.983221	0.267417					nor-cr1 nl1-cr1 80dpa	0.0133494	0.00331311	0.278123
								nor-cr1 nl1-cr1 100dpa	0.006005	0.00190043	0.454011
NAC4								NAC4								NAC4							NAC4							NAC4
30dpa	WT	nor-cr1	nl1-cr1					Mature green	WT	nor-cr1	nl1-cr1					Breaker	WT	nor-cr1	nl1-cr1				Breaker + 7 days	WT	nor-cr1	nl1-cr1				Breaker + 14 days	WT	nor-cr1	nl1-cr1
nor-cr1	0.78039							nor-cr1	0.0287154							nor-cr1	0.0412223						nor-cr1	0.00182668						nor-cr1	0.250383
nl1-cr1	0.179691	0.136936						nl1-cr1	0.340439	0.0181877						nl1-cr1	0.140901	0.0182102					nl1-cr1	0.0764237	0.000784902					nl1-cr1	0.262424	0.105135
nor-cr1 nl1-cr1	0.172612	0.127595	0.715927					nor-cr1 nl1-cr1 80dpa	0.229787	0.0466597	0.072893
								nor-cr1 nl1-cr1 100dpa	0.621113	0.0285757	0.735821

## Sheet: Table S2
Supplementary Table S2. Pairwise t-tests of ripening-related gene expression between the wild type, single, and double mutants of nor-cr1 and rin-cr1.
		p < 0.05	p < 0.01
ACS2							ACS2					ACS2					ACS2
Mature green	WT	nor-cr1	rin-cr1	nor-cr1 nl1-cr1 80d	nor-cr1 nl1-cr1 100d		Breaker	WT	nor-cr1	rin-cr1		Breaker + 7 days	WT	nor-cr1	rin-cr1		Breaker + 14 days	WT	nor-cr1	rin-cr1
nor-cr1	0.0235937						nor-cr1	0.00604625				nor-cr1	0.00294969				nor-cr1	0.0794183
rin-cr1	0.0121343	0.103871					rin-cr1	0.00260674	0.683174			rin-cr1	0.00187553	0.0355517			rin-cr1	0.039557	0.164102
rin-cr1 nor-cr1 nl1-cr1/+	0.00748866	5.36214e-05	8.90215e-05	0.0450809	0.190844		rin-cr1 nor-cr1 nl1-cr1/+	7.56789e-05	0.000237757	5.42364e-05		rin-cr1 nor-cr1 nl1-cr1/+	3.25794e-05	0.000424421	4.61776e-05		rin-cr1 nor-cr1 nl1-cr1/+	0.000316918	0.000297298	0.00109276
ACS4							ACS4					ACS4					ACS4
Mature green	WT	nor-cr1	rin-cr1	nor-cr1 nl1-cr1 80d	nor-cr1 nl1-cr1 100d		Breaker	WT	nor-cr1	rin-cr1		Breaker + 7 days	WT	nor-cr1	rin-cr1		Breaker + 14 days	WT	nor-cr1	rin-cr1
nor-cr1	0.000514063						nor-cr1	0.462912				nor-cr1	0.0125606				nor-cr1	0.308968
rin-cr1	0.129014	7.32694e-05					rin-cr1	0.00192154	0.000657254			rin-cr1	6.36047e-05	7.03328e-05			rin-cr1	3.09445e-05	1.67908e-06
rin-cr1 nor-cr1 nl1-cr1/+	0.496961	0.000234642	0.0347478	0.00096109	8.42637e-05		rin-cr1 nor-cr1 nl1-cr1/+	8.77183e-05	3.02833e-06	0.013991		rin-cr1 nor-cr1 nl1-cr1/+	5.19645e-05	5.36846e-05	0.171123		rin-cr1 nor-cr1 nl1-cr1/+	8.10396e-05	3.13101e-05	0.383627
RIN							RIN					RIN					RIN
Mature green	WT	nor-cr1	rin-cr1	nor-cr1 nl1-cr1 80d	nor-cr1 nl1-cr1 100d		Breaker	WT	nor-cr1	rin-cr1		Breaker + 7 days	WT	nor-cr1	rin-cr1		Breaker + 14 days	WT	nor-cr1	rin-cr1
nor-cr1	3.8352e-05						nor-cr1	0.0155068				nor-cr1	0.00015436				nor-cr1	0.00363929
rin-cr1	0.0682393	0.00244405					rin-cr1	0.00179988	0.00388683			rin-cr1	5.95781e-05	0.000241036			rin-cr1	0.00090779	0.00793905
rin-cr1 nor-cr1 nl1-cr1/+	0.498773	6.84662e-05	0.116045	0.00151551	0.0177352		rin-cr1 nor-cr1 nl1-cr1/+	7.37395e-05	3.27843e-05	0.00050668		rin-cr1 nor-cr1 nl1-cr1/+	2.32286e-05	1.77357e-05	0.000768392		rin-cr1 nor-cr1 nl1-cr1/+	0.000592338	0.00312721	0.191316
NOR							NOR					NOR					NOR
Mature green	WT	nor-cr1	rin-cr1	nor-cr1 nl1-cr1 80d	nor-cr1 nl1-cr1 100d		Breaker	WT	nor-cr1	rin-cr1		Breaker + 7 days	WT	nor-cr1	rin-cr1		Breaker + 14 days	WT	nor-cr1	rin-cr1
nor-cr1	0.0974835						nor-cr1	0.00112463				nor-cr1	7.96237e-05				nor-cr1	0.689424
rin-cr1	0.0439757	0.182799					rin-cr1	0.0132609	0.0248543			rin-cr1	1.10371e-05	6.77519e-06			rin-cr1	0.00685832	0.00666155
rin-cr1 nor-cr1 nl1-cr1/+	0.0470271	0.375116	0.29261	0.00257578	0.000607209		rin-cr1 nor-cr1 nl1-cr1/+	3.21356e-05	0.000168441	8.83873e-05		rin-cr1 nor-cr1 nl1-cr1/+	6.23885e-06	0.37878	1.54883e-07		rin-cr1 nor-cr1 nl1-cr1/+	0.259363	0.185605	0.0303127
NL1							NL1					NL1					NL1
Mature green	WT	nor-cr1	rin-cr1	nor-cr1 nl1-cr1 80d	nor-cr1 nl1-cr1 100d		Breaker	WT	nor-cr1	rin-cr1		Breaker + 7 days	WT	nor-cr1	rin-cr1		Breaker + 14 days	WT	nor-cr1	rin-cr1
nor-cr1	0.639844						nor-cr1	0.290899				nor-cr1	0.255079				nor-cr1	0.857764
rin-cr1	0.0207878	0.220296					rin-cr1	0.203354	0.943919			rin-cr1	1.05948e-06	0.000128818			rin-cr1	0.0800674	0.0566335
rin-cr1 nor-cr1 nl1-cr1/+	0.193635	0.210015	0.0169193	5.93751e-05	1.67725e-05		rin-cr1 nor-cr1 nl1-cr1/+	0.235556	0.0360555	0.0103547		rin-cr1 nor-cr1 nl1-cr1/+	0.0214092	0.053411	0.0112069		rin-cr1 nor-cr1 nl1-cr1/+	0.223725	0.263561	0.0230069
GGPPS2							GGPPS2					GGPPS2					GGPPS2
Mature green	WT	nor-cr1	rin-cr1	nor-cr1 nl1-cr1 80d	nor-cr1 nl1-cr1 100d		Breaker	WT	nor-cr1	rin-cr1		Breaker + 7 days	WT	nor-cr1	rin-cr1		Breaker + 14 days	WT	nor-cr1	rin-cr1
nor-cr1	0.0408531						nor-cr1	0.000874097				nor-cr1	0.000904107				nor-cr1	0.0478133
rin-cr1	0.0189806	0.352331					rin-cr1	0.00370314	0.00939642			rin-cr1	0.00434158	0.00314345			rin-cr1	0.083491	7.95334e-06
rin-cr1 nor-cr1 nl1-cr1/+	3.72907e-05	0.00264988	0.000299948	0.0307064	0.0523725		rin-cr1 nor-cr1 nl1-cr1/+	7.24598e-05	5.48157e-05	5.90056e-05		rin-cr1 nor-cr1 nl1-cr1/+	2.82793e-05	0.031237	4.59664e-05		rin-cr1 nor-cr1 nl1-cr1/+	0.0116312	0.00572839	3.95431e-05
PSY1							PSY1					PSY1					PSY1
Mature green	WT	nor-cr1	rin-cr1	nor-cr1 nl1-cr1 80d	nor-cr1 nl1-cr1 100d		Breaker	WT	nor-cr1	rin-cr1		Breaker + 7 days	WT	nor-cr1	rin-cr1		Breaker + 14 days	WT	nor-cr1	rin-cr1
nor-cr1	0.0665218						nor-cr1	0.0793864				nor-cr1	0.00118404				nor-cr1	0.00203306
rin-cr1	0.262567	0.988273					rin-cr1	0.00537093	0.00729946			rin-cr1	0.000223571	0.12189			rin-cr1	0.00261676	0.291272
rin-cr1 nor-cr1 nl1-cr1/+	0.00431054	0.000524153	0.00788771	0.899243	0.121795		rin-cr1 nor-cr1 nl1-cr1/+	0.000150495	2.44649e-05	0.000220317		rin-cr1 nor-cr1 nl1-cr1/+	5.75919e-06	0.000123641	0.000105047		rin-cr1 nor-cr1 nl1-cr1/+	0.000583405	0.00160482	0.00235869
PG2a							PG2a					PG2a					PG2a
Mature green	WT	nor-cr1	rin-cr1	nor-cr1 nl1-cr1 80d	nor-cr1 nl1-cr1 100d		Breaker	WT	nor-cr1	rin-cr1		Breaker + 7 days	WT	nor-cr1	rin-cr1		Breaker + 14 days	WT	nor-cr1	rin-cr1
nor-cr1	0.018152						nor-cr1	0.000608802				nor-cr1	0.000103178				nor-cr1	0.000657503
rin-cr1	0.0594951	0.639623					rin-cr1	0.111256	0.0502303			rin-cr1	0.000310046	0.00286349			rin-cr1	3.43577e-05	0.000419802
rin-cr1 nor-cr1 nl1-cr1/+	0.000435667	0.000544333	0.00216425	0.288086	0.000591433		rin-cr1 nor-cr1 nl1-cr1/+	0.000102581	0.000348633	0.000323253		rin-cr1 nor-cr1 nl1-cr1/+	6.6812e-07	0.000148781	1.02502e-05		rin-cr1 nor-cr1 nl1-cr1/+	3.13879e-07	4.62798e-06	0.000150657
PL							PL					PL					PL
Mature green	WT	nor-cr1	rin-cr1	nor-cr1 nl1-cr1 80d	nor-cr1 nl1-cr1 100d		Breaker	WT	nor-cr1	rin-cr1		Breaker + 7 days	WT	nor-cr1	rin-cr1		Breaker + 14 days	WT	nor-cr1	rin-cr1
nor-cr1	0.00262468						nor-cr1	0.769394				nor-cr1	0.000128143				nor-cr1	0.814839
rin-cr1	0.0104666	0.0341408					rin-cr1	0.00526027	0.0046648			rin-cr1	0.457683	0.000494364			rin-cr1	0.44131	0.249547
rin-cr1 nor-cr1 nl1-cr1/+	0.00569405	0.0105475	0.255733	0.000304742	0.000199986		rin-cr1 nor-cr1 nl1-cr1/+	3.25208e-05	3.03566e-05	0.00318174		rin-cr1 nor-cr1 nl1-cr1/+	1.22991e-07	1.64573e-05	2.78005e-06		rin-cr1 nor-cr1 nl1-cr1/+	0.00773734	0.00253001	0.00137909

## Sheet: Table S3
Supplementary Table S3. Comparison of Differentially Expressed Genes (DEGs) at mature green (MG) or 80 dpa between nor-cr1, nl1-cr1 and nor-cr1 nl1-cr1 mutants
Name	ITAG 4.0+4.1_Annotations	rpkm wt_MG	nl1_MG			nor_MG			nor nl1_80dpa
			rpkm	log2 fc	fdr	rpkm	log2 fc	fdr	rpkm	log2 fc	fdr
Solyc01g105860	(-)-camphene/tricyclene synthase, chloroplastic (AHRD V3.3 *-* A0A2G3AWN9_CAPCH)	0.0500838	0	-4.92885	#N/A	0.00587902	-2.42533	0.84483	0.123685	1.30888	0.731018
Solyc01g105850	(-)-camphene/tricyclene synthase, chloroplastic (AHRD V3.3 *** A0A2G3AWS7_CAPCH)	0	0	#N/A	#N/A	0	#N/A	#N/A	0	#N/A	#N/A
Solyc01g105870	(-)-camphene/tricyclene synthase, chloroplastic (AHRD V3.3 *** TPS3_SOLLC)	0.214304	0.0796849	-1.32389	0.746278	0.0785742	-1.3073	0.848823	0.824912	1.99159	0.0419288
Solyc11g042710	(+)-neomenthol dehydrogenase-like (AHRD V3.3 *-* A0A2I4HRF0_9ROSI)	1.24217	0.0881325	-3.66301	0.00217587	0.129998	-3.15402	0.000643396	0.377421	-1.65569	0.0806797
Solyc01g099560	(+)-neomenthol dehydrogenase-like (AHRD V3.3 *** A0A2I4G5H1_9ROSI)	0	0	#N/A	#N/A	0	#N/A	#N/A	0	#N/A	#N/A
Solyc07g008610	(DB142) meloidogyne-induced giant cell protein	69.4883	61.173	-0.0973566	0.958205	69.3957	0.122771	0.997461	62.1551	-0.118613	0.734715
Solyc04g055180	(DB215) meloidogyne-induced giant cell protein	4.88563	4.44088	-0.0482678	0.983877	3.30872	-0.430482	0.607034	3.74889	-0.34124	0.284819
Solyc07g017780	(DB226) meloidogyne-induced giant cell protein	28.2501	29.1249	0.130647	0.925918	28.329	0.12887	0.996076	20.5828	-0.414515	0.0881665
Solyc09g074940	(DB240) meloidogyne-induced giant cell protein	33.5094	27.9984	-0.172554	0.909504	28.6418	-0.101067	0.99998	24.0958	-0.432213	0.0855564
Solyc04g051580	(DB244) meloidogyne-induced giant cell protein	0.50513	0.546069	0.190043	0.959287	0.569754	0.297754	0.990227	0.550234	0.159272	0.859833
Solyc10g054280	(DL)-glycerol-3-phosphatase 2 (AHRD V3.3 *** A0A2G3BEV2_CAPCH),Pfam:PF13419	0.129123	0.173634	0.525473	0.880733	0.103546	-0.192445	0.99998	0.302283	1.2695	0.10749
Solyc04g005110	(E,E)-germacrene B synthase (AHRD V3.3 *-* A0A2G2ZZ49_CAPAN)	0	0	#N/A	#N/A	0	#N/A	#N/A	0	#N/A	#N/A
Solyc00g049220	(R)-mandelonitrile lyase-like (AHRD V3.3 *-* A0A2G2VFL1_CAPBA)	0.242102	0	-4.26211	#N/A	0	-4.03292	0.703537	0	-3.9839	#N/A
Solyc06g035723	(S)-N-methylcoclaurine 3'-hydroxylase isozyme 1 (AHRD V3.3 --* C80B3_PAPSO)	0.113521	0.257906	1.27745	0.875243	0.0599462	-0.761995	0.99998	0.412282	1.89561	0.399841
Solyc08g077840	(S)-ureidoglycine aminohydrolase (AHRD V3.3 *** A0A1U8GPQ3_CAPAN)	0.708286	0.855471	0.36936	0.861279	0.891458	0.480782	0.827386	0.567791	-0.275634	0.742224
Solyc01g067710	(Sodium/potassium)/proton exchanger 3	3.9122	3.89478	0.0836513	0.972477	3.99082	0.151028	0.999725	3.92223	0.0470899	0.916848
Solyc01g098190	(Sodium/potassium)/proton exchanger 4	15.1088	3.96692	-1.84489	1.3268e-12	8.01578	-0.787962	0.0729564	1.85606	-2.98384	1.31865e-49
Solyc05g056150	1-(5-phosphoribosyl)-5-[(5-phosphoribosylamino)methylideneamino] imidazole-4-carboxamide isomerase, chloroplastic (AHRD V3.3 *** A0A2G3CJ41_CAPCH)	0.439602	0.557295	0.43716	0.886674	0.713849	0.831031	0.622759	0.891037	1.06707	0.116289
Solyc09g082640	1,2-dihydroxy-3-keto-5-methylthiopentene dioxygenase (AHRD V3.3 *** A0A2G2ZV57_CAPAN)	0	0	#N/A	#N/A	0	#N/A	#N/A	0	#N/A	#N/A
Solyc09g082630	1,2-dihydroxy-3-keto-5-methylthiopentene dioxygenase (AHRD V3.3 *** A0A2G2ZV75_CAPAN)	13.7115	12.9807	0.0103705	0.997259	11.518	-0.122111	0.998034	12.7931	-0.0579916	0.896992
Solyc09g082650	1,2-dihydroxy-3-keto-5-methylthiopentene dioxygenase (AHRD V3.3 *** A8UGP3_SOLTU)	31.9682	29.8239	-0.0113242	0.997259	27.4116	-0.0952189	0.99998	30.9177	-0.00549343	0.98886
Solyc09g018215	1,2-dihydroxy-3-keto-5-methylthiopentene dioxygenase 4 (AHRD V3.11 *-* tr|A0A2G2Y3Y2|A0A2G2Y3Y2_CAPAN)	0	0	#N/A	#N/A	0	#N/A	#N/A	0	#N/A	#N/A
Solyc04g082400	1,4-alpha-glucan-branching enzyme (AHRD V3.3 *** GLGB_SOLTU)	5.55013	3.14619	-0.73357	0.038315	4.94418	-0.0413407	0.99998	2.9484	-0.87202	0.00021391
Solyc09g009190	1,4-alpha-glucan-branching enzyme 1, chloroplastic/amyloplastic (AHRD V3.11 *** tr|A0A2G3BIS0|A0A2G3BIS0_CAPCH)	1.02237	0.946708	-0.0264333	0.994781	0.91411	-0.0313639	0.99998	0.709932	-0.484843	0.222451
Solyc07g064830	1,4-alpha-glucan-branching enzyme 3, chloroplastic/amyloplastic (AHRD V3.3 *** A0A2G2WFE8_CAPBA)	0.401289	0.389288	0.0473158	0.991465	0.31128	-0.242212	0.996076	0.290863	-0.420956	0.528135
Solyc01g067660	1,4-alpha-glucan-maltohydrolase	154.587	109.202	-0.402966	0.760574	99.1437	-0.516833	0.363839	70.8547	-1.08396	1.93284e-07
Solyc01g105500	1,4-beta-xylanase (AHRD V3.3 *** B6THX1_MAIZE)	0	0	#N/A	#N/A	0.0407803	5.39937	0.602148	0.00670247	2.64785	#N/A
Solyc05g051260	1,4-beta-xylanase (AHRD V3.3 *** B6THX1_MAIZE)	0	0	#N/A	#N/A	0	#N/A	#N/A	0	#N/A	#N/A
Solyc01g105460	1,4-dihydroxy-2-naphthoate polyprenyltransferase, chloroplastic (AHRD V3.3 *** A0A2G2Y2Y1_CAPAN)	3.02782	2.44485	-0.218186	0.867219	2.71509	-0.0329704	0.99998	1.78266	-0.72235	0.0259828
Solyc05g005180	1,4-dihydroxy-2-naphthoyl-CoA synthase (AHRD V3.3 *** A0A2G2XZJ4_CAPAN)	3.04407	2.11155	-0.436243	0.706189	2.74167	-0.0219296	0.99998	1.0506	-1.4915	0.00169585
Solyc03g006440	1,4-dihydroxy-2-naphthoyl-CoA thioesterase 1 (AHRD V3.11 *** tr|A0A1U8GH87|A0A1U8GH87_CAPAN)	0	0	#N/A	#N/A	0	#N/A	#N/A	0	#N/A	#N/A
Solyc03g006450	1,4-dihydroxy-2-naphthoyl-CoA thioesterase 1 (AHRD V3.11 *** tr|A0A1U8GH87|A0A1U8GH87_CAPAN)	0.0215082	0.172095	2.82411	#N/A	0.172344	2.83455	0.747611	0	-1.89869	#N/A
Solyc02g078410	1,4-dihydroxy-2-naphthoyl-CoA thioesterase 1 (AHRD V3.3 *** A0A1U8FTY5_CAPAN)	31.5836	31.8759	0.106282	0.97136	27.5514	-0.0745321	0.99998	19.429	-0.653922	0.0758642
Solyc03g006458	1,4-dihydroxy-2-naphthoyl-CoA thioesterase 1 (AHRD V3.3 *** A0A1U8GH87_CAPAN)	0	0	#N/A	#N/A	0	#N/A	#N/A	0	#N/A	#N/A
Solyc07g008800	10 kDa chaperonin (AHRD V3.11 *** tr|A0A1U8F6X5|A0A1U8F6X5_CAPAN)	18.245	21.3611	0.315949	0.644331	20.8489	0.316026	0.631361	27.0492	0.611395	0.0192213
Solyc12g009250	10 kDa chaperonin (AHRD V3.11 *** tr|A0A1U8HGQ0|A0A1U8HGQ0_CAPAN)	52.5935	49.791	0.0102875	0.997259	53.3766	0.146289	0.988349	46.2962	-0.141954	0.667406
Solyc12g009245	10 kDa chaperonin (AHRD V3.3 *-* A0A1U8HGQ0_CAPAN)	0.0514901	0.278188	2.56475	0.653803	0.0177145	-0.962782	0.99998	0	-3.66704	#N/A
Solyc05g056390	10 kDa chaperonin (AHRD V3.3 *** A0A1U8F6X5_CAPAN)	39.2268	56.881	0.623254	0.102345	49.8686	0.468215	0.244018	75.5172	0.986348	3.3521e-06
Solyc01g088610	10 kDa chaperonin (AHRD V3.3 *** A0A2K3N899_TRIPR)	4.53566	4.79568	0.167106	0.949555	4.35894	0.0700688	0.99998	4.32892	-0.0259839	0.969579
Solyc07g049720	10kDa polypeptide precursor of photosystem 2	11.6235	10.4211	-0.0711961	0.972477	10.0579	-0.0840291	0.99998	11.1216	-0.0207376	0.958386
Solyc10g078780	11 kDa late embryogenesis abundant protein (AHRD V3.3 *-* A0A2G2YPD1_CAPAN)	2.67277	0	-10.0834	0.00206778	0	-9.85132	0.00501595	0.0494855	-5.61983	0.00144239
Solyc10g078770	11 kDa late embryogenesis abundant protein (AHRD V3.3 *-* A0A2G3BHR7_CAPCH)	40.9343	2.2868	-4.0584	5.12993e-05	3.3154	-3.48046	0.000890847	0.616457	-5.98376	2.71234e-11
Solyc03g097440	11-beta-hydroxysteroid dehydrogenase 1A (AHRD V3.3 *** A0A2G3A0G7_CAPAN)	3.73024	3.74605	0.104035	0.980672	8.28098	1.27238	0.00502993	1.5749	-1.20574	0.0138386
Solyc05g015940	11-beta-hydroxysteroid dehydrogenase 1B (AHRD V3.3 *-* HSD1B_ARATH)	0.730729	0.247984	-1.4227	0.875065	0.329702	-1.00996	0.995786	0.320089	-1.12381	0.725274
Solyc06g064650	11-beta-hydroxysteroid dehydrogenase-like 5 (AHRD V3.11 *** tr|A0A2G3AJQ9|A0A2G3AJQ9_CAPAN)	0.205459	0	-7.73916	0.071391	0.002958	-5.66127	0.0835841	0	-7.43951	0.0462077
Solyc07g052270	11-beta-hydroxysteroid dehydrogenase-like 6 (AHRD V3.3 *** A0A2G2XQ02_CAPBA)	0.301703	0.140938	-0.994481	0.779193	0.109257	-1.33607	0.702607	0.0170964	-4.02511	0.0125289
Solyc09g072560	11S globulin seed storage protein 2 (AHRD V3.11 *** tr|A0A2G2X5V4|A0A2G2X5V4_CAPBA)	15.7389	0.0657998	-7.78331	3.00304e-09	0.0913265	-7.25106	6.56919e-08	0	-13.2939	2.91561e-06
Solyc09g025220	11S globulin seed storage protein 2 (AHRD V3.3 *** A0A2G2X5V4_CAPBA)	0	0.0105988	3.20489	#N/A	0	#N/A	#N/A	0	#N/A	#N/A
Solyc01g104110	11-S seed storage protein (AHRD V3.11 *** tr|A0A2U1KM33|A0A2U1KM33_ARTAN)	0.754936	0.358154	-0.996975	0.74362	0.586296	-0.246975	0.99998	0.536235	-0.462228	0.782759
Solyc11g073200	11-S seed storage protein (AHRD V3.3 *** A0A200Q154_9MAGN)	17.6188	18.1325	0.128966	0.9365	19.7408	0.285269	0.682398	15.0261	-0.189978	0.580083
Solyc11g073210	11-S seed storage protein (AHRD V3.3 *** A0A200R651_9MAGN)	0	0.0152575	3.46151	#N/A	0.0172267	3.26308	#N/A	0	#N/A	#N/A
Solyc01g104100	11-S seed storage protein (AHRD V3.3 *** A0A2U1KM33_ARTAN)	0	0.0212446	4.0903	#N/A	0	#N/A	#N/A	0.0643474	5.3389	0.251548
Solyc01g094110	11-S seed storage protein (AHRD V3.3 *** A0A2U1KM33_ARTAN)	0	0	#N/A	#N/A	0.00729637	3.10976	#N/A	0	#N/A	#N/A
Solyc10g086220	12-oxophytodienoate reductase	13.066	14.9588	0.287839	0.794812	8.94329	-0.420004	0.691929	10.5272	-0.26905	0.563977
Solyc04g039920	12-oxophytodienoate reductase (AHRD V3.3 *-* A0A2K3MPA4_TRIPR)	0	0	#N/A	#N/A	0	#N/A	#N/A	0	#N/A	#N/A
Solyc11g032220	12-oxophytodienoate reductase (AHRD V3.3 *** A0A2K3LPH4_TRIPR)	0	0.0285963	5.12158	0.582244	0.0234304	4.73519	0.675278	0	#N/A	#N/A
Solyc04g039910	12-oxophytodienoate reductase (AHRD V3.3 *** A0A2K3MR74_TRIPR)	0	0.0535711	4.98508	#N/A	0	#N/A	#N/A	0	#N/A	#N/A
Solyc11g032130	12-oxophytodienoate reductase (AHRD V3.3 *** A0A2K3MVZ0_TRIPR)	5.75752	6.28847	0.21201	0.874313	5.24097	-0.00996561	0.99998	5.46428	-0.0337769	0.934467
Solyc11g032230	12-oxophytodienoate reductase (AHRD V3.3 *** A0A2K3MVZ0_TRIPR)	0.0728996	0	-5.82076	#N/A	0	-5.59157	0.498674	0	-5.52753	0.212858
Solyc11g065650	12-oxophytodienoate reductase 1 (AHRD V3.3 *-* A0A2G3BQL3_CAPCH)	0.0658076	0.0569599	-0.108698	0.997259	0.0377463	-0.657021	0.99998	0	-4.95244	#N/A
Solyc01g103390	12-oxophytodienoate reductase 2	0.943671	0.562473	-0.649515	0.802948	1.19842	0.471448	0.950577	0.64723	-0.496804	0.65408
Solyc07g007870	12-oxophytodienoate reductase 3	46.843	55.6703	0.333688	0.647145	63.8866	0.569442	0.149252	44.674	-0.0244516	0.953374
Solyc09g098320	12-oxophytodienoate reductase-like protein (AHRD V3.3 *-* A0A2G2W8M9_CAPBA)	0.894494	0.608273	-0.49643	0.9537	0.498847	-0.71544	0.991829	0.579248	-0.587854	0.811377
Solyc04g039930	12-oxophytodienoate reductase-like protein (AHRD V3.3 *-* A0A2G3CPE0_CAPCH)	0.290336	0.45871	0.761451	0.949675	0.040974	-2.69587	0.732569	0.383107	0.443009	0.911667
Solyc08g078720	14.7 kDa heat shock protein (AHRD V3.3 *-* A0A1J3HSD8_NOCCA)	13.9489	19.5941	0.578577	0.20734	12.9861	0.0214699	0.99998	27.672	1.0297	4.03963e-06
Solyc11g010200	14-3-3 family protein AF079104	195.632	219.939	0.257893	0.760574	233.086	0.375953	0.52715	191.302	0.00968319	0.98078
Solyc05g012420	14-3-3 protein (AHRD V3.11 *** tr|A0A200R871|A0A200R871_9MAGN)	0	0	#N/A	#N/A	0	#N/A	#N/A	0	#N/A	#N/A
Solyc01g010360	14-3-3 protein (AHRD V3.3 *** A0A200R871_9MAGN)	0.191143	0.071485	-1.29613	0.825531	0.0471093	-1.8113	0.68553	0.0201697	-3.09657	0.163654
Solyc12g057110	14-3-3 protein (AHRD V3.3 *** P93786_SOLTU)	12.9251	15.4472	0.346587	0.746436	9.48523	-0.322914	0.702607	23.8129	0.925243	0.000270711
Solyc11g010470	14-3-3 protein (AHRD V3.3 *** P93787_SOLTU)	54.1573	51.0154	0.00224389	0.999974	55.0888	0.149727	0.969518	46.1829	-0.187724	0.509997
Solyc03g034180	14-3-3-like protein (AHRD V3.3 *** A0A1U8F4U6_CAPAN)	28.2247	28.3526	0.0950291	0.960004	30.269	0.224051	0.838527	30.8011	0.166473	0.583321
Solyc06g053430	15 kDa selenoprotein-like (AHRD V3.11 *** tr|A0A2I4H843|A0A2I4H843_9ROSI)	5.46998	5.14654	-0.00127547	0.999974	5.11702	0.0246368	0.99998	4.72151	-0.166362	0.633924
Solyc04g014480	15.7 kDa heat shock protein, peroxisomal (AHRD V3.3 *** A0A1U8GLK8_CAPAN)	24.9036	22.2502	-0.0773348	0.979792	19.3667	-0.239224	0.980418	21.7324	-0.153743	0.79102
Solyc12g098710	15-cis-zeta-carotene isomerase, chloroplastic (AHRD V3.3 *** A0A1U8ESN0_CAPAN)	33.6522	12.4688	-1.34224	0.00068883	30.6773	-0.00810979	0.99998	12.8957	-1.34305	5.23144e-07
Solyc12g015710	16S rRNA (Cytosine967-C5)-methyltransferase (AHRD V3.3 *** A0A2I0W381_9ASPA)	0.903125	0.707849	-0.263815	0.904043	0.678253	-0.294802	0.965334	0.839533	-0.0725813	0.917694
Solyc03g123540	17.4 kDa class III heat shock protein (AHRD V3.3 *** A0A2G3D1F4_CAPCH)	2.16242	3.70859	0.843123	0.815398	2.79453	0.482137	0.999725	2.96448	0.492772	0.757594
Solyc04g072250	17.5 kDa class I heat shock protein (AHRD V3.11 *-* tr|A0A2G3CNC4|A0A2G3CNC4_CAPCH)	3.5367	0	-11.1148	0.00038321	0	-10.8826	0.00103283	0	-10.8152	0.000464775
Solyc09g065370	17.6 kDa class II heat shock protein (AHRD V3.3 *** O23338_ARATH)	72.8436	75.6353	0.140917	0.940346	76.2093	0.191461	0.936235	63.0173	-0.168103	0.629781
Solyc08g062340	17.9 kDa class II heat shock protein (AHRD V3.3 *** A0A2G3A1B9_CAPAN)	29.2105	35.5629	0.369499	0.854623	45.0026	0.744008	0.561128	57.2421	1.01384	0.0534923
Solyc08g062437	17.9 kDa class II heat shock protein (AHRD V3.3 *** A0A2G3CY92_CAPCH)	15.8311	24.3505	0.703482	0.47917	35.953	1.30422	0.037151	64.1194	2.06157	1.89183e-06
Solyc03g058330	18 kDa seed maturation protein-like (AHRD V3.3 *** XP_004234770.1)	0.392815	0	-7.5753	0.111949	0	-7.3439	0.166486	0	-7.27756	0.0685248
Solyc03g113180	18.2 kDa class I heat shock protein (AHRD V3.3 *-* A0A2G2VYJ5_CAPBA)	0.692846	0.236471	-1.48587	0.683811	0.29846	-1.13129	0.859702	0.214679	-1.63616	0.36871
Solyc10g086680	18.2 kDa class I heat shock protein (AHRD V3.3 *** A0A2G2YKD7_CAPAN)	13.0493	12.4772	0.0181342	0.997259	19.4903	0.698944	0.640327	13.1298	0.0529537	0.951354
Solyc02g080410	18.8 kDa class V heat shock protein (AHRD V3.3 *** A0A2G2VBF1_CAPBA)	1.47463	1.24784	-0.129306	0.987909	2.31835	0.782273	0.843477	2.45019	0.780958	0.484082
Solyc03g114750	18S pre-ribosomal assembly protein gar2-like protein (AHRD V3.3 --* NP_178475.2)	1.62532	0.149495	-3.36837	0.000855121	0.380867	-1.96036	0.161575	0.127754	-3.61362	0.00024345
Solyc05g011830	18S pre-ribosomal assembly protein gar2-like protein (AHRD V3.3 *-* AT2G03810.7)	4.55713	3.16884	-0.440477	0.565713	4.14967	-0.0113485	0.99998	2.77958	-0.674703	0.0629606
Solyc04g005290	18S pre-ribosomal assembly protein gar2-like protein (AHRD V3.3 *-* AT2G03810.7)	3.0789	2.532	-0.19622	0.928776	3.06483	0.114979	0.99998	1.83317	-0.706385	0.0689725
Solyc01g010140	18S pre-ribosomal assembly protein gar2-like protein (AHRD V3.3 *** AT2G03810.7)	0	0	#N/A	#N/A	0	#N/A	#N/A	0	#N/A	#N/A
Solyc07g032170	1-acylglycerol-3-phosphate O-acyltransferase (AHRD V3.3 *-* A0A2G2YMS0_CAPAN)	5.61886	5.31392	0.000287559	0.999974	4.34612	-0.247056	0.967509	5.71788	0.0670551	0.903237
Solyc07g032180	1-acylglycerol-3-phosphate O-acyltransferase (AHRD V3.3 *** A0A2G2YMS0_CAPAN)	3.88231	4.28799	0.235217	0.838704	3.32692	-0.0974188	0.99998	6.10679	0.695206	0.0096484
Solyc07g005580	1-acyl-sn-glycerol-3-phosphate acyltransferase (AHRD V3.3 *** A0A2G3BXE9_CAPCH)	1.72053	1.45762	-0.150371	0.957932	1.37449	-0.200495	0.989565	1.70708	0.0268001	0.967814
Solyc11g065890	1-acyl-sn-glycerol-3-phosphate acyltransferase (Putative) (AHRD V3.3 *** Q40119_LIMDO)	0.052001	0.0689122	0.46675	0.955434	0.0720748	0.584458	0.994245	0.0510179	0.00589246	0.998112
Solyc08g060830	1-acyl-sn-glycerol-3-phosphate acyltransferase 2 (AHRD V3.3 *-* A0A2G3ATB7_CAPCH)	11.3363	10.301	-0.056454	0.979792	9.93266	-0.0672034	0.99998	15.0342	0.448001	0.12529
Solyc03g063880	1-acyl-sn-glycerol-3-phosphate acyltransferase 2 (AHRD V3.3 *** A0A2G2X4X6_CAPBA)	2.2447	2.41774	0.194855	0.886674	1.99494	-0.0491055	0.99998	2.63482	0.272403	0.370335
Solyc10g079110	1-acyl-sn-glycerol-3-phosphate acyltransferase 2 (AHRD V3.3 *** A0A2G2YP29_CAPAN)	0.641483	0.863352	0.512572	0.821446	0.484843	-0.287425	0.99998	0.736288	0.23864	0.828388
Solyc08g008270	1-acyl-sn-glycerol-3-phosphate acyltransferase Chr1:23886152-23886987 FORWARD LENGTH 199 201606 (AHRD V3.11 *** AT1G64355.1)	3.16179	2.55459	-0.224125	0.928103	2.51691	-0.202382	0.99998	2.73567	-0.170115	0.804071
Solyc12g008740	1-aminocyclopropane- 1-carboxylate synthase	0	0	#N/A	#N/A	0	#N/A	#N/A	0	#N/A	#N/A
Solyc07g049530	1-aminocyclopropane-1-carboxylate oxidase 1	1621.03	1676.96	0.140346	0.953575	1921.17	0.369365	0.768	1472.73	-0.0952428	0.825107
Solyc02g081190	1-aminocyclopropane-1-carboxylate oxidase 2 (AHRD V3.11 *** tr|Q7Y257|Q7Y257_BETPN)	86.9248	75.3486	-0.114597	0.95226	91.0065	0.189648	0.961666	67.7901	-0.314324	0.273247
Solyc07g049550	1-aminocyclopropane-1-carboxylate oxidase 2 (AHRD V3.3 *** Q7Y257_BETPN)	97.8246	62.6982	-0.542793	0.578023	175.238	0.969165	0.0260844	36.5222	-1.3814	4.11866e-09
Solyc12g005940	1-aminocyclopropane-1-carboxylate oxidase 2 (AHRD V3.3 *** Q7Y257_BETPN)	0.495349	2.36419	2.32035	0.000171852	0.7133	0.63413	0.952424	3.13482	2.68632	3.69532e-08
Solyc07g026650	1-aminocyclopropane-1-carboxylate oxidase 5	28.1996	25.4388	-0.0637971	0.98638	47.9337	0.885706	0.130633	45.9225	0.741379	0.0640796
Solyc02g036350	1-aminocyclopropane-1-carboxylate oxidase EF501822	239.747	95.5949	-1.23774	0.0136659	245.196	0.156512	0.99998	13.958	-4.06219	4.50214e-36
Solyc12g042055	1-aminocyclopropane-1-carboxylate oxidase-like protein (AHRD V3.3 *-* A0A2G2ZUW2_CAPAN)	0	0	#N/A	#N/A	0	#N/A	#N/A	0	#N/A	#N/A
Solyc09g089750	1-aminocyclopropane-1-carboxylate oxidase-like protein 1 (AHRD V3.3 *-* A0A2G2W184_CAPBA)	0.713193	0.343193	-0.93299	0.95784	0.66172	-0.0118463	0.99998	1.08965	0.616038	0.882867
Solyc03g043890	1-aminocyclopropane-1-carboxylate synthase	0	0	#N/A	#N/A	0.0177964	4.18226	0.733411	0	#N/A	#N/A
Solyc02g063540	1-aminocyclopropane-1-carboxylate synthase (AHRD V3.11 *** tr|A0A2G2XH75|A0A2G2XH75_CAPBA)	0	0.00652745	1.72045	#N/A	0	#N/A	#N/A	0.285339	6.5681	0.108823
Solyc08g008110	1-aminocyclopropane-1-carboxylate synthase (AHRD V3.11 *** tr|Q9SAZ4|Q9SAZ4_SOLLC)	7.99748	24.4285	1.70274	0.00980416	26.5551	1.85707	0.000147655	20.8075	1.43079	0.00309421
Solyc02g063543	1-aminocyclopropane-1-carboxylate synthase (AHRD V3.3 *** A0A2G2XH75_CAPBA)	0.0910124	0.358431	2.05342	0.472852	0.101866	0.308559	0.99998	0.171018	0.951941	0.742184
Solyc07g026900	1-aminocyclopropane-1-carboxylate synthase (AHRD V3.3 *** A8ASI7_CUCSA)	0	0	#N/A	#N/A	0	#N/A	#N/A	0	#N/A	#N/A
Solyc08g081550	1-aminocyclopropane-1-carboxylate synthase (AHRD V3.3 *** B2NIX1_CAPCH)	34.6488	28.3193	-0.206003	0.861279	32.311	0.0220911	0.99998	26.0519	-0.368915	0.176918
Solyc08g081535	1-aminocyclopropane-1-carboxylate synthase (AHRD V3.3 *** B2NIX1_CAPCH)	0.189215	0.334774	0.900673	0.857495	0.168716	0.0012508	0.99998	0.072948	-1.33435	0.608835
Solyc08g079750	1-aminocyclopropane-1-carboxylate synthase (AHRD V3.3 *** Q6U5H3_ROSHC)	1.8192	1.42323	-0.26345	0.926988	1.35936	-0.29744	0.960975	0.691937	-1.35856	0.0101059
Solyc03g007070	1-aminocyclopropane-1-carboxylate synthase (AHRD V3.3 *** Q6U5H3_ROSHC)	2.277	2.04122	-0.0690666	0.982835	1.97563	-0.0768469	0.99998	1.94081	-0.191316	0.687353
Solyc12g056180	1-aminocyclopropane-1-carboxylate synthase (AHRD V3.3 *** Q9SC82_TOBAC)	0.224868	0.0915376	-1.19691	0.842016	0.532652	1.3489	0.733135	0.326348	0.576889	0.79148
Solyc02g091990	1-aminocyclopropane-1-carboxylate synthase 3	7.66139	6.88381	-0.0747436	0.984977	4.23956	-0.721919	0.414219	4.58384	-0.698347	0.104064
Solyc04g077410	1-aminocyclopropane-1-carboxylate synthase 5	0	0	#N/A	#N/A	0	#N/A	#N/A	0	#N/A	#N/A
Solyc01g095080	1-aminocyclopropane-1-carboxylic acid synthase-2	16.5847	2.16475	-2.84429	0.00133573	11.7831	-0.374246	0.999674	0.40354	-5.31256	1.93713e-14
Solyc05g050010	1-aminocyclopropane-1-carboxylic acid synthase-4	7.19477	0.27583	-4.60025	1.2351e-08	8.14496	0.301093	0.99998	0.0951462	-6.1872	1.56554e-23
Solyc03g096040	1-Cys peroxiredoxin (AHRD V3.3 *** A0A2I4FQD8_9ROSI)	4.14461	0.0427143	-6.45781	3.56081e-06	0.133553	-4.78908	0.000357202	0	-11.0445	0.000180877
Solyc01g067890	1-D-deoxyxylulose 5-phosphate synthase	21.8413	13.3791	-0.611193	0.431032	15.3167	-0.386986	0.705758	13.362	-0.668608	0.00431909
Solyc08g066950	1-deoxy-D-xylulose 5-phosphate synthase 1 (AHRD V3.3 *** Q8L693_MEDTR)	1.53073	1.54861	0.100323	0.958836	1.40535	-0.00202757	0.99998	1.64173	0.140151	0.707837
Solyc03g114340	1-deoxy-D-xylulose-5-phosphate reductoisomerase	6.53107	5.08722	-0.26826	0.725974	5.17453	-0.210387	0.868681	3.72576	-0.764758	0.00270439
Solyc11g010850	1-deoxy-d-xylulose-5-phosphate synthase 1 (AHRD V3.3 *** A0A2U1PQH9_ARTAN)	0.292029	0.199562	-0.464555	0.92841	0.097527	-1.47407	0.519698	0.234606	-0.273749	0.864411
Solyc01g111260	1-phosphatidylinositol phosphodiesterase (AHRD V3.3 *** A0A1J3JKG9_NOCCA)	110.88	114.271	0.131851	0.925673	101.542	-0.00138742	0.99998	127.302	0.2427	0.383477
Solyc01g111250	1-phosphatidylinositol phosphodiesterase (AHRD V3.3 *** A0A1J3JKG9_NOCCA)	35.4432	17.3632	-0.941521	0.108611	66.6019	1.03332	0.00201758	10.3442	-1.73261	4.33617e-09
Solyc10g055240	1-phosphatidylinositol phosphodiesterase (AHRD V3.3 *** E5GC05_CUCME)	0.934541	1.70141	0.975757	0.506951	1.20764	0.518761	0.96999	1.71088	0.916386	0.326329
Solyc02g062000	1-phosphatidylinositol-3-phosphate 5-kinase FAB1A (AHRD V3.11 *** tr|A0A2I0X875|A0A2I0X875_9ASPA)	8.35323	9.06527	0.20541	0.846284	8.32261	0.119888	0.996076	9.47819	0.224606	0.432937
Solyc05g008200	1-phosphatidylinositol-3-phosphate 5-kinase FAB1A (AHRD V3.3 *-* A0A2I0WJB6_9ASPA)	33.8457	18.2963	-0.797336	0.0107317	29.8933	-0.0538105	0.99998	14.6541	-1.16365	3.17605e-09
Solyc04g081750	1-phosphatidylinositol-3-phosphate 5-kinase FAB1A (AHRD V3.3 *** A0A2I0X875_9ASPA)	13.0062	11.3052	-0.11551	0.945096	11.1467	-0.0991956	0.99998	10.407	-0.279424	0.304749
Solyc07g017510	1-phosphatidylinositol-3-phosphate 5-kinase FAB1B (AHRD V3.3 *** A0A2G2WC08_CAPBA)	12.8089	8.42413	-0.522483	0.476195	11.7326	-0.000423141	0.99998	6.96949	-0.835918	7.53824e-05
Solyc03g123570	1-phosphatidylinositol-3-phosphate 5-kinase FAB1B (AHRD V3.3 *** A0A2G2WPE3_CAPBA)	24.0752	24.7494	0.122187	0.956885	28.5503	0.371874	0.537247	19.7609	-0.243366	0.419706
Solyc12g049590	1-phosphatidylinositol-3-phosphate 5-kinase FAB1B (AHRD V3.3 *** A0A2G3B3H7_CAPCH)	2.13356	2.21004	0.136528	0.953575	2.10114	0.0998553	0.99998	2.22464	0.102148	0.80334
Solyc06g065540	1-phosphatidylinositol-3-phosphate 5-kinase fab1d-like protein (AHRD V3.3 *** A0A2K3NPE5_TRIPR)	6.39462	5.29218	-0.186137	0.872676	5.62006	-0.0629372	0.99998	6.1324	-0.0180747	0.961551
Solyc11g013830	1-phosphatidylinositol-3-phosphate 5-kinase fab1d-like protein (AHRD V3.3 *** A0A2K3NPE5_TRIPR)	5.058	4.96101	0.0554663	0.984977	4.76413	0.0355251	0.99998	5.64694	0.200479	0.52978
Solyc11g013820	1-phosphatidylinositol-3-phosphate 5-kinase-like protein (AHRD V3.3 *-* A0A2K3NR77_TRIPR)	0.93709	0.622243	-0.503201	0.872631	0.700252	-0.304623	0.998065	0.810206	-0.172504	0.874281
Solyc04g007650	1-phosphatidylinositol-3-phosphate 5-kinase-like protein (AHRD V3.3 *** A0A2K3P1Y5_TRIPR)	6.38985	2.69107	-1.16189	0.00467933	3.77045	-0.638184	0.173066	1.10749	-2.48621	5.32183e-29
Solyc01g087880	2%2C3-bisphosphoglycerate-dependent phosphoglycerate mutase (AHRD V3.3 *** AT3G52040.1)	3.05413	4.61329	0.690993	0.392941	3.34395	0.257806	0.988349	5.15004	0.800241	0.0541208
Solyc09g007240	2%2C3-bisphosphoglycerate-independent phosphoglycerate mutase (AHRD V3.3 *** AT3G53470.2)	1.25771	1.21691	0.0473521	0.991179	1.37908	0.254523	0.98466	0.946651	-0.364364	0.558572
Solyc06g066300	2-(3-amino-3-carboxypropyl)histidine synthase subunit 1 (AHRD V3.3 *** A0A2G3C7T2_CAPCH)	27.9275	25.2213	-0.0572913	0.982835	26.2808	0.0339206	0.99998	27.0193	-0.00576016	0.989165
Solyc10g081540	2-(3-amino-3-carboxypropyl)histidine synthase subunit 2 (AHRD V3.3 *** A0A2G2YNC7_CAPAN)	2.65981	3.1642	0.337946	0.692499	2.46282	0.0127231	0.99998	3.57999	0.473172	0.0739992
Solyc04g054820	2,3-bisphosphoglycerate-dependent phosphoglycerate mutase (AHRD V3.3 *** A0A2G3B2N3_CAPCH)	5.96396	5.73559	0.0314927	0.990053	7.33965	0.426265	0.467295	4.76148	-0.2817	0.404257
Solyc04g072800	2,3-bisphosphoglycerate-dependent phosphoglycerate mutase (AHRD V3.3 *** A0A2G3CNK4_CAPCH)	1.98956	1.99118	0.0806811	0.98456	4.48672	1.29548	0.00543485	1.24321	-0.636706	0.261206
Solyc07g044840	2,3-bisphosphoglycerate-independent phosphoglycerate mutase (AHRD V3.3 *** A0A2G2WBT5_CAPBA)	82.9417	80.957	0.0536867	0.982835	82.3846	0.115727	0.99998	88.3609	0.13368	0.70007
Solyc05g006810	2,4-dichlorophenol 6-monooxygenase (AHRD V3.3 *** A0A1J3FFU9_NOCCA)	0.491434	0.521507	0.170618	0.970749	0.504172	0.152804	0.99998	0.408516	-0.224278	0.815613
Solyc07g064020	21.7 kDa class VI heat shock protein (AHRD V3.11 *** tr|A0A2G2WFJ0|A0A2G2WFJ0_CAPBA)	4.8161	3.107	-0.550333	0.594039	3.04887	-0.52583	0.732867	2.18021	-1.09574	0.0164813
Solyc01g102960	22.0 kDa class IV heat shock protein (AHRD V3.3 *** A0A2G3ATG3_CAPCH)	17.4334	3.1804	-2.36537	0.00640538	9.42474	-0.76905	0.759221	9.20436	-0.877513	0.323804
Solyc03g113930	22.0 kDa class IV heat shock protein (AHRD V3.3 *** A0A2G3ATG3_CAPCH)	4.87891	1.24648	-1.86616	0.310808	1.24458	-1.84397	0.31974	1.58161	-1.58049	0.160798
Solyc09g047870	23S rRNA (Cytidine1920-2'-O)/16S rRNA (Cytidine1409-2'-O)-methyltransferase (AHRD V3.3 *** A0A2I0WJW4_9ASPA)	0.314972	0.262046	-0.175046	0.974766	0.243232	-0.244331	0.99998	0.274587	-0.151461	0.90905
Solyc03g121260	23S rRNA (Uracil-5-)-methyltransferase rumA (AHRD V3.3 *** A0A2K3PEV5_TRIPR)	1.54044	1.36964	-0.0766217	0.983262	1.5396	0.114096	0.99998	1.65538	0.144593	0.813155
Solyc03g122090	25.3 kDa vesicle transport protein (AHRD V3.3 *** A0A1U8G1E9_CAPAN)	10.7701	10.7212	0.0833545	0.970584	10.7466	0.121396	0.99998	10.0304	-0.0607976	0.879068
Solyc06g063030	25.3 kDa vesicle transport protein (AHRD V3.3 *** A0A2G2V904_CAPBA)	3.71211	3.82885	0.136356	0.945806	3.00415	-0.178083	0.994828	3.48225	-0.0502578	0.923248
Solyc12g049420	25.3 kDa vesicle transport protein (AHRD V3.3 *** A0A2G3AXE7_CAPCH)	3.92465	7.28556	0.981973	0.0145457	5.16238	0.520201	0.350309	3.41747	-0.158179	0.661643
Solyc03g025860	25.3 kDa vesicle transport protein (AHRD V3.3 *** A0A2U1P9C4_ARTAN)	0.549309	0.688134	0.433921	0.934106	0.50659	0.00785631	0.99998	1.61031	1.60398	0.0717669
Solyc07g042770	26S protease regulatory subunit 6B-like protein (AHRD V3.3 *-* A0A2G2WNW8_CAPBA)	0	0	#N/A	#N/A	0	#N/A	#N/A	0	#N/A	#N/A
Solyc06g082630	26S protease regulatory subunit 6B-like protein (AHRD V3.3 *** A0A2G2WNW8_CAPBA)	24.5728	24.7547	0.0981215	0.958205	23.8332	0.0814482	0.99998	28.3889	0.250858	0.369226
Solyc06g082660	26S protease regulatory subunit 6B-like protein (AHRD V3.3 *** A0A2G2WNW8_CAPBA)	17.8573	17.322	0.041961	0.984437	16.2883	-0.00872276	0.99998	19.5594	0.171507	0.567044
Solyc03g123730	26S protease regulatory subunit 7 (AHRD V3.11 *** tr|A0A1U8FAJ3|A0A1U8FAJ3_CAPAN)	7.44074	7.00087	-0.000150599	0.999974	8.41289	0.299496	0.7727	6.91593	-0.0611458	0.877403
Solyc06g063140	26S protease regulatory subunit 7 (AHRD V3.3 *** A0A1U8FAJ3_CAPAN)	19.054	17.0316	-0.073248	0.97136	17.5299	0.00301462	0.99998	19.2916	0.0610153	0.874986
Solyc05g018570	26S protease regulatory subunit 8 (AHRD V3.3 *** A0A2G3DFZ1_CAPCH)	12.5454	13.6644	0.211354	0.829578	12.3322	0.098621	0.99998	16.1781	0.409332	0.102167
Solyc05g018590	26S protease regulatory subunit 8 (AHRD V3.3 *** A0A2G3DFZ1_CAPCH)	5.12061	4.86863	0.0144509	0.995856	4.69728	-0.00129711	0.99998	5.51932	0.149074	0.634442
Solyc06g071390	26S proteasome complex subunit DSS1 (AHRD V3.3 *** A0A2G3C9J6_CAPCH)	1.17158	1.23293	0.166574	0.97136	1.17789	0.135789	0.99998	1.99242	0.817919	0.195983
Solyc09g091750	26S proteasome non-ATPase regulatory subunit 1 homolog (AHRD V3.3 *** A0A2G2W254_CAPBA)	15.7254	12.9199	-0.1962	0.854033	15.3982	0.094323	0.99998	14.7093	-0.0538508	0.889144
Solyc05g053650	26S proteasome non-ATPase regulatory subunit 1 homolog (AHRD V3.3 *** A0A2G3CI27_CAPCH)	15.068	12.6919	-0.161006	0.893935	14.228	0.0398461	0.99998	13.2167	-0.148116	0.645106
Solyc05g013030	26S proteasome non-ATPase regulatory subunit 11 (AHRD V3.3 *** A0A1U8HB46_CAPAN)	97.6797	91.5158	-0.00654942	0.999197	90.4839	0.013405	0.99998	98.1993	0.0503827	0.8992
Solyc04g051370	26S proteasome non-ATPase regulatory subunit 12-like protein (AHRD V3.3 *** A0A2K3MWS1_TRIPR)	17.5437	18.0804	0.131955	0.924421	18.6839	0.214868	0.866737	19.2201	0.173758	0.570329
Solyc04g012040	26S proteasome non-ATPase regulatory subunit 12-like protein (AHRD V3.3 *** A0A2K3MWS1_TRIPR)	0.74722	0.68002	-0.0405359	0.992739	0.767447	0.164406	0.99998	0.729051	0.0184334	0.981246
Solyc09g090720	26S proteasome non-ATPase regulatory subunit 13 (AHRD V3.3 *** B6TA88_MAIZE)	16.6655	18.5993	0.248314	0.761977	16.8055	0.136524	0.992424	20.8381	0.366449	0.137282
Solyc05g053140	26S proteasome non-ATPase regulatory subunit 13 (AHRD V3.3 *** B6TA88_MAIZE)	6.01269	6.87404	0.278967	0.738231	5.61211	0.0227523	0.99998	7.89548	0.436046	0.086209
Solyc04g079200	26S proteasome non-ATPase regulatory subunit 14 homolog (AHRD V3.3 *** A0A2I4G2M0_9ROSI)	13.9346	15.3253	0.224827	0.818153	14.8886	0.217036	0.870651	14.3742	0.0858262	0.806568
Solyc05g055130	26S proteasome non-ATPase regulatory subunit 1-like protein B (AHRD V3.3 *-* A0A2G2WUY2_CAPBA)	5.90212	5.59468	-0.00184522	0.999974	4.16817	-0.387332	0.99998	5.90901	0.0386929	0.9804
Solyc10g008180	26S proteasome non-ATPase regulatory subunit 2 homolog (AHRD V3.3 *** A0A2G2VRP9_CAPBA)	0	0.00204707	2.89899	#N/A	0	#N/A	#N/A	0	#N/A	#N/A
Solyc07g053650	26S proteasome non-ATPase regulatory subunit 2 homolog (AHRD V3.3 *** A0A2G2Z400_CAPAN)	14.4808	12.1189	-0.171636	0.884486	13.6527	0.0384179	0.99998	13.6573	-0.0432116	0.911283
Solyc01g111710	26S proteasome non-ATPase regulatory subunit 3 (AHRD V3.11 *** tr|B6TBG8|B6TBG8_MAIZE)	49.1522	51.0198	0.142255	0.916887	45.7753	0.0207649	0.99998	59.1163	0.308246	0.224075
Solyc01g111700	26S proteasome non-ATPase regulatory subunit 3 (AHRD V3.3 *** B6TAE2_MAIZE)	0.0585661	0.12453	1.19857	0.893935	0.0852416	0.673582	0.99998	0.114097	1.01891	0.760033
Solyc02g083710	26S proteasome non-ATPase regulatory subunit 4-like protein (AHRD V3.3 *** A0A2G2XGK6_CAPBA)	17.761	15.156	-0.140194	0.928146	15.9809	-0.02773	0.99998	16.4312	-0.069714	0.852912
Solyc03g033430	26S proteasome non-ATPase regulatory subunit 4-like protein (AHRD V3.3 *** A0A2G3CKT6_CAPCH)	0	0	#N/A	#N/A	0	#N/A	#N/A	0	#N/A	#N/A
Solyc07g062860	26S proteasome non-ATPase regulatory subunit 5 (AHRD V3.3 *** A0A200QM10_9MAGN)	4.74218	3.9564	-0.173106	0.892943	5.48602	0.335627	0.674712	4.03259	-0.19214	0.511234
Solyc07g009140	26S proteasome non-ATPase regulatory subunit 6 (AHRD V3.3 *** A0A2G2W6A3_CAPBA)	18.6951	18.6485	0.0833126	0.965706	18.8553	0.135153	0.985638	23.3167	0.360852	0.168199
Solyc01g008370	26S proteasome non-ATPase regulatory subunit 7 (AHRD V3.11 *** tr|A0A2G3AYA8|A0A2G3AYA8_CAPCH)	11.3021	11.7246	0.143485	0.93309	10.6852	0.0447913	0.99998	14.2332	0.374614	0.14248
Solyc10g047550	26S proteasome non-ATPase regulatory subunit 7-like protein B (AHRD V3.3 *-* A0A2G2YE80_CAPAN)	0	0	#N/A	#N/A	0	#N/A	#N/A	0	#N/A	#N/A
Solyc08g082700	26S proteasome non-ATPase regulatory subunit 8 (AHRD V3.3 *** B6TTI7_MAIZE)	17.4958	19.8615	0.271765	0.698447	17.2047	0.099681	0.99998	21.0836	0.311296	0.21951
Solyc07g005640	26S proteasome non-ATPase regulatory subunit 9 (AHRD V3.3 *** A0A2I4DUP1_9ROSI)	3.55901	3.70335	0.13963	0.956885	3.3324	0.0185345	0.99998	3.88145	0.166968	0.755527
Solyc01g099760	26S proteasome regulatory subunit (AHRD V3.11 *** tr|A8IIP7|A8IIP7_CHLRE)	33.8195	35.6463	0.164489	0.89271	32.5323	0.0674745	0.99998	37.5545	0.193164	0.514602
Solyc01g109940	26S proteasome regulatory subunit (AHRD V3.11 *** tr|A8IR41|A8IR41_CHLRE)	21.0289	22.0007	0.155075	0.908866	21.3535	0.147489	0.976231	24.4153	0.257633	0.354539
Solyc06g083620	26S proteasome regulatory subunit (AHRD V3.3 *** A8IHB3_CHLRE)	66.5511	68.4123	0.128568	0.93255	66.7599	0.129701	0.989565	73.5722	0.188386	0.536241
Solyc08g021990	26S proteasome regulatory subunit (AHRD V3.3 *** A8IIP7_CHLRE)	0.015831	0.00752755	-0.913793	#N/A	0	-4.69506	0.62556	0.0179995	0.21384	0.965144
Solyc10g054040	26S proteasome regulatory subunit (AHRD V3.3 *** A8IR41_CHLRE)	0.0651385	0.056773	-0.0874646	0.99582	0.104211	0.821252	0.956988	0.112563	0.843646	0.65495
Solyc07g017400	26S proteasome regulatory subunit RPN13 (AHRD V3.3 *** A0A1U8H9R1_CAPAN)	1.5116	1.44145	0.0122776	0.997259	1.40289	0.00992704	0.99998	1.26788	-0.21474	0.50502
Solyc02g077410	28 kDa heat-and acid-stable phosphoprotein (AHRD V3.3 *** A0A1U8FTR4_CAPAN)	11.4596	13.2769	0.30195	0.697881	10.9451	0.0604714	0.99998	14.2771	0.358586	0.178457
Solyc06g082370	28S ribosomal protein S29, mitochondrial-like (AHRD V3.3 *** A0A2I4F9V5_9ROSI)	4.93421	4.86778	0.0671758	0.972252	4.81559	0.0902307	0.99998	5.42252	0.179254	0.601121
Solyc06g076620	28S ribosomal S34 protein (AHRD V3.3 *** Q9FHC3_ARATH)	5.31851	6.07361	0.281178	0.764574	5.46174	0.169085	0.992939	6.28771	0.28654	0.354258
Solyc06g064670	2-alkenal reductase (NADP(+)-dependent) (AHRD V3.3 *-* A0A2G2ZP98_CAPAN)	0	0	#N/A	#N/A	0	#N/A	#N/A	0	#N/A	#N/A
Solyc12g010950	2-alkenal reductase (NADP(+)-dependent) (AHRD V3.3 *** A0A1U8EE67_CAPAN)	28.5939	51.5784	0.939683	0.00251173	19.5766	-0.422824	0.481736	60.5034	1.12416	7.21602e-08
Solyc06g063040	2-alkenal reductase (NADP(+)-dependent) (AHRD V3.3 *** A0A1U8H4Y5_CAPAN)	1.98338	1.2329	-0.599196	0.882431	1.16516	-0.634015	0.971766	1.45508	-0.400211	0.781626
Solyc12g096760	2-alkenal reductase (NADP(+)-dependent) (AHRD V3.3 *** A0A2G2WX40_CAPBA)	24.9947	23.4125	-0.00499494	0.999239	20.8832	-0.132968	0.996277	18.0445	-0.427051	0.0772422
Solyc03g007200	2-alkenal reductase (NADP(+)-dependent) (AHRD V3.3 *** A0A2G2WX40_CAPBA)	0.0898342	0.122566	0.544716	0.976981	0.0446606	-0.899557	0.99998	0.036898	-1.21404	0.76374
Solyc12g010960	2-alkenal reductase (NADP(+)-dependent) (AHRD V3.3 *** A0A2G2WX40_CAPBA)	2.68993	3.84542	0.605669	0.571072	1.38788	-0.826649	0.498674	7.05691	1.43789	0.000970935
Solyc11g030720	2-alkenal reductase (NADP(+)-dependent) (AHRD V3.3 *** A0A2G2ZP98_CAPAN)	2.7014	2.95728	0.22116	0.889451	2.48175	-0.0024839	0.99998	3.59432	0.459103	0.135775
Solyc01g080030	2-alkenal reductase (NADP(+)-dependent) (AHRD V3.3 *** A0A2G3BME1_CAPCH)	0.186393	0.0247391	-2.68189	0.716491	0.0756674	-1.14183	0.998065	0	-6.19764	0.153822
Solyc01g020117	2-alkenal reductase (NADP(+)-dependent)-like (AHRD V3.11 *-* tr|A0A2I4GX13|A0A2I4GX13_9ROSI)	0	0	#N/A	#N/A	0	#N/A	#N/A	0	#N/A	#N/A
Solyc07g045090	2-alkenal reductase (NADP(+)-dependent)-like (AHRD V3.3 *** A0A2I4GX13_9ROSI)	5.66854	1.40559	-1.92792	0.000185721	4.02263	-0.36184	0.966399	0.0415916	-7.03524	3.57008e-24
Solyc07g045080	2-alkenal reductase (NADP(+)-dependent)-like (AHRD V3.3 *** A0A2I4GX13_9ROSI)	0.558106	0.139891	-1.88785	0.346584	0.328184	-0.628117	0.977033	0.00362271	-6.88973	0.000222677
Solyc09g091700	2-alkenal reductase (NADP(+)-dependent)-like (AHRD V3.3 *** A0A2I4HQE7_9ROSI)	0.622346	0.605574	0.0409797	0.997507	0.158097	-1.82756	0.630517	0.495627	-0.278032	0.903856
Solyc08g081570	2-C-methyl-D-erythritol 2,4-cyclodiphosphate synthase (AHRD V3.3 *** A0A2G3DAU7_CAPCH)	4.83056	4.37454	-0.0578151	0.979165	4.0634	-0.126885	0.99998	4.45538	-0.0760775	0.855996
Solyc01g102820	2-C-methyl-D-erythritol 4-phosphate cytidylyltransferase (AHRD V3.3 *** A9ZN09_HEVBR)	1.17915	0.84883	-0.379269	0.853276	1.27514	0.252371	0.979426	0.976499	-0.231254	0.748297
Solyc01g049890	2-C-methyl-D-erythritol 4-phosphate cytidylyltransferase (AHRD V3.3 *** Q93WB8_ARATH)	20.0525	20.8536	0.145661	0.907892	20.1749	0.135591	0.988349	21.8988	0.170385	0.580593
Solyc01g007740	2-Cys peroxiredoxin (AHRD V3.3 *** G1JT83_VITVI)	11.5392	10.8495	-0.00127275	0.999974	10.5845	0.00254092	0.99998	10.5024	-0.0934181	0.798749
Solyc01g008450	2Fe-2S ferredoxin (AHRD V3.3 *-* A0A2G3AI40_CAPAN)	0	0	#N/A	#N/A	0.157158	5.62178	0.54379	0.132515	5.16543	#N/A
Solyc11g065640	2Fe-2S ferredoxin (AHRD V3.3 *** A0A2G3B9S5_CAPCH)	0.727435	0.818276	0.268735	0.898107	0.577296	-0.201665	0.99998	0.851813	0.276699	0.656549
Solyc01g008460	2Fe-2S ferredoxin (AHRD V3.3 *** A0A2G3B9S5_CAPCH)	1.44379	1.56586	0.204813	0.940535	1.21995	-0.12007	0.99998	1.60986	0.198853	0.77651
Solyc08g022140	2Fe-2S ferredoxin-like superfamily protein (AHRD V3.3 *-* F4JV23_ARATH)	0	0	#N/A	#N/A	0	#N/A	#N/A	0	#N/A	#N/A
Solyc06g007630	2Fe-2S ferredoxin-like superfamily protein (AHRD V3.3 *** Q9SRR8_ARATH)	83.0472	86.1714	0.141395	0.945198	78.2285	0.0376313	0.99998	95.1477	0.236207	0.472397
Solyc01g081510	2-hydroxy-3-oxopropionate reductase (AHRD V3.11 *** tr|A0A2Z5T525|A0A2Z5T525_9BACI)	9.755	8.76395	-0.0600519	0.984977	9.29763	0.0624698	0.99998	6.36113	-0.572119	0.181462
Solyc01g099240	2-hydroxy-3-oxopropionate reductase (AHRD V3.11 *** tr|A0A2Z5T525|A0A2Z5T525_9BACI)	22.8114	19.7227	-0.127168	0.951986	23.0911	0.13768	0.991829	21.1766	-0.0595816	0.891431
Solyc03g120670	2-hydroxyacid dehydrogenase (AHRD V3.3 *** A9CH04_AGRFC)	25.8117	24.249	0.000861982	0.999974	22.9949	-0.0379518	0.99998	21.645	-0.212232	0.438309
Solyc03g120680	2-hydroxyacid dehydrogenase (AHRD V3.3 *** A9CH04_AGRFC)	2.08904	2.94115	0.590068	0.52929	2.59123	0.438192	0.791666	2.65289	0.387688	0.514706
Solyc12g044260	2-hydroxyacid dehydrogenase (AHRD V3.3 *** A9CH04_AGRFC)	0.133919	0.258739	1.06275	0.924201	0.148296	0.297106	0.99998	0.0449734	-1.46656	0.700349
Solyc12g044250	2-hydroxyacid dehydrogenase (AHRD V3.3 *** A9CH04_AGRFC)	1.40407	1.57013	0.239643	0.95784	1.23144	-0.0598628	0.99998	1.53224	0.164685	0.874056
Solyc02g091100	2-hydroxyacyl-CoA lyase (AHRD V3.3 *** A0A2G3D874_CAPCH)	81.1344	62.9191	-0.276968	0.711095	67.0885	-0.149343	0.978267	53.1441	-0.566798	0.0106058
Solyc06g054290	2-hydroxyisoflavanone dehydratase (AHRD V3.3 *** A0A1U8G399_CAPAN)	0.75211	1.18113	0.731486	0.935569	1.38851	1.00815	0.953701	1.28824	0.806027	0.7496
Solyc09g075670	2-hydroxyisoflavanone dehydratase (AHRD V3.3 *** A0A1U8G399_CAPAN)	7.03933	11.6528	0.816263	0.311447	22.1949	1.78222	0.000225086	6.3602	-0.108424	0.895075
Solyc09g075690	2-hydroxyisoflavanone dehydratase (AHRD V3.3 *** A0A1U8G399_CAPAN)	0	0	#N/A	#N/A	0	#N/A	#N/A	0	#N/A	#N/A
Solyc11g020910	2-isopropylmalate synthase (AHRD V3.3 *** AT4G27510.1)	2.54634	2.10507	-0.187395	0.905696	2.50317	0.0941882	0.99998	2.10441	-0.234392	0.475361
Solyc08g014240	2-isopropylmalate synthase (AHRD V3.3 *** B2D157_BRAOL)	0	0	#N/A	#N/A	0	#N/A	#N/A	0	#N/A	#N/A
Solyc01g081470	2-methoxy-6-polyprenyl-1,4-benzoquinol methylase, mitochondrial (AHRD V3.11 *** tr|A0A2G2XRB6|A0A2G2XRB6_CAPBA)	2.46821	2.1931	-0.0807477	0.97521	2.21906	-0.0278382	0.99998	2.10053	-0.18671	0.693336
Solyc09g015085	2-methyl-6-phytyl-1,4-hydroquinone methyltransferase, chloroplastic (AHRD V3.3 *-* NP_001310397.1)	0.309815	0.300542	0.040924	0.995856	0.170652	-0.795759	0.721341	0.292443	-0.0450012	0.971907
Solyc03g005230	2-methyl-6-phytyl-1,4-hydroquinone methyltransferase, chloroplastic (AHRD V3.3 *** A0A2G2WWA8_CAPBA)	30.721	27.8451	-0.0530418	0.979678	30.3345	0.108247	0.99998	23.3956	-0.351512	0.160558
Solyc09g065730	2-methyl-6-phytyl-1,4-hydroquinone methyltransferase, chloroplastic (AHRD V3.3 *** A0A2G2ZXV1_CAPAN)	13.0671	12.8829	0.0634867	0.978581	12.0556	0.00875574	0.99998	14.136	0.15558	0.669279
Solyc01g105370	2-nitropropane dioxygenase-like protein (AHRD V3.3 *** Q9FMG0_ARATH)	9.74798	8.27107	-0.151811	0.958205	9.71449	0.117529	0.99998	5.00749	-0.92468	0.0381104
Solyc09g091570	2-octaprenyl-3-methyl-6-methoxy-1,4-benzoquinol hydroxylase (AHRD V3.3 *** A0A0D5XRL2_9PSED)	3.42863	2.80808	-0.199664	0.870597	3.07146	-0.0314125	0.99998	2.2348	-0.574993	0.0365527
Solyc04g080877	2-oxoglutarate (2OG) and Fe(II)-dependent oxygenase superfamily protein (AHRD V3.11 *-* tr|Q9LV19|Q9LV19_ARATH)	0	0	#N/A	#N/A	0	#N/A	#N/A	0	#N/A	#N/A
Solyc03g095900	2-oxoglutarate (2OG) and Fe(II)-dependent oxygenase superfamily protein (AHRD V3.11 *** tr|A0A2U1L2L8|A0A2U1L2L8_ARTAN)	132.187	9.3138	-3.72729	6.1771e-20	42.767	-1.49666	0.000603152	0.175066	-9.50018	1.39787e-112
Solyc09g089700	2-oxoglutarate (2OG) and Fe(II)-dependent oxygenase superfamily protein (AHRD V3.11 *** tr|A0A2U1L2L8|A0A2U1L2L8_ARTAN)	0	0	#N/A	#N/A	0	#N/A	#N/A	0	#N/A	#N/A
Solyc01g044554	2-oxoglutarate (2OG) and Fe(II)-dependent oxygenase superfamily protein (AHRD V3.11 *** tr|A0A2U1LUR0|A0A2U1LUR0_ARTAN)	0	0	#N/A	#N/A	0	#N/A	#N/A	0	#N/A	#N/A
Solyc01g006585	2-oxoglutarate (2OG) and Fe(II)-dependent oxygenase superfamily protein (AHRD V3.11 *** tr|A0A2U1LXD5|A0A2U1LXD5_ARTAN)	0	0	#N/A	#N/A	0	#N/A	#N/A	0	#N/A	#N/A
Solyc01g105650	2-oxoglutarate (2OG) and Fe(II)-dependent oxygenase superfamily protein (AHRD V3.11 *** tr|A0A2U1MCV6|A0A2U1MCV6_ARTAN)	14.753	20.3922	0.55351	0.411371	29.212	1.10117	0.0409466	13.5747	-0.0777592	0.904351
Solyc03g119910	2-oxoglutarate (2OG) and Fe(II)-dependent oxygenase superfamily protein (AHRD V3.11 *** tr|A0A2U1MX13|A0A2U1MX13_ARTAN)	0	0	#N/A	#N/A	0	#N/A	#N/A	0	#N/A	#N/A
Solyc02g083960	2-oxoglutarate (2OG) and Fe(II)-dependent oxygenase superfamily protein (AHRD V3.11 *** tr|A0A2U1N614|A0A2U1N614_ARTAN)	3.59813	3.50016	0.0452282	0.986579	3.84185	0.216984	0.941785	3.24107	-0.111226	0.781645
Solyc02g070080	2-oxoglutarate (2OG) and Fe(II)-dependent oxygenase superfamily protein (AHRD V3.11 *** tr|A0A2U1NR61|A0A2U1NR61_ARTAN)	0	0	#N/A	#N/A	0	#N/A	#N/A	0	#N/A	#N/A
Solyc09g066320	2-oxoglutarate (2OG) and Fe(II)-dependent oxygenase superfamily protein (AHRD V3.11 *** tr|A0A2U1NR61|A0A2U1NR61_ARTAN)	0	0	#N/A	#N/A	0	#N/A	#N/A	0	#N/A	#N/A
Solyc09g089720	2-oxoglutarate (2OG) and Fe(II)-dependent oxygenase superfamily protein (AHRD V3.11 *** tr|A0A2U1NTU8|A0A2U1NTU8_ARTAN)	0.0287811	0	-3.94626	#N/A	0	-3.72016	#N/A	0	-3.67214	#N/A
Solyc09g010000	2-oxoglutarate (2OG) and Fe(II)-dependent oxygenase superfamily protein (AHRD V3.11 *** tr|A0A2U1NTU8|A0A2U1NTU8_ARTAN)	16.7968	19.181	0.281288	0.800142	19.065	0.305602	0.860858	23.3641	0.515819	0.0958269
Solyc06g073580	2-oxoglutarate (2OG) and Fe(II)-dependent oxygenase superfamily protein (AHRD V3.11 *** tr|A0A2U1QGX7|A0A2U1QGX7_ARTAN)	0	0	#N/A	#N/A	0	#N/A	#N/A	0	#N/A	#N/A
Solyc08g062370	2-oxoglutarate (2OG) and Fe(II)-dependent oxygenase superfamily protein (AHRD V3.11 *** tr|F4I629|F4I629_ARATH)	1.43298	0.604386	-1.16122	0.759931	0.473247	-1.45106	0.616181	1.22217	-0.212627	0.891577
Solyc09g008560	2-oxoglutarate (2OG) and Fe(II)-dependent oxygenase superfamily protein (AHRD V3.11 *** tr|F4INZ9|F4INZ9_ARATH)	7.20189	13.798	1.02048	0.0294652	16.8729	1.34878	1.44706e-05	38.577	2.46436	1.69856e-27
Solyc01g090170	2-oxoglutarate (2OG) and Fe(II)-dependent oxygenase superfamily protein (AHRD V3.11 *** tr|F4IV21|F4IV21_ARATH)	6.14416	5.47254	-0.0809175	0.971794	5.58395	-0.017868	0.99998	6.25117	0.0665963	0.87405
Solyc10g076670	2-oxoglutarate (2OG) and Fe(II)-dependent oxygenase superfamily protein (AHRD V3.11 *** tr|F4J670|F4J670_ARATH)	0.551656	0.518291	0.00607576	0.999974	1.424	1.47493	0.323466	0.424758	-0.335276	0.840771
Solyc08g075510	2-oxoglutarate (2OG) and Fe(II)-dependent oxygenase superfamily protein (AHRD V3.11 *** tr|Q0WVR4|Q0WVR4_ARATH)	1.04725	0.973162	-0.0225679	0.997259	0.803995	-0.250396	0.99998	1.3462	0.402183	0.619513
Solyc01g090630	2-oxoglutarate (2OG) and Fe(II)-dependent oxygenase superfamily protein (AHRD V3.11 *** tr|Q9C938|Q9C938_ARATH)	0.418372	0.728937	0.881849	0.707035	0.242984	-0.686312	0.973329	0.947601	1.21916	0.21258
Solyc02g071470	2-oxoglutarate (2OG) and Fe(II)-dependent oxygenase superfamily protein (AHRD V3.11 *** tr|Q9SB33|Q9SB33_ARATH)	3.20462	2.72827	-0.149849	0.96985	12.2663	2.06394	6.92459e-05	2.32642	-0.419022	0.519495
Solyc12g042050	2-oxoglutarate (2OG) and Fe(II)-dependent oxygenase superfamily protein (AHRD V3.3 --* AT1G03400.2)	0	0	#N/A	#N/A	0	#N/A	#N/A	0	#N/A	#N/A
Solyc06g068250	2-oxoglutarate (2OG) and Fe(II)-dependent oxygenase superfamily protein (AHRD V3.3 *-* A0A1P8ARH4_ARATH)	0	0.131563	3.64452	#N/A	0	#N/A	#N/A	0	#N/A	#N/A
Solyc11g013353	2-oxoglutarate (2OG) and Fe(II)-dependent oxygenase superfamily protein (AHRD V3.3 *-* A0A1P8B5N0_ARATH)	0	0.0282579	4.27782	#N/A	0	#N/A	#N/A	0	#N/A	#N/A
Solyc09g089840	2-oxoglutarate (2OG) and Fe(II)-dependent oxygenase superfamily protein (AHRD V3.3 *-* A0A1P8BH67_ARATH)	0	0	#N/A	#N/A	0.0737109	4.63979	0.690834	0	#N/A	#N/A
Solyc01g016680	2-oxoglutarate (2OG) and Fe(II)-dependent oxygenase superfamily protein (AHRD V3.3 *-* A0A2U1L2L8_ARTAN)	0	0	#N/A	#N/A	0	#N/A	#N/A	0	#N/A	#N/A
Solyc04g049270	2-oxoglutarate (2OG) and Fe(II)-dependent oxygenase superfamily protein (AHRD V3.3 *-* A0A2U1L2L8_ARTAN)	0	0	#N/A	#N/A	0	#N/A	#N/A	0	#N/A	#N/A
Solyc09g055800	2-oxoglutarate (2OG) and Fe(II)-dependent oxygenase superfamily protein (AHRD V3.3 *-* A0A2U1L2L8_ARTAN)	0	0	#N/A	#N/A	0	#N/A	#N/A	0	#N/A	#N/A
Solyc12g042030	2-oxoglutarate (2OG) and Fe(II)-dependent oxygenase superfamily protein (AHRD V3.3 *-* A0A2U1L2L8_ARTAN)	0	0	#N/A	#N/A	0	#N/A	#N/A	0	#N/A	#N/A
Solyc11g044830	2-oxoglutarate (2OG) and Fe(II)-dependent oxygenase superfamily protein (AHRD V3.3 *-* A0A2U1LUR0_ARTAN)	0	0	#N/A	#N/A	0	#N/A	#N/A	0	#N/A	#N/A
Solyc11g044820	2-oxoglutarate (2OG) and Fe(II)-dependent oxygenase superfamily protein (AHRD V3.3 *-* A0A2U1LUR0_ARTAN)	0	2.55047	8.01404	0.144945	0	#N/A	#N/A	0	#N/A	#N/A
Solyc09g065580	2-oxoglutarate (2OG) and Fe(II)-dependent oxygenase superfamily protein (AHRD V3.3 *-* A0A2U1LW75_ARTAN)	1.27828	1.27908	0.0945897	0.983374	1.13855	-0.0563686	0.99998	1.16139	-0.0984669	0.918919
Solyc12g042020	2-oxoglutarate (2OG) and Fe(II)-dependent oxygenase superfamily protein (AHRD V3.3 *-* A0A2U1M6C8_ARTAN)	0	0	#N/A	#N/A	0	#N/A	#N/A	0	#N/A	#N/A
Solyc01g044550	2-oxoglutarate (2OG) and Fe(II)-dependent oxygenase superfamily protein (AHRD V3.3 *-* A0A2U1N5S2_ARTAN)	0	0	#N/A	#N/A	0	#N/A	#N/A	0	#N/A	#N/A
Solyc02g062180	2-oxoglutarate (2OG) and Fe(II)-dependent oxygenase superfamily protein (AHRD V3.3 *-* A0A2U1N614_ARTAN)	5.11593	5.88867	0.288692	0.755215	5.02042	0.0964962	0.99998	6.04695	0.283669	0.377567
Solyc01g016640	2-oxoglutarate (2OG) and Fe(II)-dependent oxygenase superfamily protein (AHRD V3.3 *-* A0A2U1NJZ4_ARTAN)	0	0	#N/A	#N/A	0	#N/A	#N/A	0	#N/A	#N/A
Solyc09g089710	2-oxoglutarate (2OG) and Fe(II)-dependent oxygenase superfamily protein (AHRD V3.3 *-* A0A2U1NTU8_ARTAN)	0	0.0569496	4.19307	#N/A	0.066162	4.12989	0.733411	0	#N/A	#N/A
Solyc09g010010	2-oxoglutarate (2OG) and Fe(II)-dependent oxygenase superfamily protein (AHRD V3.3 *-* A0A2U1NTU8_ARTAN)	0	0.238716	5.91525	0.452794	0	#N/A	#N/A	0	#N/A	#N/A
Solyc04g081930	2-oxoglutarate (2OG) and Fe(II)-dependent oxygenase superfamily protein (AHRD V3.3 *-* A0A2U1PY84_ARTAN)	3.62081	3.97123	0.22002	0.890507	3.14624	-0.0771211	0.99998	5.38695	0.612389	0.015213
Solyc03g095903	2-oxoglutarate (2OG) and Fe(II)-dependent oxygenase superfamily protein (AHRD V3.3 *-* A0A2U1QA13_ARTAN)	0	0	#N/A	#N/A	0	#N/A	#N/A	0	#N/A	#N/A
Solyc04g008240	2-oxoglutarate (2OG) and Fe(II)-dependent oxygenase superfamily protein (AHRD V3.3 *-* A8MRW3_ARATH)	15.8777	17.802	0.248224	0.791842	18.1098	0.314461	0.642556	18.1831	0.236641	0.419792
Solyc01g090140	2-oxoglutarate (2OG) and Fe(II)-dependent oxygenase superfamily protein (AHRD V3.3 *-* F4IV21_ARATH)	0.0568224	0.0392984	-0.401449	0.983877	0.0586663	0.158119	0.99998	0.194612	1.85816	0.415005
Solyc03g116280	2-oxoglutarate (2OG) and Fe(II)-dependent oxygenase superfamily protein (AHRD V3.3 *-* F4J670_ARATH)	0	0	#N/A	#N/A	0	#N/A	#N/A	0.138793	5.24191	#N/A
Solyc12g070123	2-oxoglutarate (2OG) and Fe(II)-dependent oxygenase superfamily protein (AHRD V3.3 *-* O80850_ARATH)	6.15166	3.47689	-0.754609	0.743987	5.12481	-0.165644	0.99998	2.39465	-1.32624	0.16617
Solyc06g068260	2-oxoglutarate (2OG) and Fe(II)-dependent oxygenase superfamily protein (AHRD V3.3 *-* Q9XIA5_ARATH)	0.198195	0.12741	-0.476076	#N/A	0.229583	0.304601	0.99998	0.31229	0.661136	0.886005
Solyc07g066450	2-oxoglutarate (2OG) and Fe(II)-dependent oxygenase superfamily protein (AHRD V3.3 *** A0A178VI87_ARATH)	4.03321	2.69467	-0.485581	0.525334	2.60694	-0.488215	0.610812	2.57919	-0.601305	0.100705
Solyc09g089770	2-oxoglutarate (2OG) and Fe(II)-dependent oxygenase superfamily protein (AHRD V3.3 *** A0A1P8AM08_ARATH)	0	0	#N/A	#N/A	0	#N/A	#N/A	0	#N/A	#N/A
Solyc01g093980	2-oxoglutarate (2OG) and Fe(II)-dependent oxygenase superfamily protein (AHRD V3.3 *** A0A1P8B5N0_ARATH)	0.217224	0.055655	-1.81875	0.772003	0.135304	-0.471138	0.99998	0.0745833	-1.4877	0.567044
Solyc06g050110	2-oxoglutarate (2OG) and Fe(II)-dependent oxygenase superfamily protein (AHRD V3.3 *** A0A1P8B5N0_ARATH)	0	0	#N/A	#N/A	0	#N/A	#N/A	0	#N/A	#N/A
Solyc09g009105	2-oxoglutarate (2OG) and Fe(II)-dependent oxygenase superfamily protein (AHRD V3.3 *** A0A1P8B5N0_ARATH)	0	0	#N/A	#N/A	0	#N/A	#N/A	0	#N/A	#N/A
Solyc09g065690	2-oxoglutarate (2OG) and Fe(II)-dependent oxygenase superfamily protein (AHRD V3.3 *** A0A2U1KR35_ARTAN),Pfam:PF13621	0.603408	0.694591	0.289794	0.87321	0.585356	0.0766239	0.99998	0.698995	0.259171	0.650055
Solyc02g092710	2-oxoglutarate (2OG) and Fe(II)-dependent oxygenase superfamily protein (AHRD V3.3 *** A0A2U1KVM6_ARTAN)	1.96316	1.86858	0.0174775	0.997259	1.69352	-0.0882691	0.99998	1.12278	-0.765123	0.0907367
Solyc02g064750	2-oxoglutarate (2OG) and Fe(II)-dependent oxygenase superfamily protein (AHRD V3.3 *** A0A2U1KVM6_ARTAN)	7.62207	7.14912	-0.00440682	0.999294	7.32354	0.0643171	0.99998	6.3869	-0.214201	0.5168
Solyc03g095907	2-oxoglutarate (2OG) and Fe(II)-dependent oxygenase superfamily protein (AHRD V3.3 *** A0A2U1L2L8_ARTAN)	0	0	#N/A	#N/A	0	#N/A	#N/A	0	#N/A	#N/A
Solyc09g057930	2-oxoglutarate (2OG) and Fe(II)-dependent oxygenase superfamily protein (AHRD V3.3 *** A0A2U1L2L8_ARTAN)	0	0	#N/A	#N/A	0	#N/A	#N/A	0	#N/A	#N/A
Solyc11g072100	2-oxoglutarate (2OG) and Fe(II)-dependent oxygenase superfamily protein (AHRD V3.3 *** A0A2U1LUR0_ARTAN)	8.22979	8.22832	0.0819902	0.973644	9.01894	0.260411	0.931412	13.9069	0.797126	0.000772073
Solyc06g067860	2-oxoglutarate (2OG) and Fe(II)-dependent oxygenase superfamily protein (AHRD V3.3 *** A0A2U1LXB2_ARTAN)	0.053599	0	-4.92885	#N/A	0	-4.69506	0.62556	0	-4.64438	#N/A
Solyc06g067870	2-oxoglutarate (2OG) and Fe(II)-dependent oxygenase superfamily protein (AHRD V3.3 *** A0A2U1LXB2_ARTAN)	0	0	#N/A	#N/A	0	#N/A	#N/A	0	#N/A	#N/A
Solyc01g006610	2-oxoglutarate (2OG) and Fe(II)-dependent oxygenase superfamily protein (AHRD V3.3 *** A0A2U1LXD5_ARTAN)	0	0	#N/A	#N/A	0	#N/A	#N/A	0	#N/A	#N/A
Solyc02g062490	2-oxoglutarate (2OG) and Fe(II)-dependent oxygenase superfamily protein (AHRD V3.3 *** A0A2U1LXD5_ARTAN)	0.718171	0.63939	-0.0713115	0.989568	0.373271	-0.807695	0.647545	0.833856	0.264788	0.763752
Solyc01g006580	2-oxoglutarate (2OG) and Fe(II)-dependent oxygenase superfamily protein (AHRD V3.3 *** A0A2U1LXD5_ARTAN)	0	0	#N/A	#N/A	0	#N/A	#N/A	0	#N/A	#N/A
Solyc02g062500	2-oxoglutarate (2OG) and Fe(II)-dependent oxygenase superfamily protein (AHRD V3.3 *** A0A2U1LXD5_ARTAN)	322.019	361.731	0.254659	0.83291	232.056	-0.349366	0.747611	259.424	-0.269098	0.36034
Solyc02g062460	2-oxoglutarate (2OG) and Fe(II)-dependent oxygenase superfamily protein (AHRD V3.3 *** A0A2U1LXD5_ARTAN)	614.368	840.033	0.542684	0.36228	527.069	-0.0971167	0.99998	1170.82	0.973666	1.06926e-05
Solyc12g100170	2-oxoglutarate (2OG) and Fe(II)-dependent oxygenase superfamily protein (AHRD V3.3 *** A0A2U1LXD5_ARTAN)	0.113234	0.221485	1.01157	0.931045	0.519171	2.27685	0.693882	0.0324667	-1.66106	0.665357
Solyc06g066830	2-oxoglutarate (2OG) and Fe(II)-dependent oxygenase superfamily protein (AHRD V3.3 *** A0A2U1LXD5_ARTAN)	0	0	#N/A	#N/A	0	#N/A	#N/A	0	#N/A	#N/A
Solyc06g066840	2-oxoglutarate (2OG) and Fe(II)-dependent oxygenase superfamily protein (AHRD V3.3 *** A0A2U1LXD5_ARTAN)	0	0	#N/A	#N/A	0	#N/A	#N/A	0	#N/A	#N/A
Solyc06g066860	2-oxoglutarate (2OG) and Fe(II)-dependent oxygenase superfamily protein (AHRD V3.3 *** A0A2U1LXD5_ARTAN)	0	0	#N/A	#N/A	0	#N/A	#N/A	0	#N/A	#N/A
Solyc09g089800	2-oxoglutarate (2OG) and Fe(II)-dependent oxygenase superfamily protein (AHRD V3.3 *** A0A2U1M6C8_ARTAN)	0	0.0370057	4.30962	#N/A	0	#N/A	#N/A	0	#N/A	#N/A
Solyc06g053650	2-oxoglutarate (2OG) and Fe(II)-dependent oxygenase superfamily protein (AHRD V3.3 *** A0A2U1M6C8_ARTAN)	0	0	#N/A	#N/A	0	#N/A	#N/A	0	#N/A	#N/A
Solyc03g006820	2-oxoglutarate (2OG) and Fe(II)-dependent oxygenase superfamily protein (AHRD V3.3 *** A0A2U1M9G2_ARTAN)	2.17923	2.57941	0.332312	0.853225	2.32054	0.21253	0.99998	2.18745	0.049214	0.94797
Solyc07g054940	2-oxoglutarate (2OG) and Fe(II)-dependent oxygenase superfamily protein (AHRD V3.3 *** A0A2U1MCV6_ARTAN)	0	0	#N/A	#N/A	0	#N/A	#N/A	0	#N/A	#N/A
Solyc07g054930	2-oxoglutarate (2OG) and Fe(II)-dependent oxygenase superfamily protein (AHRD V3.3 *** A0A2U1MCV6_ARTAN)	0	0	#N/A	#N/A	0	#N/A	#N/A	0	#N/A	#N/A
Solyc07g054920	2-oxoglutarate (2OG) and Fe(II)-dependent oxygenase superfamily protein (AHRD V3.3 *** A0A2U1MCV6_ARTAN)	0.0550061	0.0459787	-0.142807	0.992739	0.014947	-1.58337	0.878451	0.0247843	-1.07495	0.720228
Solyc08g006770	2-oxoglutarate (2OG) and Fe(II)-dependent oxygenase superfamily protein (AHRD V3.3 *** A0A2U1MCV6_ARTAN)	73.5801	49.0094	-0.491256	0.606091	63.0755	-0.0976525	0.99998	94.5766	0.401486	0.154223
Solyc07g054870	2-oxoglutarate (2OG) and Fe(II)-dependent oxygenase superfamily protein (AHRD V3.3 *** A0A2U1MCV6_ARTAN)	0.0538673	0.193189	1.92674	0.439158	0.00300023	-3.91211	0.46975	0.0900619	0.7701	0.805867
Solyc03g025490	2-oxoglutarate (2OG) and Fe(II)-dependent oxygenase superfamily protein (AHRD V3.3 *** A0A2U1MKA4_ARTAN)	0.0288794	0.0607158	1.1283	0.942117	0	-3.72288	#N/A	0	-3.66704	#N/A
Solyc01g108860	2-oxoglutarate (2OG) and Fe(II)-dependent oxygenase superfamily protein (AHRD V3.3 *** A0A2U1MKU7_ARTAN)	0.111339	0.133126	0.378651	0.983374	0.465475	2.18776	0.677776	0.781974	2.86192	0.0525433
Solyc01g108880	2-oxoglutarate (2OG) and Fe(II)-dependent oxygenase superfamily protein (AHRD V3.3 *** A0A2U1MKU7_ARTAN)	2.77441	3.35004	0.352414	0.895146	3.20994	0.336855	0.974718	7.52486	1.4818	0.000508102
Solyc06g069900	2-oxoglutarate (2OG) and Fe(II)-dependent oxygenase superfamily protein (AHRD V3.3 *** A0A2U1MKU7_ARTAN)	0	0	#N/A	#N/A	0	#N/A	#N/A	0	#N/A	#N/A
Solyc12g042980	2-oxoglutarate (2OG) and Fe(II)-dependent oxygenase superfamily protein (AHRD V3.3 *** A0A2U1MSG8_ARTAN)	0	0	#N/A	#N/A	0	#N/A	#N/A	0	#N/A	#N/A
Solyc01g067620	2-oxoglutarate (2OG) and Fe(II)-dependent oxygenase superfamily protein (AHRD V3.3 *** A0A2U1MX13_ARTAN)	2.34668	2.75345	0.326064	0.928776	1.01282	-1.0776	0.499292	3.83856	0.75661	0.259604
Solyc01g094590	2-oxoglutarate (2OG) and Fe(II)-dependent oxygenase superfamily protein (AHRD V3.3 *** A0A2U1MX46_ARTAN)	2.37432	3.07824	0.471807	0.783505	1.97502	-0.141097	0.99998	2.52659	0.137975	0.872913
Solyc11g072120	2-oxoglutarate (2OG) and Fe(II)-dependent oxygenase superfamily protein (AHRD V3.3 *** A0A2U1N5S2_ARTAN)	2.50838	1.48011	-0.663265	0.614062	1.18113	-0.965409	0.438411	1.96008	-0.308488	0.68792
Solyc01g104130	2-oxoglutarate (2OG) and Fe(II)-dependent oxygenase superfamily protein (AHRD V3.3 *** A0A2U1N614_ARTAN)	26.6233	7.66131	-1.70383	6.23622e-07	12.9128	-0.921455	0.000611423	2.66199	-3.28024	5.51494e-56
Solyc01g006680	2-oxoglutarate (2OG) and Fe(II)-dependent oxygenase superfamily protein (AHRD V3.3 *** A0A2U1NBL4_ARTAN)	7.10011	4.48357	-0.574753	0.293777	6.51238	0.000158248	0.99998	1.99808	-1.78803	7.43605e-10
Solyc10g018190	2-oxoglutarate (2OG) and Fe(II)-dependent oxygenase superfamily protein (AHRD V3.3 *** A0A2U1NR61_ARTAN)	0	0	#N/A	#N/A	0	#N/A	#N/A	0	#N/A	#N/A
Solyc09g066310	2-oxoglutarate (2OG) and Fe(II)-dependent oxygenase superfamily protein (AHRD V3.3 *** A0A2U1NR61_ARTAN)	0	0	#N/A	#N/A	0	#N/A	#N/A	0	#N/A	#N/A
Solyc10g018170	2-oxoglutarate (2OG) and Fe(II)-dependent oxygenase superfamily protein (AHRD V3.3 *** A0A2U1NR61_ARTAN)	0	0	#N/A	#N/A	0	#N/A	#N/A	0	#N/A	#N/A
Solyc11g010410	2-oxoglutarate (2OG) and Fe(II)-dependent oxygenase superfamily protein (AHRD V3.3 *** A0A2U1NR61_ARTAN)	0	0	#N/A	#N/A	0	#N/A	#N/A	0	#N/A	#N/A
Solyc09g010040	2-oxoglutarate (2OG) and Fe(II)-dependent oxygenase superfamily protein (AHRD V3.3 *** A0A2U1NTU8_ARTAN)	0	0.0798665	5.43329	#N/A	0.0579665	4.90929	0.661008	0	#N/A	#N/A
Solyc09g089690	2-oxoglutarate (2OG) and Fe(II)-dependent oxygenase superfamily protein (AHRD V3.3 *** A0A2U1NTU8_ARTAN)	7.38849	9.64375	0.47656	0.680632	6.66266	-0.0205559	0.99998	4.80926	-0.574836	0.264214
Solyc09g010020	2-oxoglutarate (2OG) and Fe(II)-dependent oxygenase superfamily protein (AHRD V3.3 *** A0A2U1NTU8_ARTAN)	35.4138	31.9057	-0.066168	0.975205	46.741	0.525289	0.15749	23.0049	-0.581212	0.0113815
Solyc09g089740	2-oxoglutarate (2OG) and Fe(II)-dependent oxygenase superfamily protein (AHRD V3.3 *** A0A2U1NTU8_ARTAN)	2.83719	4.59798	0.779628	0.539096	2.67557	0.035059	0.99998	6.98155	1.33772	0.0192144
Solyc04g009850	2-oxoglutarate (2OG) and Fe(II)-dependent oxygenase superfamily protein (AHRD V3.3 *** A0A2U1NTU8_ARTAN)	8.59751	5.37114	-0.590503	0.421351	8.50579	0.108931	0.99998	10.0431	0.266289	0.50385
Solyc09g089730	2-oxoglutarate (2OG) and Fe(II)-dependent oxygenase superfamily protein (AHRD V3.3 *** A0A2U1NTU8_ARTAN)	2.1097	10.1102	2.35046	1.752e-06	1.5467	-0.322184	0.994828	10.5839	2.35979	1.36474e-10
Solyc09g089760	2-oxoglutarate (2OG) and Fe(II)-dependent oxygenase superfamily protein (AHRD V3.3 *** A0A2U1NTU8_ARTAN)	0	0	#N/A	#N/A	0	#N/A	#N/A	0	#N/A	#N/A
Solyc09g089810	2-oxoglutarate (2OG) and Fe(II)-dependent oxygenase superfamily protein (AHRD V3.3 *** A0A2U1NTU8_ARTAN)	0	0	#N/A	#N/A	0	#N/A	#N/A	0	#N/A	#N/A
Solyc10g044447	2-oxoglutarate (2OG) and Fe(II)-dependent oxygenase superfamily protein (AHRD V3.3 *** A0A2U1P7E5_ARTAN)	0	0	#N/A	#N/A	0	#N/A	#N/A	0	#N/A	#N/A
Solyc10g032565	2-oxoglutarate (2OG) and Fe(II)-dependent oxygenase superfamily protein (AHRD V3.3 *** A0A2U1P7E5_ARTAN)	0	0	#N/A	#N/A	0	#N/A	#N/A	0	#N/A	#N/A
Solyc09g074920	2-oxoglutarate (2OG) and Fe(II)-dependent oxygenase superfamily protein (AHRD V3.3 *** A0A2U1PRS2_ARTAN)	0.754713	1.11067	0.651374	0.652418	1.18296	0.778955	0.602844	1.39246	0.9274	0.139593
Solyc06g054490	2-oxoglutarate (2OG) and Fe(II)-dependent oxygenase superfamily protein (AHRD V3.3 *** A0A2U1Q140_ARTAN)	10.7361	12.8162	0.346441	0.745013	11.7535	0.252024	0.769326	14.942	0.519056	0.0765714
Solyc01g080530	2-oxoglutarate (2OG) and Fe(II)-dependent oxygenase superfamily protein (AHRD V3.3 *** A0A2U1Q140_ARTAN)	3.48935	3.79432	0.208313	0.840761	3.15016	-0.023896	0.99998	5.20946	0.621456	0.0177092
Solyc11g072130	2-oxoglutarate (2OG) and Fe(II)-dependent oxygenase superfamily protein (AHRD V3.3 *** A0A2U1Q1F3_ARTAN)	0.679938	0.526812	-0.285503	0.968903	0.361018	-0.789928	0.895371	0.165232	-2.01012	0.16398
Solyc11g072110	2-oxoglutarate (2OG) and Fe(II)-dependent oxygenase superfamily protein (AHRD V3.3 *** A0A2U1Q1F3_ARTAN)	32.1488	13.741	-1.13809	0.0047474	19	-0.636394	0.298855	11.0271	-1.49943	2.11564e-07
Solyc11g044810	2-oxoglutarate (2OG) and Fe(II)-dependent oxygenase superfamily protein (AHRD V3.3 *** A0A2U1Q1F3_ARTAN)	0	0.976938	9.28382	0.0306432	0	#N/A	#N/A	0.0543829	4.7716	#N/A
Solyc02g093070	2-oxoglutarate (2OG) and Fe(II)-dependent oxygenase superfamily protein (AHRD V3.3 *** A0A2U1Q3D7_ARTAN)	0.039648	0.0141373	-1.30613	0.928776	0.0166271	-1.11795	0.99998	0	-4.95973	#N/A
Solyc02g093080	2-oxoglutarate (2OG) and Fe(II)-dependent oxygenase superfamily protein (AHRD V3.3 *** A0A2U1Q3D7_ARTAN)	6.54397	5.75622	-0.101366	0.964642	4.35986	-0.460023	0.595415	5.78434	-0.135834	0.730856
Solyc09g089580	2-oxoglutarate (2OG) and Fe(II)-dependent oxygenase superfamily protein (AHRD V3.3 *** A0A2U1QA13_ARTAN)	461.83	201.931	-1.10739	0.111632	495.722	0.224513	0.99998	96.3769	-2.21921	5.54218e-08
Solyc04g009860	2-oxoglutarate (2OG) and Fe(II)-dependent oxygenase superfamily protein (AHRD V3.3 *** A0A2U1QA13_ARTAN)	52.3833	60.8298	0.311193	0.766511	60.0381	0.324351	0.753148	77.9177	0.616859	0.0131119
Solyc09g089680	2-oxoglutarate (2OG) and Fe(II)-dependent oxygenase superfamily protein (AHRD V3.3 *** A0A2U1QA13_ARTAN)	2.0041	2.66556	0.50727	0.737112	4.12046	1.17174	0.190178	1.23986	-0.648757	0.294932
Solyc07g045040	2-oxoglutarate (2OG) and Fe(II)-dependent oxygenase superfamily protein (AHRD V3.3 *** A0A2U1QB13_ARTAN)	0.110511	0.678352	2.67765	0.0202721	0.0921264	-0.15905	0.99998	0.630266	2.52616	0.0192785
Solyc08g078330	2-oxoglutarate (2OG) and Fe(II)-dependent oxygenase superfamily protein (AHRD V3.3 *** A0A2U1QFG6_ARTAN)	0	0	#N/A	#N/A	0	#N/A	#N/A	0	#N/A	#N/A
Solyc06g060800	2-oxoglutarate (2OG) and Fe(II)-dependent oxygenase superfamily protein (AHRD V3.3 *** A0A2U1QFG6_ARTAN)	0.106211	0.137356	0.481983	0.900801	0.0946329	-0.0258599	0.99998	0.121956	0.25769	0.861108
Solyc02g083860	2-oxoglutarate (2OG) and Fe(II)-dependent oxygenase superfamily protein (AHRD V3.3 *** A0A2U1QGX7_ARTAN)	32.2716	13.7518	-1.14826	0.00319566	30.0842	0.0227214	0.99998	11.4086	-1.45831	2.09763e-07
Solyc06g073080	2-oxoglutarate (2OG) and Fe(II)-dependent oxygenase superfamily protein (AHRD V3.3 *** A0A2U1QGX7_ARTAN)	3.95568	4.4896	0.266441	0.88866	4.43145	0.290167	0.967764	2.64021	-0.543826	0.324206
Solyc03g080190	2-oxoglutarate (2OG) and Fe(II)-dependent oxygenase superfamily protein (AHRD V3.3 *** A0A2U1QGX7_ARTAN)	24.6993	46.9713	1.03185	0.273452	25.4306	0.166312	0.99998	52.3961	1.12996	0.000455788
Solyc06g083910	2-oxoglutarate (2OG) and Fe(II)-dependent oxygenase superfamily protein (AHRD V3.3 *** A0A2U1QGX7_ARTAN)	0	0	#N/A	#N/A	0	#N/A	#N/A	0	#N/A	#N/A
Solyc03g116270	2-oxoglutarate (2OG) and Fe(II)-dependent oxygenase superfamily protein (AHRD V3.3 *** A0A2U1QGX7_ARTAN)	0	0	#N/A	#N/A	0	#N/A	#N/A	0.0155424	3.08805	#N/A
Solyc11g010400	2-oxoglutarate (2OG) and Fe(II)-dependent oxygenase superfamily protein (AHRD V3.3 *** A0A2U1QGX7_ARTAN)	0	0	#N/A	#N/A	0	#N/A	#N/A	0	#N/A	#N/A
Solyc11g045520	2-oxoglutarate (2OG) and Fe(II)-dependent oxygenase superfamily protein (AHRD V3.3 *** A0A2U1QIJ9_ARTAN)	0	0.0180611	4.0961	#N/A	0	#N/A	#N/A	0	#N/A	#N/A
Solyc06g060070	2-oxoglutarate (2OG) and Fe(II)-dependent oxygenase superfamily protein (AHRD V3.3 *** A0A2U1QIX6_ARTAN)	0.0420928	0.0513417	0.316221	0.987625	0.0252261	-0.636495	0.99998	0.0502133	0.260343	0.9546
Solyc11g013110	2-oxoglutarate (2OG) and Fe(II)-dependent oxygenase superfamily protein (AHRD V3.3 *** AT1G49390.1)	50.3116	21.2782	-1.15383	0.00043505	29.8817	-0.627928	0.171583	19.5057	-1.32526	4.31697e-09
Solyc01g005100	2-oxoglutarate (2OG) and Fe(II)-dependent oxygenase superfamily protein (AHRD V3.3 *** AT1G68080.1)	1.87442	1.85458	0.0796808	0.978986	1.4324	-0.2536	0.984839	2.25689	0.314314	0.528929
Solyc05g018130	2-oxoglutarate (2OG) and Fe(II)-dependent oxygenase superfamily protein (AHRD V3.3 *** B4FBV2_MAIZE)	1.57157	1.27422	-0.206579	0.929054	1.42278	-0.00572057	0.99998	1.39077	-0.127465	0.845753
Solyc02g071360	2-oxoglutarate (2OG) and Fe(II)-dependent oxygenase superfamily protein (AHRD V3.3 *** F4I629_ARATH)	11.5242	9.1115	-0.248517	0.859992	11.0224	0.0578032	0.99998	7.43333	-0.590968	0.0249168
Solyc02g071380	2-oxoglutarate (2OG) and Fe(II)-dependent oxygenase superfamily protein (AHRD V3.3 *** F4I629_ARATH)	3.6854	3.12247	-0.152094	0.945198	4.16369	0.302426	0.936751	3.32444	-0.10504	0.851306
Solyc02g071430	2-oxoglutarate (2OG) and Fe(II)-dependent oxygenase superfamily protein (AHRD V3.3 *** F4I629_ARATH)	1.17555	1.17349	0.0747904	0.991179	0.578855	-0.914616	0.747611	0.434915	-1.39868	0.13133
Solyc02g038808	2-oxoglutarate (2OG) and Fe(II)-dependent oxygenase superfamily protein (AHRD V3.3 *** F4I629_ARATH)	0	0	#N/A	#N/A	0	#N/A	#N/A	0	#N/A	#N/A
Solyc02g071400	2-oxoglutarate (2OG) and Fe(II)-dependent oxygenase superfamily protein (AHRD V3.3 *** F4I629_ARATH)	0	0	#N/A	#N/A	0	#N/A	#N/A	0	#N/A	#N/A
Solyc05g052740	2-oxoglutarate (2OG) and Fe(II)-dependent oxygenase superfamily protein (AHRD V3.3 *** F4I629_ARATH)	0	0	#N/A	#N/A	0	#N/A	#N/A	0	#N/A	#N/A
Solyc11g007890	2-oxoglutarate (2OG) and Fe(II)-dependent oxygenase superfamily protein (AHRD V3.3 *** F4INZ9_ARATH)	0.173906	0.15473	-0.0959838	0.995856	0.0532112	-1.54018	0.870651	0	-7.22247	0.0596178
Solyc01g105660	2-oxoglutarate (2OG) and Fe(II)-dependent oxygenase superfamily protein (AHRD V3.3 *** F4INZ9_ARATH)	70.4438	64.3507	-0.044537	0.984977	62.9421	-0.040124	0.99998	66.9381	-0.0324188	0.93564
Solyc11g072200	2-oxoglutarate (2OG) and Fe(II)-dependent oxygenase superfamily protein (AHRD V3.3 *** F4IV21_ARATH)	0	0	#N/A	#N/A	0	#N/A	#N/A	0	#N/A	#N/A
Solyc08g080040	2-oxoglutarate (2OG) and Fe(II)-dependent oxygenase superfamily protein (AHRD V3.3 *** F4J670_ARATH)	1.22189	2.25408	0.976437	0.517917	1.39316	0.315725	0.99998	1.88386	0.666882	0.515295
Solyc03g096050	2-oxoglutarate (2OG) and Fe(II)-dependent oxygenase superfamily protein (AHRD V3.3 *** F4J670_ARATH)	2.0389	3.15151	0.708466	0.433395	6.54894	1.80175	1.51815e-05	1.09038	-0.860531	0.135532
Solyc10g085190	2-oxoglutarate (2OG) and Fe(II)-dependent oxygenase superfamily protein (AHRD V3.3 *** F4J670_ARATH)	0.0797412	0.115707	0.66439	0.963547	0.134812	0.899716	0.99998	0	-5.7821	0.17615
Solyc10g076660	2-oxoglutarate (2OG) and Fe(II)-dependent oxygenase superfamily protein (AHRD V3.3 *** F4J670_ARATH)	1.80816	0.793399	-1.09558	0.470275	1.25061	-0.404585	0.979918	0.694291	-1.32956	0.081787
Solyc03g116290	2-oxoglutarate (2OG) and Fe(II)-dependent oxygenase superfamily protein (AHRD V3.3 *** F4JLS2_ARATH)	0	0	#N/A	#N/A	0	#N/A	#N/A	0	#N/A	#N/A
Solyc10g005120	2-oxoglutarate (2OG) and Fe(II)-dependent oxygenase superfamily protein (AHRD V3.3 *** F4JLS2_ARATH)	0	0	#N/A	#N/A	0	#N/A	#N/A	0	#N/A	#N/A
Solyc04g049620	2-oxoglutarate (2OG) and Fe(II)-dependent oxygenase superfamily protein (AHRD V3.3 *** F4JT13_ARATH)	1.90875	2.48987	0.470884	0.425875	2.49656	0.509495	0.348833	2.28876	0.302178	0.359676
Solyc03g033320	2-oxoglutarate (2OG) and Fe(II)-dependent oxygenase superfamily protein (AHRD V3.3 *** F4JZ25_ARATH)	2.56571	2.70614	0.166386	0.943787	2.12126	-0.147707	0.99998	2.23915	-0.151146	0.797036
Solyc02g083390	2-oxoglutarate (2OG) and Fe(II)-dependent oxygenase superfamily protein (AHRD V3.3 *** F4JZ25_ARATH)	8.96528	7.66676	-0.133387	0.923183	8.86685	0.106497	0.99998	8.36609	-0.0545034	0.892811
Solyc04g007980	2-oxoglutarate (2OG) and Fe(II)-dependent oxygenase superfamily protein (AHRD V3.3 *** O80850_ARATH)	29.2927	18.8234	-0.549201	0.180737	24.464	-0.136392	0.988349	12.9997	-1.13197	4.01263e-09
Solyc09g089790	2-oxoglutarate (2OG) and Fe(II)-dependent oxygenase superfamily protein (AHRD V3.3 *** O80850_ARATH)	0.159672	0.455187	1.59712	0.654098	0.0419088	-1.79042	0.85194	0.457186	1.54922	0.448312
Solyc09g089830	2-oxoglutarate (2OG) and Fe(II)-dependent oxygenase superfamily protein (AHRD V3.3 *** O80850_ARATH)	0	0	#N/A	#N/A	0	#N/A	#N/A	0	#N/A	#N/A
Solyc09g089780	2-oxoglutarate (2OG) and Fe(II)-dependent oxygenase superfamily protein (AHRD V3.3 *** O80851_ARATH)	0.0985912	1.36999	3.83857	0.00545423	0.676556	2.85167	0.260572	0.322958	1.72185	0.570954
Solyc09g089820	2-oxoglutarate (2OG) and Fe(II)-dependent oxygenase superfamily protein (AHRD V3.3 *** O80851_ARATH)	0.105349	0	-5.61647	#N/A	0	-5.38776	0.533179	0	-5.3242	#N/A
Solyc10g086780	2-oxoglutarate (2OG) and Fe(II)-dependent oxygenase superfamily protein (AHRD V3.3 *** Q84K82_ARATH)	10.8247	9.24138	-0.13712	0.949828	13.3232	0.422986	0.611925	9.84751	-0.096307	0.825602
Solyc01g090610	2-oxoglutarate (2OG) and Fe(II)-dependent oxygenase superfamily protein (AHRD V3.3 *** Q9C938_ARATH)	0	0	#N/A	#N/A	0	#N/A	#N/A	0.0107678	3.08805	#N/A
Solyc10g037960	2-oxoglutarate (2OG) and Fe(II)-dependent oxygenase superfamily protein (AHRD V3.3 *** Q9FI36_ARATH)	10.2752	10.416	0.10909	0.951485	10.4032	0.149235	0.985067	11.1044	0.156455	0.669434
Solyc10g037950	2-oxoglutarate (2OG) and Fe(II)-dependent oxygenase superfamily protein (AHRD V3.3 *** Q9FI36_ARATH)	6.77653	6.88133	0.108983	0.970429	7.86571	0.337825	0.864245	7.03709	0.0971695	0.858486
Solyc12g013780	2-oxoglutarate (2OG) and Fe(II)-dependent oxygenase superfamily protein (AHRD V3.3 *** Q9LJ65_ARATH)	0	0	#N/A	#N/A	0	#N/A	#N/A	0	#N/A	#N/A
Solyc03g116260	2-oxoglutarate (2OG) and Fe(II)-dependent oxygenase superfamily protein (AHRD V3.3 *** Q9LJ66_ARATH)	0.343743	0.0761634	-2.04285	0.713746	0.0462829	-2.69388	0.607034	0.211615	-0.651117	0.838334
Solyc06g082030	2-oxoglutarate (2OG) and Fe(II)-dependent oxygenase superfamily protein (AHRD V3.3 *** Q9LUZ1_ARATH)	0.0184313	0.0329141	1.0106	0.935569	0.0346367	1.12214	0.989565	0.00751401	-1.16495	0.771341
Solyc05g008610	2-oxoglutarate (2OG) and Fe(II)-dependent oxygenase superfamily protein (AHRD V3.3 *** Q9LV19_ARATH)	2.98355	3.25522	0.210113	0.894466	3.09481	0.171495	0.991829	3.99788	0.462147	0.101296
Solyc04g080890	2-oxoglutarate (2OG) and Fe(II)-dependent oxygenase superfamily protein (AHRD V3.3 *** Q9LV19_ARATH)	0.00985534	0.0101923	0.115237	#N/A	0.0227329	1.25997	0.994286	0.0029499	-1.41757	#N/A
Solyc02g071490	2-oxoglutarate (2OG) and Fe(II)-dependent oxygenase superfamily protein (AHRD V3.3 *** Q9SB32_ARATH)	4.57854	3.87577	-0.164267	0.958205	4.0204	-0.074009	0.99998	2.89539	-0.622577	0.213653
Solyc02g071440	2-oxoglutarate (2OG) and Fe(II)-dependent oxygenase superfamily protein (AHRD V3.3 *** Q9SB33_ARATH)	0.934268	0.964709	0.151037	0.982835	0.849883	-0.0350445	0.99998	0.459714	-0.960314	0.431013
Solyc02g071500	2-oxoglutarate (2OG) and Fe(II)-dependent oxygenase superfamily protein (AHRD V3.3 *** Q9SB33_ARATH)	2.83164	1.96912	-0.429653	0.826227	2.92507	0.166194	0.99998	2.78245	0.0196139	0.98078
Solyc02g071410	2-oxoglutarate (2OG) and Fe(II)-dependent oxygenase superfamily protein (AHRD V3.3 *** Q9SB33_ARATH)	0.468777	0.600834	0.46304	0.902652	0.740431	0.775242	0.781928	0.882452	0.962673	0.277438
Solyc02g071450	2-oxoglutarate (2OG) and Fe(II)-dependent oxygenase superfamily protein (AHRD V3.3 *** Q9SB33_ARATH)	9.20449	8.73507	0.0113493	0.997452	8.97319	0.090898	0.99998	9.31006	0.0601936	0.899692
Solyc02g071480	2-oxoglutarate (2OG) and Fe(II)-dependent oxygenase superfamily protein (AHRD V3.3 *** Q9SB33_ARATH)	0	0	#N/A	#N/A	0	#N/A	#N/A	0	#N/A	#N/A
Solyc01g058250	2-oxoglutarate (2OG) and Fe(II)-dependent oxygenase superfamily protein (AHRD V3.3 *** Q9SYM7_ARATH)	0	0	#N/A	#N/A	0	#N/A	#N/A	0	#N/A	#N/A
Solyc02g068330	2-oxoglutarate (2OG) and Fe(II)-dependent oxygenase superfamily protein (AHRD V3.3 *** Q9XI75_ARATH)	0	0.016954	3.68087	#N/A	0.0529444	5.07079	0.626379	0	#N/A	#N/A
Solyc02g068310	2-oxoglutarate (2OG) and Fe(II)-dependent oxygenase superfamily protein (AHRD V3.3 *** Q9XI75_ARATH)	3.78935	2.55689	-0.476829	0.740897	6.1408	0.822308	0.42189	0.870661	-2.0834	7.34197e-06
Solyc02g068315	2-oxoglutarate (2OG) and Fe(II)-dependent oxygenase superfamily protein (AHRD V3.3 *** Q9XI75_ARATH)	3.862	2.6908	-0.434751	0.768084	2.73507	-0.36702	0.935915	2.78823	-0.423148	0.472855
Solyc10g076840	2-oxoglutarate (2OG) and Fe(II)-dependent oxygenase superfamily protein (AHRD V3.3 *** Q9XIA5_ARATH)	0.222116	0.523545	1.32884	0.200909	0.238339	0.207148	0.99998	0.64862	1.576	0.00717441
Solyc06g068270	2-oxoglutarate (2OG) and Fe(II)-dependent oxygenase superfamily protein (AHRD V3.3 *** Q9XIA5_ARATH)	8.64323	11.6425	0.513883	0.383685	13.7768	0.798119	0.0498946	6.38273	-0.397914	0.449532
Solyc09g074050	2-oxoglutarate (2OG) and Fe(II)-dependent oxygenase-like protein (AHRD V3.3 *-* G5DX62_SILLA)	2.25484	3.9895	0.908435	0.039328	2.02868	-0.0282074	0.99998	5.62163	1.36207	3.63881e-07
Solyc06g084380	2-oxoglutarate (2OG) and Fe(II)-dependent oxygenase-like protein (AHRD V3.3 *** G5DX62_SILLA)	0.0397955	0.0195925	-0.863046	0.959761	0.0242257	-0.460559	0.99998	0.0333245	-0.186609	0.967294
Solyc04g011350	2-oxoglutarate dehydrogenase, E1 component (AHRD V3.3 *** F4IWV2_ARATH)	4.02878	3.10841	-0.283976	0.689473	5.61423	0.601545	0.195883	3.26446	-0.26198	0.385159
Solyc05g054640	2-oxoglutarate dehydrogenase, E1 component (AHRD V3.3 *** Q9FLH2_ARATH)	61.0483	47.136	-0.286772	0.691352	58.3858	0.0597157	0.99998	47.7139	-0.313233	0.240687
Solyc12g006380	2-oxoglutarate-dependent dioxygenase	21.2723	67.1742	1.75439	1.0157e-07	28.5214	0.546858	0.653516	67.2878	1.70567	1.41119e-15
Solyc10g018180	2-oxoglutarate-dependent dioxygenase (AHRD V3.3 *-* Q9ZSH4_SOLCH)	0	0	#N/A	#N/A	0	#N/A	#N/A	0	#N/A	#N/A
Solyc10g083980	2-oxoglutarate-dependent dioxygenase (AHRD V3.3 *** A0A2K3KHE7_TRIPR)	0	0	#N/A	#N/A	0.0415665	3.80025	#N/A	0	#N/A	#N/A
Solyc06g062300	2-oxoglutarate-dependent dioxygenase (AHRD V3.3 *** A0A2K3KWP2_TRIPR)	0	0	#N/A	#N/A	0	#N/A	#N/A	0	#N/A	#N/A
Solyc06g066850	2-oxoglutarate-dependent dioxygenase (AHRD V3.3 *** A0A2K3KWP2_TRIPR)	0	0	#N/A	#N/A	0	#N/A	#N/A	0	#N/A	#N/A
Solyc04g053050	2-oxoglutarate-dependent dioxygenase (AHRD V3.3 *** Q93VJ0_ARALY)	0	0	#N/A	#N/A	0	#N/A	#N/A	0	#N/A	#N/A
Solyc07g043420	2-oxoglutarate-dependent dioxygenase 2	12.3147	9.37147	-0.30413	0.853291	7.16409	-0.65245	0.647545	7.30642	-0.705841	0.0719043
Solyc10g150141	2-oxoglutarate-dependent dioxygenase DAO (AHRD V3.3 *-* A0A1U8FIV0_CAPAN)	0	0	#N/A	#N/A	0	#N/A	#N/A	0	#N/A	#N/A
Solyc04g025710	2-oxoisovalerate dehydrogenase subunit alpha (AHRD V3.3 *-* A0A2P6TP92_CHLSO)	0	0	#N/A	#N/A	0	#N/A	#N/A	0	#N/A	#N/A
Solyc10g052820	2-oxoisovalerate dehydrogenase subunit alpha 2, mitochondrial (AHRD V3.3 *-* A0A2G3AQ73_CAPCH)	0	0	#N/A	#N/A	0	#N/A	#N/A	0	#N/A	#N/A
Solyc12g055880	2-oxoisovalerate dehydrogenase subunit alpha 2, mitochondrial (AHRD V3.3 *-* A0A2G3CL46_CAPCH)	0	0	#N/A	#N/A	0	#N/A	#N/A	0	#N/A	#N/A
Solyc06g059850	2-oxoisovalerate dehydrogenase subunit alpha 2, mitochondrial (AHRD V3.3 *** A0A2G2WJC6_CAPBA)	0.0355725	0.014976	-1.11099	0.907714	0.00975987	-1.65254	0.897555	0.00928684	-1.85598	0.56419
Solyc12g055890	2-oxoisovalerate dehydrogenase subunit alpha 2, mitochondrial (AHRD V3.3 *** A0A2G2WJC6_CAPBA)	0	0	#N/A	#N/A	0	#N/A	#N/A	0	#N/A	#N/A
Solyc05g056480	2-oxoisovalerate dehydrogenase subunit alpha 2, mitochondrial (AHRD V3.3 *** A0A2G2Y480_CAPAN)	3.63243	2.4745	-0.465965	0.610053	3.1835	-0.0705132	0.99998	1.93144	-0.870385	0.0184887
Solyc04g063350	2-oxoisovalerate dehydrogenase subunit alpha 2, mitochondrial (AHRD V3.3 *** A0A2G3CL46_CAPCH)	2.83687	2.23136	-0.251213	0.881556	1.82737	-0.514493	0.490276	2.31434	-0.250728	0.494977
Solyc06g059840	2-oxoisovalerate dehydrogenase subunit alpha, mitochondrial (AHRD V3.11 *** tr|A0A2G2WJC7|A0A2G2WJC7_CAPBA)	1.06417	0.54883	-0.852744	0.556139	0.352601	-1.44822	0.133325	0.653668	-0.653248	0.348665
Solyc01g028900	2-oxoisovalerate dehydrogenase subunit beta, mitochondrial (AHRD V3.3 *** A0A2G3DFR9_CAPCH)	4.76717	6.03693	0.429866	0.467293	5.31221	0.281349	0.838975	5.23556	0.17855	0.645106
Solyc08g080490	2S albumin (AHRD V3.3 *-* B6EU55_BEREX)	40.5033	0.0316947	-10.1727	7.83424e-11	0.148641	-7.91979	1.41111e-08	0	-13.9178	1.61378e-06
Solyc11g005890	2S globulin (AHRD V3.3 *** A0A2U1PHR7_ARTAN)	0	0	#N/A	#N/A	0	#N/A	#N/A	0	#N/A	#N/A
Solyc08g080480	2S sulfur-rich seed storage protein 2-like (AHRD V3.3 *** XP_004245641.1)	6.57433	0	-12.486	1.22999e-05	0.0938693	-5.95554	1.51815e-05	0.0666689	-6.53647	1.30584e-06
Solyc04g005190	2-succinyl-5-enolpyruvyl-6-hydroxy-3-cyclohexene-1-carboxylate synthase (AHRD V3.3 *-* I0F813_9BACI)	0.0939447	0.0775609	-0.17856	0.979678	0.0841879	-0.0302433	0.99998	0.0662336	-0.457612	0.761202
Solyc04g005200	2-succinyl-6-hydroxy-2,4-cyclohexadiene-1-carboxylate synthase (AHRD V3.3 *** A0A1V0LBF9_9ENTR)	0.69418	0.485276	-0.410742	0.9372	0.665868	0.0769655	0.99998	0.440259	-0.604752	0.657678
Solyc02g069920	2-succinylbenzoate--CoA ligase, chloroplastic/peroxisomal (AHRD V3.3 *** A0A2G2XDL4_CAPBA)	0.445315	0.568971	0.458302	0.886017	0.449621	0.150307	0.99998	0.490774	0.1927	0.874116
Solyc05g056490	3'(2'),5'-bisphosphate nucleotidase (AHRD V3.3 *** A0A2G2VD05_CAPBA)	4.08466	3.16655	-0.282462	0.735161	3.89037	0.0518205	0.99998	2.46505	-0.688211	0.00824541
Solyc11g010300	3,4-dihydroxy-2-butanone 4-phosphate synthase (AHRD V3.3 *** A0A147KHG0_9ACTN)	2.10033	1.88424	-0.0731259	0.979165	1.6068	-0.257508	0.969518	1.88729	-0.111317	0.845915
Solyc06g072380	3,4-dihydroxy-2-butanone kinase	1.53514	1.67942	0.221198	0.894942	1.16652	-0.283232	0.911334	1.50643	0.0150419	0.980141
Solyc08g080140	3,5-epimerase/4-reductase (AHRD V3.3 *** A0A1Z5KIY2_FISSO)	54.351	46.28	-0.141589	0.92841	47.8693	-0.0572473	0.99998	59.1765	0.167059	0.607182
Solyc05g009570	30S ribosomal protein 3, chloroplastic (AHRD V3.3 *** A0A2G2VK36_CAPBA)	4.64464	4.3526	0.00534169	0.999782	4.20395	-0.0103233	0.99998	1.48019	-1.60684	0.00164284
Solyc03g034190	30S ribosomal protein 3, chloroplastic (AHRD V3.3 *** A0A2G3CKY6_CAPCH)	6.94126	5.73289	-0.181472	0.928103	6.7509	0.0907808	0.99998	4.32525	-0.637597	0.0936588
Solyc08g007950	30S ribosomal protein S1 (AHRD V3.3 *** A0A1J3GWB0_NOCCA)	1.28132	0.892333	-0.438097	0.674905	0.966366	-0.284693	0.90073	0.690155	-0.849337	0.0352537
Solyc12g099110	30S ribosomal protein S1 protein (AHRD V3.3 *** A0A2U1N3I0_ARTAN)	3.23832	2.1812	-0.485457	0.583448	3.08895	0.0545923	0.99998	2.66536	-0.240701	0.619973
Solyc01g057830	30S ribosomal protein S1 protein (AHRD V3.3 *** A0A2U1PM45_ARTAN)	6.93648	5.71945	-0.190015	0.891109	7.20035	0.18032	0.974172	2.60645	-1.37098	1.26599e-08
Solyc10g006030	30S ribosomal protein S10, chloroplastic (AHRD V3.3 *** A0A2G2VQX8_CAPBA)	9.22963	7.34958	-0.241639	0.785724	7.87624	-0.10142	0.99998	5.6744	-0.660219	0.00929871
Solyc01g017450	30S ribosomal protein S11, chloroplastic (AHRD V3.3 *** A0A2S1H791_9ROSA)	0	0	#N/A	#N/A	0	#N/A	#N/A	0	#N/A	#N/A
Solyc00g500075	30S ribosomal protein S11, chloroplastic (AHRD V3.3 *** G9FCH9_9LAMI)	0.153351	0.238383	0.768494	0.958368	0.300758	1.04805	0.999066	0.129448	-0.121217	#N/A
Solyc00g500030	30S ribosomal protein S11, chloroplastic (AHRD V3.3 *** G9FCH9_9LAMI)	0.263408	0.326762	0.430821	0.978956	0.541037	1.13235	0.988061	0.258897	0.0898224	0.982773
Solyc00g500082	30S ribosomal protein S11, chloroplastic (AHRD V3.3 *** G9FCH9_9LAMI)	0.00607971	0.00424861	-0.475363	#N/A	0.00655745	-0.193118	#N/A	0.0143721	0.695602	#N/A
Solyc00g500156	30S ribosomal protein S11, chloroplastic (AHRD V3.3 *** G9FCH9_9LAMI)	0	0	#N/A	#N/A	0	#N/A	#N/A	0	#N/A	#N/A
Solyc09g050063	30S ribosomal protein S11, chloroplastic (AHRD V3.3 *** G9FCH9_9LAMI)	0	0	#N/A	#N/A	0	#N/A	#N/A	0	#N/A	#N/A
Solyc12g035860	30S ribosomal protein S11, chloroplastic (AHRD V3.3 *** G9FCH9_9LAMI)	0	0	#N/A	#N/A	0	#N/A	#N/A	0	#N/A	#N/A
Solyc08g075720	30S ribosomal protein s11-like (AHRD V3.3 *-* A0A2K3P6B4_TRIPR)	51.101	59.0489	0.301012	0.792897	47.913	0.033161	0.99998	56.8023	0.196425	0.585936
Solyc00g500069	30S ribosomal protein S12, chloroplastic (AHRD V3.3 *** A0A2S1JZH6_9APIA)	0.560888	0.124399	-2.01064	0.731792	0.766696	0.525369	0.99998	0.367503	-0.608066	0.839549
Solyc11g045440	30S ribosomal protein S12-B, chloroplastic (AHRD V3.3 *-* A0A2G3D2S1_CAPCH)	0	0	#N/A	#N/A	0	#N/A	#N/A	0	#N/A	#N/A
Solyc05g005880	30S ribosomal protein S13, putative, expressed (AHRD V3.3 *** Q75IA5_ORYSJ)	9.04028	7.34677	-0.210026	0.923183	8.77505	0.0847282	0.99998	5.86318	-0.584695	0.177747
Solyc00g500207	30S ribosomal protein S14, chloroplastic (AHRD V3.3 *-* A0A2G2X601_CAPBA)	0.138184	0.0517458	-1.13495	#N/A	0.19378	0.741957	0.99998	0.112417	-0.183667	0.96847
Solyc00g500137	30S ribosomal protein S14, chloroplastic (AHRD V3.3 *-* A0A2G2X601_CAPBA)	0.197602	0.161437	-0.179521	0.994781	0.172213	0.0113299	0.99998	0.112417	-0.689766	0.875738
Solyc00g500128	30S ribosomal protein S14, chloroplastic (AHRD V3.3 *-* A0A2G2X601_CAPBA)	0.011644	0.0153163	0.565372	0.972477	0.0195896	0.930303	0.99998	0.0152792	0.496748	0.903557
Solyc00g500055	30S ribosomal protein S14, chloroplastic (AHRD V3.3 *-* A0A2G2X601_CAPBA)	0.0783105	0.160358	1.15725	0.935438	0.23144	1.78554	0.898911	0.0562087	-0.238741	#N/A
Solyc00g500144	30S ribosomal protein S14, chloroplastic (AHRD V3.3 *-* A0A2G2X601_CAPBA)	0.211607	0	-5.17814	#N/A	0.0570587	-1.74496	0.964383	0	-4.88099	#N/A
Solyc08g006840	30S ribosomal protein S15 (AHRD V3.3 *** A0A1J3FWH7_NOCCA)	3.62506	3.71094	0.121009	0.941886	3.54833	0.0889444	0.99998	3.97519	0.178654	0.619019
Solyc07g008660	30S ribosomal protein S16 (AHRD V3.3 *** A0A1J3GUI0_NOCCA)	4.02985	4.80288	0.343483	0.799635	4.96454	0.430587	0.690097	5.88327	0.588552	0.109327
Solyc02g011995	30S ribosomal protein S16, chloroplastic (AHRD V3.3 *-* J7H6Q0_CAPAN)	0	0	#N/A	#N/A	0	#N/A	#N/A	0	#N/A	#N/A
Solyc12g009380	30S ribosomal protein S17 (AHRD V3.3 *** A0A2G3BP35_CAPCH)	3.17889	3.2799	0.130661	0.972477	3.41925	0.235618	0.989828	3.78734	0.296969	0.66524
Solyc03g120630	30S ribosomal protein S17, chloroplastic (AHRD V3.11 *** tr|A0A2G2WPB4|A0A2G2WPB4_CAPBA)	42.4023	34.3157	-0.216374	0.856204	37.3181	-0.0588903	0.99998	30.6622	-0.427328	0.127511
Solyc01g017085	30S ribosomal protein S18, chloroplastic (AHRD V3.11 *** tr|A0A1U8QD82|A0A1U8QD82_CAPAN)	0	0	#N/A	#N/A	0	#N/A	#N/A	0	#N/A	#N/A
Solyc00g500022	30S ribosomal protein S18, chloroplastic (AHRD V3.3 *** A0A1U8QD82_CAPAN)	1.73761	1.14726	-0.538078	0.908635	1.75036	0.141294	0.99998	0.640625	-1.40312	0.236298
Solyc09g097910	30S ribosomal protein s1-like (AHRD V3.11 *** tr|A0A2K3PDC1|A0A2K3PDC1_TRIPR)	1.26897	0.904667	-0.387194	0.845472	1.13273	-0.0208136	0.99998	0.399349	-1.63762	0.00341474
Solyc04g072036	30S ribosomal protein s1-like (AHRD V3.11 *** tr|A0A2K3PQP5|A0A2K3PQP5_TRIPR)	1.04351	0.832167	-0.23368	0.927572	0.856382	-0.154238	0.99998	1.2349	0.29031	0.642647
Solyc08g028880	30S ribosomal protein S2 (AHRD V3.3 *-* H2BC61_9CARY)	0	0	#N/A	#N/A	0	#N/A	#N/A	0	#N/A	#N/A
Solyc01g017530	30S ribosomal protein S2 (AHRD V3.3 *** H2BC65_MOLVE)	0	0	#N/A	#N/A	0	#N/A	#N/A	0	#N/A	#N/A
Solyc07g021280	30S ribosomal protein S2 (AHRD V3.3 *** H2BC67_PORAR)	0	0	#N/A	#N/A	0	#N/A	#N/A	0	#N/A	#N/A
Solyc12g062630	30S ribosomal protein S2, chloroplastic (AHRD V3.3 *-* A0A1U8QCC8_CAPAN)	0	0	#N/A	#N/A	0	#N/A	#N/A	0	#N/A	#N/A
Solyc08g028890	30S ribosomal protein S2, chloroplastic (AHRD V3.3 *-* A0A2G3B243_CAPCH)	0	0	#N/A	#N/A	0	#N/A	#N/A	0	#N/A	#N/A
Solyc09g018555	30S ribosomal protein S2, chloroplastic (AHRD V3.3 *** A0A0G2R7W6_MESCR)	0	0	#N/A	#N/A	0	#N/A	#N/A	0	#N/A	#N/A
Solyc12g062640	30S ribosomal protein S2, chloroplastic (AHRD V3.3 *** A0A2G3AIP6_CAPAN)	0	0	#N/A	#N/A	0	#N/A	#N/A	0	#N/A	#N/A
Solyc00g500134	30S ribosomal protein S2, chloroplastic (AHRD V3.3 *** I6N946_DATST)	0.0485365	0.0728171	0.649009	0.973373	0.13259	1.58082	0.976984	0	-4.63744	#N/A
Solyc00g500204	30S ribosomal protein S2, chloroplastic (AHRD V3.3 *** I6N946_DATST)	0.0546036	0.0889987	0.768968	0.970429	0.121541	1.29089	0.994828	0	-4.80357	#N/A
Solyc00g500029	30S ribosomal protein S2, chloroplastic (AHRD V3.3 *** I6N946_DATST)	0.292699	0.0528764	-2.15877	0.75039	0.289749	0.0366928	0.99998	0.379589	0.397813	0.91661
Solyc00g500291	30S ribosomal protein S2, chloroplastic (AHRD V3.3 *** I6N946_DATST)	0.0849389	0.0970895	0.267215	0.991179	0.093918	0.29801	0.99998	0	-5.42946	#N/A
Solyc00g500044	30S ribosomal protein S2, chloroplastic (AHRD V3.3 *** I6N946_DATST)	4.71953	8.2395	0.89269	0.199754	4.51828	0.0509143	0.99998	4.89335	0.0949701	0.907187
Solyc00g500051	30S ribosomal protein S2, chloroplastic (AHRD V3.3 *** I6N946_DATST)	0.881928	0.509515	-0.687279	0.901534	0.686038	-0.245474	0.99998	0.828853	-0.0628484	0.966613
Solyc00g500190	30S ribosomal protein S2, chloroplastic (AHRD V3.3 *** I6N946_DATST)	0	0	#N/A	#N/A	0	#N/A	#N/A	0	#N/A	#N/A
Solyc07g062870	30S ribosomal protein S20, chloroplastic (AHRD V3.3 *** A0A2G3C1Q1_CAPCH)	6.84339	6.409	-0.00421627	0.99934	6.74838	0.107145	0.99998	3.92314	-0.761632	0.0261913
Solyc02g068090	30S ribosomal protein S21 (AHRD V3.3 *** A0A2G2XI83_CAPBA)	13.4713	11.448	-0.144287	0.943652	11.77	-0.0698025	0.99998	9.51315	-0.460903	0.1081
Solyc03g110930	30S ribosomal protein S21, chloroplastic (AHRD V3.3 *-* A0A2G3CY41_CAPCH)	6.82529	8.28965	0.366745	0.672081	7.11846	0.18751	0.969406	8.02818	0.2751	0.428825
Solyc12g035880	30S ribosomal protein S3, chloroplastic (AHRD V3.3 *-* A0A1U8QD95_CAPAN)	0	0	#N/A	#N/A	0	#N/A	#N/A	0	#N/A	#N/A
Solyc11g039530	30S ribosomal protein S3, chloroplastic (AHRD V3.3 *-* A0A2G2X2T3_CAPBA)	0	0	#N/A	#N/A	0	#N/A	#N/A	0	#N/A	#N/A
Solyc00g500153	30S ribosomal protein S3, chloroplastic (AHRD V3.3 *** A0A1U8QD95_CAPAN)	0	0	#N/A	#N/A	0	#N/A	#N/A	0	#N/A	#N/A
Solyc09g050066	30S ribosomal protein S3, chloroplastic (AHRD V3.3 *** A0A2U8XH96_WEIFL)	0	0	#N/A	#N/A	0	#N/A	#N/A	0	#N/A	#N/A
Solyc00g500034	30S ribosomal protein S3, chloroplastic (AHRD V3.3 *** I6N994_DATST)	0.254553	0.157104	-0.593921	0.971794	0.11456	-1.02719	0.998065	0.239929	-0.0492565	0.989197
Solyc05g052710	30S ribosomal protein S31, chloroplastic (AHRD V3.3 *** A0A1U8GYZ2_CAPAN)	6.6549	5.97855	-0.0752013	0.980914	6.29471	0.042453	0.99998	4.43036	-0.546964	0.25528
Solyc01g110400	30S ribosomal protein S31, mitochondrial (AHRD V3.3 *** A0A1U8E943_CAPAN)	28.5763	36.8539	0.461589	0.513979	30.6718	0.233544	0.939697	45.2703	0.706214	0.0128986
Solyc11g022610	30S ribosomal protein S4, chloroplastic (AHRD V3.3 *-* A0A2G2ZPZ2_CAPAN)	0	0	#N/A	#N/A	0	#N/A	#N/A	0	#N/A	#N/A
Solyc11g022620	30S ribosomal protein S4, chloroplastic (AHRD V3.3 *-* A0A2G3BYP0_CAPCH)	0	0	#N/A	#N/A	0	#N/A	#N/A	0	#N/A	#N/A
Solyc00g500143	30S ribosomal protein S4, chloroplastic (AHRD V3.3 *** I6N958_DATST)	0	0.00867567	2.50981	#N/A	0	#N/A	#N/A	0	#N/A	#N/A
Solyc09g015310	30S ribosomal protein S4, chloroplastic (AHRD V3.3 *** I6N958_DATST)	0	0	#N/A	#N/A	0	#N/A	#N/A	0	#N/A	#N/A
Solyc09g015330	30S ribosomal protein S4, chloroplastic (AHRD V3.3 *** I6N958_DATST)	0	0	#N/A	#N/A	0	#N/A	#N/A	0	#N/A	#N/A
Solyc11g008710	30S ribosomal protein S5 (AHRD V3.3 *** A0A1J3IX82_NOCCA)	6.73565	6.60137	0.0547585	0.978956	6.30136	0.0240985	0.99998	7.51719	0.197601	0.568131
Solyc02g077990	30S ribosomal protein S5, chloroplastic (AHRD V3.3 *** A0A1U8FKT3_CAPAN)	24.1329	16.7038	-0.444161	0.430561	25.2795	0.191483	0.984563	12.0649	-0.959151	1.63913e-06
Solyc01g058190	30S ribosomal protein S6 (AHRD V3.3 *-* A0A1J3K846_NOCCA)	7.23362	6.40377	-0.087687	0.973644	6.3299	-0.0669717	0.99998	6.56523	-0.100477	0.825032
Solyc03g062780	30S ribosomal protein S7, chloroplastic (AHRD V3.3 --* RR7_ATRBE)	0	0	#N/A	#N/A	0	#N/A	#N/A	0	#N/A	#N/A
Solyc07g042330	30S ribosomal protein S9 (AHRD V3.3 *-* A0A2G3CAH5_CAPCH)	1.69318	1.50495	-0.0848084	0.980914	1.16782	-0.413654	0.848659	1.51066	-0.123383	0.861576
Solyc10g080160	30S ribosomal protein S9 (AHRD V3.3 *** A0A2G3CAH5_CAPCH)	10.3234	9.4337	-0.0443751	0.98628	10.0892	0.0908138	0.99998	9.41925	-0.0893411	0.804682
Solyc04g079790	30S ribosomal protein S9 protein (AHRD V3.3 *** A0A2U1PM70_ARTAN)	16.0695	13.0857	-0.207743	0.884486	14.8295	0.0107867	0.99998	9.88405	-0.660437	0.00674988
Solyc02g090030	33 kDa oxygen-evolving protein	95.1389	70.2427	-0.348343	0.60071	74.1464	-0.234155	0.929466	51.1246	-0.855105	6.23925e-05
Solyc02g065400	33kDa precursor protein of oxygen-evolving complex	71.6812	55.7501	-0.27087	0.739481	60.8356	-0.111098	0.99998	45.4627	-0.615329	0.00490802
Solyc02g077490	3'-5' exonuclease domain (AHRD V3.11 *-* tr|A0A200QBM5|A0A200QBM5_9MAGN)	0.121276	0.0439315	-1.38513	0.911891	0.0379355	-1.32141	0.988061	0	-5.31194	#N/A
Solyc10g008920	3'-5' exonuclease domain (AHRD V3.3 *-* A0A200QBM5_9MAGN)	0	0	#N/A	#N/A	0	#N/A	#N/A	0.196281	6.35926	0.137084
Solyc03g082850	3'-5' exonuclease domain (AHRD V3.3 *** A0A200Q766_9MAGN)	4.52325	4.44848	0.0648827	0.976978	4.39651	0.082325	0.99998	4.39394	0.00123051	0.998046
Solyc10g076810	3'-5' exonuclease domain (AHRD V3.3 *** A0A200QBM5_9MAGN)	5.02674	4.81686	0.034765	0.995856	3.84702	-0.26132	0.99998	6.98172	0.517298	0.504563
Solyc01g060200	3'-5' exonuclease domain (AHRD V3.3 *** A0A200QLJ1_9MAGN)	0.0263417	0.039676	0.67567	0.96907	0.0717308	1.54632	0.89489	0.0240622	-0.101194	0.981889
Solyc03g121250	3'-5' exonuclease domain (AHRD V3.3 *** A0A200QLJ1_9MAGN)	1.73434	1.59399	-0.0376333	0.991754	1.36215	-0.232159	0.980793	1.59906	-0.0795294	0.900904
Solyc08g044330	3'-5' exonuclease domain-containing protein (AHRD V3.3 *-* A0A2U1MTF9_ARTAN)	0	0	#N/A	#N/A	0	#N/A	#N/A	0.0752473	4.27923	#N/A
Solyc08g065880	3'-5' exonuclease domain-containing protein (AHRD V3.3 *** A0A2U1N5U9_ARTAN)	5.07241	6.18703	0.37352	0.662907	4.28994	-0.116101	0.99998	5.60705	0.186374	0.60715
Solyc06g005860	3'-5'-exoribonuclease family protein (AHRD V3.3 *** A0A2U1M7X8_ARTAN)	17.3302	19.6878	0.27339	0.850152	19.4366	0.285108	0.913296	21.9752	0.384866	0.360903
Solyc04g081220	39S ribosomal protein (AHRD V3.3 *** Q940G3_ARATH)	5.51371	5.67267	0.124736	0.960483	5.04562	-0.00721183	0.99998	5.74284	0.0981318	0.855043
Solyc03g114050	39S ribosomal protein L47, mitochondrial (AHRD V3.3 *** A0A2I4FJ69_9ROSI)	2.16831	2.10934	0.0506904	0.987909	1.72323	-0.208893	0.989903	2.27225	0.111031	0.847196
Solyc04g082750	3-beta hydroxysteroid dehydrogenase/isomerase (AHRD V3.3 *** A0A200PR22_9MAGN)	2.23861	1.84705	-0.193107	0.949828	1.79853	-0.193274	0.99998	2.43878	0.169374	0.808996
Solyc02g081730	3beta-hydroxysteroid-dehydrogenase/decarboxylase isoform 1 (AHRD V3.3 *** A0A2G2V0L0_CAPBA)	0.606321	0.585179	0.0318463	0.995856	0.685681	0.302321	0.980793	0.830118	0.487307	0.412906
Solyc02g032330	3beta-hydroxysteroid-dehydrogenase/decarboxylase isoform 3 (AHRD V3.3 *** HSDD3_ARATH)	0.825186	0.688103	-0.178053	0.909495	0.656121	-0.204258	0.97828	0.717769	-0.15951	0.662991
Solyc03g058860	3-dehydroquinate synthase (AHRD V3.3 *** A0A200QS88_9MAGN)	1.71194	1.78384	0.154659	0.948271	1.77528	0.181356	0.995686	1.27252	-0.385052	0.363584
Solyc10g083710	3-deoxy-D-manno-octulosonic-acid transferase (AHRD V3.3 *** A0A200R573_9MAGN)	1.47405	1.23058	-0.169093	0.947709	1.00014	-0.439317	0.703537	1.32803	-0.108793	0.850105
Solyc10g006980	3-deoxy-manno-octulosonate cytidylyltransferase (AHRD V3.3 *** KDSB_MAIZE)	6.55085	7.67716	0.314264	0.63934	5.43913	-0.140716	0.997067	9.718	0.609465	0.0138221
Solyc04g079020	3-deoxy-manno-octulosonate cytidylyltransferase, mitochondrial (AHRD V3.3 *-* A0A2G2WEX3_CAPBA)	0	0	#N/A	#N/A	0	#N/A	#N/A	0	#N/A	#N/A
Solyc04g079010	3-deoxy-manno-octulosonate cytidylyltransferase, mitochondrial (AHRD V3.3 *-* A0A2G2Z527_CAPAN)	0	0	#N/A	#N/A	0	#N/A	#N/A	0	#N/A	#N/A
Solyc02g082260	3-hydroxy-3-methylglutaryl CoA reductase	27.5115	24.8067	-0.0611851	0.983877	23.1685	-0.118772	0.99998	11.1771	-1.25213	6.40518e-08
Solyc02g038740	3-hydroxy-3-methylglutaryl coenzyme A reductase (AHRD V3.3 *** A0A2G2XB84_CAPBA)	8.89725	12.1353	0.530642	0.45562	11.2272	0.460505	0.466678	8.57689	-0.0107365	0.983009
Solyc08g007790	3-hydroxy-3-methylglutaryl coenzyme A synthase	1.06662	1.13964	0.182234	0.958836	3.46165	1.82826	0.00174169	0.728826	-0.506898	0.448851
Solyc08g080160	3-hydroxy-3-methylglutaryl coenzyme A synthase (AHRD V3.3 *-* A0A2G3B388_CAPCH)	0.865963	0.607198	-0.429782	0.967379	1.88897	1.25613	0.67751	0.91513	0.114084	0.967987
Solyc12g056450	3-hydroxy-3-methylglutaryl coenzyme A synthase (AHRD V3.3 *** A0A1U8F7M5_CAPAN)	1.20813	1.08421	-0.0789566	0.986543	0.903451	-0.292762	0.989828	1.34065	0.18715	0.810526
Solyc08g080170	3-hydroxy-3-methylglutaryl coenzyme A synthase (AHRD V3.3 *** A0A2G3DBH4_CAPCH)	3.82279	3.22196	-0.159944	0.946835	2.97134	-0.235823	0.979422	4.07228	0.137005	0.791549
Solyc03g032020	3-hydroxy-3-methylglutaryl-coenzyme A reductase 3 (AHRD V3.11 *** sp|Q41438|HMDH3_SOLTU)	27.9185	22.0161	-0.250802	0.872808	19.8385	-0.37055	0.523487	25.751	-0.0758076	0.84931
Solyc01g105060	3-hydroxyacyl-[acyl-carrier-protein] dehydratase FabZ (AHRD V3.3 *** A0A2G2X231_CAPBA)	4.98559	5.85184	0.316422	0.782407	6.47121	0.498911	0.522787	6.71264	0.469944	0.19557
Solyc07g063010	3-hydroxybutyryl-CoA dehydrogenase (AHRD V3.3 *** A0A2G2WF04_CAPBA)	19.7486	15.4164	-0.269456	0.709796	15.7415	-0.201638	0.870862	11.4069	-0.75093	0.000597162
Solyc02g022930	3-hydroxyisobutyrate dehydrogenase (AHRD V3.3 *** A0A1U8FBY0_CAPAN)	0.4764	0.697643	0.639868	0.431863	0.453918	0.0597062	0.99998	0.578999	0.325196	0.579952
Solyc05g032690	3-hydroxyisobutyryl-CoA hydrolase 1 (AHRD V3.3 *-* A0A1J3HID6_NOCCA)	1.54719	1.77378	0.286259	0.717047	1.28049	-0.148954	0.996076	1.71415	0.191786	0.611722
Solyc01g108790	3-hydroxyisobutyryl-CoA hydrolase 1 (AHRD V3.3 *-* A0A1U8EJT2_CAPAN)	0.0672197	0.483436	2.95913	0.353272	0.117822	0.932263	0.99998	0.68632	3.38221	0.0844122
Solyc01g080930	3-hydroxyisobutyryl-CoA hydrolase 1 (AHRD V3.3 *** A0A2G2XSY1_CAPBA)	2.40436	2.18132	-0.0488278	0.984147	2.1646	-0.0220632	0.99998	1.8195	-0.359085	0.271008
Solyc01g094090	3-hydroxyisobutyryl-CoA hydrolase 1 (AHRD V3.3 *** A0A2G3BVL3_CAPCH)	0	0	#N/A	#N/A	0	#N/A	#N/A	0	#N/A	#N/A
Solyc01g108800	3-hydroxyisobutyryl-CoA hydrolase 1 (AHRD V3.3 *** A0A2G3BVS1_CAPCH)	0	0.0215383	6.17615	0.421351	0.00106887	1.84758	#N/A	0	#N/A	#N/A
Solyc05g032680	3-hydroxyisobutyryl-CoA hydrolase 1 (AHRD V3.3 *** A0A2G3DIP5_CAPCH)	1.95408	1.13263	-0.695046	0.696192	0.75935	-1.2274	0.381233	2.28066	0.273521	0.752993
Solyc01g090693	3-hydroxyisobutyryl-CoA hydrolase-like protein 1, mitochondrial (AHRD V3.3 *** A0A1U8EBI0_CAPAN)	0.0777638	0	-7.90934	0.0669092	0	-7.67749	0.103794	0	-7.60232	0.0447703
Solyc01g090697	3-hydroxyisobutyryl-CoA hydrolase-like protein 1, mitochondrial (AHRD V3.3 *** A0A1U8EBI0_CAPAN)	0	0	#N/A	#N/A	0	#N/A	#N/A	0	#N/A	#N/A
Solyc05g018417	3-hydroxyisobutyryl-CoA hydrolase-like protein 3, mitochondrial (AHRD V3.3 *** A0A1J3EB91_NOCCA)	1.07661	1.0503	0.0430241	0.990258	1.05162	0.0841367	0.99998	1.15933	0.148463	0.763951
Solyc07g043680	3-hydroxyisobutyryl-CoA hydrolase-like protein 5 (AHRD V3.3 *** A0A2G2XQ26_CAPBA)	0	0	#N/A	#N/A	0	#N/A	#N/A	0	#N/A	#N/A
Solyc07g044710	3-hydroxyisobutyryl-CoA hydrolase-like protein 5 (AHRD V3.3 *** A0A2G2XQ26_CAPBA)	0	0	#N/A	#N/A	0	#N/A	#N/A	0	#N/A	#N/A
Solyc07g044720	3-hydroxyisobutyryl-CoA hydrolase-like protein 5 (AHRD V3.3 *** A0A2G2XQ26_CAPBA)	0	0	#N/A	#N/A	0	#N/A	#N/A	0	#N/A	#N/A
Solyc07g044730	3-hydroxyisobutyryl-CoA hydrolase-like protein 5 (AHRD V3.3 *** A0A2G2XQ26_CAPBA)	0	0	#N/A	#N/A	0	#N/A	#N/A	0	#N/A	#N/A
Solyc12g011160	3-hydroxyisobutyryl-CoA hydrolase-like protein 5 (AHRD V3.3 *** A0A2G2YT91_CAPAN)	3.26073	2.29272	-0.427679	0.636012	3.4534	0.200553	0.977437	2.49095	-0.344868	0.412726
Solyc06g054520	3-hydroxyisobutyryl-CoA hydrolase-like protein 5 (AHRD V3.3 *** A0A2G2YT91_CAPAN)	0	0	#N/A	#N/A	0	#N/A	#N/A	0	#N/A	#N/A
Solyc07g043690	3-hydroxyisobutyryl-CoA hydrolase-like protein 5 (AHRD V3.3 *** A0A2G3CEN5_CAPCH)	0	0	#N/A	#N/A	0	#N/A	#N/A	0	#N/A	#N/A
Solyc07g043717	3-hydroxyisobutyryl-CoA hydrolase-like protein 5 (AHRD V3.3 *** A0A2G3CEN5_CAPCH)	0	0	#N/A	#N/A	0	#N/A	#N/A	0	#N/A	#N/A
Solyc07g022880	3-hydroxyisobutyryl-CoA hydrolase-like protein mitochondrial-like (AHRD V3.3 *-* A0A2K3MN72_TRIPR)	0	0	#N/A	#N/A	0	#N/A	#N/A	0	#N/A	#N/A
Solyc05g018410	3-hydroxyisobutyryl-CoA hydrolase-like protein mitochondrial-like (AHRD V3.3 *** A0A2K3MN72_TRIPR)	2.5061	1.95362	-0.272512	0.860593	2.55671	0.150736	0.99998	2.22463	-0.13618	0.782392
Solyc10g085630	3-hydroxyisobutyryl-CoA hydrolase-like protein mitochondrial-like (AHRD V3.3 *** A0A2K3NNR6_TRIPR)	1.06612	1.20689	0.257771	0.874473	0.8691	-0.18567	0.99998	1.38564	0.420095	0.306947
Solyc03g005730	3-isopropylmalate dehydratase large subunit (AHRD V3.3 *** A0A2G2WWL6_CAPBA)	5.00062	5.14532	0.129252	0.942117	4.94322	0.107748	0.99998	6.56346	0.434222	0.0845784
Solyc09g090900	3-isopropylmalate dehydratase large subunit (AHRD V3.3 *** A0A2G3CJZ4_CAPCH)	15.7471	17.3567	0.227603	0.888069	16.3737	0.179084	0.99789	11.9606	-0.359961	0.303414
Solyc06g060790	3-isopropylmalate dehydratase small subunit 3 (AHRD V3.3 *** A0A2G3AY61_CAPCH)	186.963	175.768	-0.00368203	0.999475	166.428	-0.0446083	0.99998	159.224	-0.190471	0.545748
Solyc05g009030	3-isopropylmalate dehydrogenase (AHRD V3.11 *** tr|B5LAV1|B5LAV1_CAPAN)	3.10399	2.53693	-0.206766	0.868584	3.19707	0.162291	0.983138	2.99809	-0.00923388	0.984248
Solyc08g067260	3-ketoacyl-CoA synthase (AHRD V3.11 *** tr|A0A1U8DS82|A0A1U8DS82_CAPAN)	16.9806	6.51252	-1.28812	0.000530803	8.02018	-0.95541	0.0116732	4.20002	-1.97311	3.18989e-19
Solyc06g053900	3-ketoacyl-CoA synthase (AHRD V3.11 *** tr|A0A2G2Z9P0|A0A2G2Z9P0_CAPAN)	0	0	#N/A	#N/A	0	#N/A	#N/A	0	#N/A	#N/A
Solyc06g053870	3-ketoacyl-CoA synthase (AHRD V3.11 *** tr|A0A2G3B7M8|A0A2G3B7M8_CAPCH)	0	0	#N/A	#N/A	0	#N/A	#N/A	0	#N/A	#N/A
Solyc09g065800	3-ketoacyl-CoA synthase (AHRD V3.11 *** tr|A0A2U1NFY7|A0A2U1NFY7_ARTAN)	0	0	#N/A	#N/A	0	#N/A	#N/A	0	#N/A	#N/A
Solyc12g049340	3-ketoacyl-CoA synthase (AHRD V3.3 *-* A0A218WTE5_PUNGR)	0	0	#N/A	#N/A	0	#N/A	#N/A	0	#N/A	#N/A
Solyc12g006820	3-ketoacyl-CoA synthase (AHRD V3.3 *** A0A1U8E9S6_CAPAN)	0	0	#N/A	#N/A	0	#N/A	#N/A	0.0306472	3.92736	#N/A
Solyc05g009280	3-ketoacyl-CoA synthase (AHRD V3.3 *** A0A1U8EJW1_CAPAN)	0.0373295	0.044024	0.323414	0.987977	0.0456631	0.482395	0.99998	0.184431	2.32635	0.455456
Solyc10g009240	3-ketoacyl-CoA synthase (AHRD V3.3 *** A0A1U8ENL9_CAPAN)	3.9323	3.20144	-0.19931	0.964642	0.933841	-1.96249	0.00422058	2.14703	-0.833759	0.124172
Solyc12g056720	3-ketoacyl-CoA synthase (AHRD V3.3 *** A0A1U8F2B9_CAPAN)	0.18438	0	-7.70978	0.0976266	0	-7.47829	0.147958	0	-7.41187	0.0595453
Solyc06g065560	3-ketoacyl-CoA synthase (AHRD V3.3 *** A0A1U8GUV3_CAPAN)	40.5729	68.6808	0.844149	0.0781237	62.1348	0.736982	0.110555	73.1928	0.891787	0.00015409
Solyc04g080450	3-ketoacyl-CoA synthase (AHRD V3.3 *** A0A2G2V5U9_CAPBA)	25.6814	29.3273	0.279243	0.724432	24.0436	0.0283354	0.99998	32.5385	0.382227	0.182605
Solyc08g067410	3-ketoacyl-CoA synthase (AHRD V3.3 *** A0A2G2VGN5_CAPBA)	32.6188	30.913	0.0170013	0.997259	23.0338	-0.378769	0.74065	33.3864	0.0783049	0.880902
Solyc05g013220	3-ketoacyl-CoA synthase (AHRD V3.3 *** A0A2G2VLA8_CAPBA)	2.42776	1.3792	-0.726123	0.569248	1.8739	-0.248687	0.994245	1.34737	-0.808822	0.16398
Solyc03g078330	3-ketoacyl-CoA synthase (AHRD V3.3 *** A0A2G2VZG2_CAPBA)	0	0	#N/A	#N/A	0.0412091	4.46242	0.70292	0.0387082	4.18339	#N/A
Solyc03g005320	3-ketoacyl-CoA synthase (AHRD V3.3 *** A0A2G2WWC0_CAPBA)	0.364062	0.241028	-0.482065	0.939093	0.190522	-0.775134	0.927795	0.229225	-0.602272	0.731018
Solyc11g072980	3-ketoacyl-CoA synthase (AHRD V3.3 *** A0A2G2XYA4_CAPAN)	0	0	#N/A	#N/A	0	#N/A	#N/A	0	#N/A	#N/A
Solyc06g053890	3-ketoacyl-CoA synthase (AHRD V3.3 *** A0A2G2YDB4_CAPAN)	0	0	#N/A	#N/A	0	#N/A	#N/A	0	#N/A	#N/A
Solyc05g009270	3-ketoacyl-CoA synthase (AHRD V3.3 *** A0A2G3B5Z8_CAPCH)	0.0354384	0	-5.24257	#N/A	0.0688593	1.10685	0.998065	0	-4.95244	#N/A
Solyc11g072990	3-ketoacyl-CoA synthase (AHRD V3.3 *** A0A2G3BA46_CAPCH)	13.0931	6.11416	-1.0089	0.0446494	15.8083	0.402309	0.676254	4.36046	-1.5382	1.68591e-06
Solyc09g083050	3-ketoacyl-CoA synthase (AHRD V3.3 *** A0A2G3CSP6_CAPCH)	21.635	13.1241	-0.627167	0.407187	6.80814	-1.54809	5.15446e-09	9.17471	-1.1997	0.000188196
Solyc02g063140	3-ketoacyl-CoA synthase (AHRD V3.3 *** A0A2G3D1W0_CAPCH)	0.0290042	0.142723	2.33285	0.701208	0.0761569	1.50453	0.969312	0.0445404	0.633422	0.892058
Solyc09g065780	3-ketoacyl-CoA synthase (AHRD V3.3 *** A0A2U1NFY7_ARTAN)	2.15993	2.64929	0.370169	0.879957	1.7885	-0.134032	0.99998	3.06932	0.545405	0.413889
Solyc06g053880	3-ketoacyl-CoA synthase 20-like (AHRD V3.3 *-* XP_004241035.1)	0	0	#N/A	#N/A	0	#N/A	#N/A	0	#N/A	#N/A
Solyc09g061840	3-ketoacyl-CoA thiolase peroxisomal-like (AHRD V3.11 *** tr|A0A2K3P5R8|A0A2K3P5R8_TRIPR)	17.4247	23.9223	0.547139	0.278752	21.0038	0.391945	0.578114	27.8124	0.718636	0.00313474
Solyc09g091470	3-ketoacyl-CoA thiolase peroxisomal-like (AHRD V3.3 *** A0A2K3P5R8_TRIPR)	32.687	22.1254	-0.473929	0.426539	29.847	-0.00661379	0.99998	18.532	-0.777366	0.000574586
Solyc09g007130	3-methyl-2-oxobutanoate hydroxymethyltransferase (AHRD V3.3 *** A0A1U8EKI6_CAPAN)	7.77932	10.322	0.498215	0.270764	10.2015	0.51604	0.186695	8.56422	0.183601	0.609721
Solyc05g010800	3-methyladenine DNA glycosylase (AHRD V3.3 *** A0A1Y0KLG3_9PSED)	0	0	#N/A	#N/A	0	#N/A	#N/A	0	#N/A	#N/A
Solyc11g006270	3-oxo-5-alpha-steroid 4-dehydrogenase (AHRD V3.3 *** A0A200PYH0_9MAGN)	20.9063	11.1067	-0.827603	0.0177137	19.9933	0.0620113	0.99998	2.9534	-2.78332	2.456e-33
Solyc11g006300	3-oxo-5-alpha-steroid 4-dehydrogenase (AHRD V3.3 *** A0A200PYH0_9MAGN)	0.124343	0.015874	-2.71323	0.662907	0.0645006	-0.767655	0.99998	0.334102	1.46327	0.491775
Solyc11g006290	3-oxo-5-alpha-steroid 4-dehydrogenase (AHRD V3.3 *** A0A200PYH0_9MAGN)	1.003	2.41472	1.37586	0.331048	1.00499	0.132173	0.99998	1.32987	0.453735	0.680189
Solyc05g054490	3-oxo-5-alpha-steroid 4-dehydrogenase (AHRD V3.3 *** A0A200R6L0_9MAGN)	8.07863	5.40164	-0.491998	0.299536	6.23677	-0.245997	0.823887	8.45594	0.107885	0.793755
Solyc02g063390	3-oxo-5-alpha-steroid 4-dehydrogenase (DUF1295) (AHRD V3.11 *** tr|O81042|O81042_ARATH)	2.24842	1.71026	-0.309014	0.904155	1.8175	-0.183229	0.99998	1.60817	-0.433814	0.547528
Solyc06g068970	3-oxo-5-alpha-steroid 4-dehydrogenase (DUF1295) (AHRD V3.3 *** F4HRY1_ARATH)	2.1935	2.10526	0.0262513	0.995997	3.10116	0.618245	0.579261	2.36641	0.147526	0.869318
Solyc03g118830	3-oxo-5-alpha-steroid 4-dehydrogenase (DUF1295) (AHRD V3.3 *** F4IAN4_ARATH)	1.11707	0.94644	-0.140211	0.971446	1.00244	-0.037891	0.99998	1.00854	-0.0955981	0.906577
Solyc01g005320	3-oxo-5-alpha-steroid 4-dehydrogenase (DUF1295) (AHRD V3.3 *** O81042_ARATH)	0.0278033	0.0706226	1.43986	0.911891	0.0550445	1.13509	0.999725	0.0855059	1.6681	0.6292
Solyc01g110460	3-oxo-5-alpha-steroid 4-dehydrogenase family protein (AHRD V3.3 *** A0A2U1L3J9_ARTAN)	2.72312	3.11508	0.286505	0.747755	2.74757	0.137201	0.998769	3.48766	0.403488	0.143773
Solyc03g111070	3-oxoacyl-[acyl-carrier-protein] reductase, chloroplastic (AHRD V3.3 *-* A0A2G2ZCU2_CAPAN)	0.383318	0.364561	0.0528525	0.999197	0.287885	-0.265561	0.99998	0.336003	-0.117108	0.979297
Solyc03g111080	3-oxoacyl-[acyl-carrier-protein] reductase, chloroplastic (AHRD V3.3 *-* A0A2I4HMF6_9ROSI)	0.601035	1.08604	0.964072	0.76884	0.624486	0.218756	0.99998	0.898251	0.630584	0.743327
Solyc06g071910	3-oxoacyl-[acyl-carrier-protein] reductase, chloroplastic (AHRD V3.3 *** A0A2G2ZCU2_CAPAN),Pfam:PF13561	6.84058	6.90531	0.103151	0.968752	6.39049	0.0307712	0.99998	7.46988	0.169766	0.642872
Solyc05g014560	3-oxoacyl-[acyl-carrier-protein] reductase, chloroplastic (AHRD V3.3 *** A0A2I0XGI5_9ASPA),Pfam:PF13561	0.274742	0.173506	-0.555854	0.944849	0.116039	-1.09298	0.896341	0.111869	-1.23367	0.544873
Solyc12g009260	3-oxoacyl-[acyl-carrier-protein] synthase (AHRD V3.11 *** tr|A0A1J7H123|A0A1J7H123_LUPAN)	0.20732	0.0594673	-1.7358	0.398288	0.182535	-0.0960322	0.99998	0.122884	-0.729136	0.643508
Solyc03g122100	3-oxoacyl-[acyl-carrier-protein] synthase (AHRD V3.3 *-* A0A2G2ZVR7_CAPAN)	0.0142142	0.140775	3.37375	0.185028	0.00476718	-1.20353	0.999725	0.339712	4.6739	0.000290378
Solyc07g042315	3-oxoacyl-[acyl-carrier-protein] synthase (AHRD V3.3 *** A0A0D3GTI7_9ORYZ)	1.41177	0.898091	-0.566672	0.491422	1.4495	0.166057	0.994828	1.11309	-0.300849	0.536237
Solyc08g016170	3-oxoacyl-[acyl-carrier-protein] synthase (AHRD V3.3 *** A0A1J7GJV4_LUPAN)	6.51407	5.86389	-0.0666888	0.977065	5.99797	0.00587111	0.99998	6.16366	-0.0396029	0.920803
Solyc07g049570	3-oxoacyl-[acyl-carrier-protein] synthase (AHRD V3.3 *** A0A2G2WHD0_CAPBA)	1.06621	1.20515	0.2684	0.874269	1.07807	0.145917	0.99998	0.828392	-0.320965	0.579966
Solyc03g122120	3-oxoacyl-[acyl-carrier-protein] synthase (AHRD V3.3 *** A0A2G2ZVR7_CAPAN)	15.2291	13.6103	-0.0744546	0.97136	14.6814	0.0729973	0.99998	11.9441	-0.309665	0.248763
Solyc02g070790	3-oxoacyl-[acyl-carrier-protein] synthase (AHRD V3.3 *** A0A2I4EJY8_9ROSI)	1.79777	1.08188	-0.652163	0.529371	1.23579	-0.408485	0.803904	1.38667	-0.330244	0.655966
Solyc08g082620	3-oxoacyl-[acyl-carrier-protein] synthase (AHRD V3.3 *** O82520_CAPCH)	0.229072	0.157872	-0.445123	0.953886	0.0731515	-1.47893	0.742084	0.511001	1.20975	0.256251
Solyc03g097470	3-oxoacyl-[acyl-carrier-protein] synthase 3 (AHRD V3.3 *** A0A2U1LL37_ARTAN)	4.30885	3.01302	-0.428857	0.608699	5.45891	0.466059	0.671818	3.42422	-0.288881	0.446766
Solyc08g006560	3-oxoacyl-[acyl-carrier-protein] synthase 3 (AHRD V3.3 *** A0A2U1LL37_ARTAN)	0	0	#N/A	#N/A	0	#N/A	#N/A	0	#N/A	#N/A
Solyc07g032788	3-oxoacyl-[acyl-carrier-protein] synthase I, chloroplastic (AHRD V3.11 *-* tr|A0A2G3D4W0|A0A2G3D4W0_CAPCH)	0	0.0380076	6.12618	0.423162	0.0107668	4.31035	0.721341	0.00568837	3.14849	#N/A
Solyc03g111060	3-oxoacyl-reductase (AHRD V3.3 *-* B6THT6_MAIZE)	0.178231	0.164861	-0.00494306	0.999974	0.160047	-0.00876894	0.99998	0.11997	-0.521297	0.75098
Solyc10g049600	3-oxo-Delta(4,5)-steroid 5-beta-reductase (AHRD V3.3 *** A0A2G3BY50_CAPCH)	0.268811	0.423311	0.762136	0.809058	0.46859	0.940099	0.740588	1.66118	2.68082	1.34064e-05
Solyc01g091670	3-oxo-Delta(4,5)-steroid 5-beta-reductase (AHRD V3.3 *** A0A2G3DDY0_CAPCH)	0	0	#N/A	#N/A	0	#N/A	#N/A	0	#N/A	#N/A
Solyc03g071750	3-phosphoinositide-dependent protein kinase 1 (AHRD V3.3 *** A0A2G3CUY0_CAPCH)	0.227294	0.206142	-0.0219573	0.999197	0.246952	0.257234	0.99998	0.183961	-0.253882	0.887608
Solyc11g007760	3-phosphoinositide-dependent protein kinase-1	2.62356	2.76238	0.157454	0.945806	2.67575	0.146426	0.99998	3.16306	0.305647	0.45823
Solyc07g017290	3-phosphoinositide-dependent protein kinase-1 (AHRD V3.3 *** AT3G10572.1)	1.77084	1.31414	-0.350157	0.772019	1.40014	-0.219504	0.988061	1.70532	-0.0132166	0.983653
Solyc12g017470	3-phosphoinositide-dependent protein kinase-1 (AHRD V3.3 *** AT3G10572.1)	0.256023	0.204364	-0.252232	0.96167	0.261781	0.136237	0.99998	0.209261	-0.247896	0.845754
Solyc05g050980	3-phosphoshikimate 1-carboxyvinyltransferase (AHRD V3.3 *** A0A0M8KSM3_NICAT)	1.38239	0.715322	-0.869132	0.264773	1.17211	-0.105889	0.99998	0.887136	-0.600433	0.189424
Solyc01g090180	4,5-DOPA dioxygenase extradiol (AHRD V3.11 *** tr|A0A1U8ED16|A0A1U8ED16_CAPAN)	1.97678	1.1787	-0.682014	0.761649	1.97398	0.102866	0.99998	1.32619	-0.528639	0.640774
Solyc11g072550	4,5-DOPA dioxygenase extradiol (AHRD V3.3 *** A0A2G2YGD8_CAPAN)	43.3658	38.7763	-0.0725529	0.975433	49.2472	0.308053	0.699103	38.8119	-0.119477	0.749921
Solyc03g098120	40S ribosomal protein (AHRD V3.3 *** AT1G57540.3)	2.34526	2.26975	0.0421551	0.993434	2.39826	0.147644	0.99998	1.79974	-0.340465	0.619513
Solyc12g096540	40S ribosomal protein S10 (AHRD V3.3 *** A0A2G3B4Y1_CAPCH)	62.4293	61.1436	0.0565948	0.977817	69.7073	0.282283	0.700998	72.1207	0.248872	0.380753
Solyc06g073790	40S ribosomal protein S11 (AHRD V3.3 *** A0A2G2YII0_CAPAN)	35.8555	39.1905	0.216924	0.842263	36.5882	0.151904	0.980833	39.8758	0.196786	0.496729
Solyc12g042080	40S ribosomal protein S11 (AHRD V3.3 *** A0A2G2YII0_CAPAN)	24.1036	28.0275	0.307482	0.705249	25.0685	0.184112	0.913238	40.5967	0.794466	0.000198339
Solyc06g073800	40S ribosomal protein S11 (AHRD V3.3 *** A0A2G2YII0_CAPAN)	22.5486	20.2859	-0.0659168	0.976978	20.934	0.0150048	0.99998	21.9702	0.00538422	0.989662
Solyc04g024880	40S ribosomal protein S12 (AHRD V3.11 *-* tr|A0A2G2VG43|A0A2G2VG43_CAPBA)	0	0	#N/A	#N/A	0	#N/A	#N/A	0	#N/A	#N/A
Solyc11g042920	40S ribosomal protein S12 (AHRD V3.3 *-* A0A2G2VG43_CAPBA)	8.1226	6.95747	-0.150793	0.973644	8.33934	0.177383	0.99998	8.99069	0.191289	0.838334
Solyc01g103800	40S ribosomal protein S12 (AHRD V3.3 *** A0A1U8DVK6_CAPAN)	62.6543	65.2614	0.145595	0.919019	55.6559	-0.0455507	0.99998	70.6535	0.214374	0.475248
Solyc12g042650	40S ribosomal protein S12 (AHRD V3.3 *** A0A1U8DVK6_CAPAN)	35.1645	39.5952	0.260591	0.79766	34.6242	0.10046	0.99998	47.763	0.482004	0.0596687
Solyc03g083290	40S ribosomal protein S12 (AHRD V3.3 *** A0A2G2W8S0_CAPBA)	5.94478	8.30134	0.569569	0.59836	5.64332	0.0577817	0.99998	9.62388	0.737683	0.118315
Solyc12g077580	40S ribosomal protein S13 (AHRD V3.3 *-* A0A2U1KYB2_ARTAN)	0	0	#N/A	#N/A	0	#N/A	#N/A	0	#N/A	#N/A
Solyc11g072260	40S ribosomal protein S13 (AHRD V3.3 *** A0A2I0WN36_9ASPA)	11.8853	14.205	0.346858	0.744455	12.3072	0.172676	0.973815	15.0931	0.384428	0.212086
Solyc03g083530	40S ribosomal protein S13 (AHRD V3.3 *** A0A2I0WN36_9ASPA)	99.9163	106.162	0.177983	0.881316	98.5906	0.107513	0.99998	125.635	0.373146	0.135567
Solyc10g018250	40S ribosomal protein S13 (AHRD V3.3 *** A0A2I0WN36_9ASPA)	10.096	10.9776	0.209552	0.852541	10.1109	0.128604	0.989621	12.4478	0.342444	0.197174
Solyc01g091220	40S ribosomal protein S13 (AHRD V3.3 *** A0A2I0WN36_9ASPA)	25.8375	28.9677	0.252498	0.792512	25.0641	0.0836906	0.99998	33.9029	0.434765	0.0765714
Solyc05g051000	40S ribosomal protein S13 (AHRD V3.3 *** A0A2I0X2R1_9ASPA)	15.7339	15.3695	0.0537225	0.984977	15.4149	0.0917526	0.99998	18.0324	0.237115	0.431331
Solyc02g070570	40S ribosomal protein S14 (AHRD V3.3 *** A0A2G2YPH6_CAPAN)	48.6428	58.8731	0.364145	0.50475	47.8824	0.102569	0.99998	71.8163	0.602352	0.0091249
Solyc05g026217	40S ribosomal protein s14-like (AHRD V3.3 *-* A0A2K3LU38_TRIPR)	3.65941	4.1303	0.264491	0.893657	3.7323	0.138509	0.99998	3.83896	0.106925	0.869208
Solyc07g025457	40S ribosomal protein S15 (AHRD V3.3 --* A0A2G3D6Q0_CAPCH)	0.656781	0.59589	-0.0551975	0.991754	0.324697	-0.907177	0.380447	0.573501	-0.157157	0.850105
Solyc12g038950	40S ribosomal protein S15 (AHRD V3.3 *-* A0A2G2Z9S5_CAPAN)	0	0.0138593	1.72037	#N/A	0	#N/A	#N/A	0	#N/A	#N/A
Solyc09g083370	40S ribosomal protein S15 (AHRD V3.3 *** A0A2G2Z9S5_CAPAN)	6.92807	10.0967	0.631749	0.272544	11.1224	0.806983	0.0362618	8.56968	0.348241	0.348324
Solyc02g082000	40S ribosomal protein S15 (AHRD V3.3 *** A0A2G3D6Q0_CAPCH)	167.311	166.613	0.0833733	0.971794	168.337	0.133991	0.999725	203.201	0.321597	0.240203
Solyc04g150158	40S ribosomal protein S15a (AHRD V3.3 *** A0A2G3C780_CAPCH)	25.0668	29.8414	0.340263	0.648097	24.6093	0.0970177	0.99998	35.7322	0.551093	0.0230946
Solyc04g150159	40S ribosomal protein S15a (AHRD V3.3 *** A0A2G3C780_CAPCH)	39.3367	48.8335	0.400472	0.487428	38.4298	0.0909309	0.99998	56.4713	0.562166	0.019246
Solyc03g121370	40S ribosomal protein S15a (AHRD V3.3 *** B6U773_MAIZE)	5.00482	5.16678	0.137734	0.950995	4.56778	-0.00829122	0.99998	5.59135	0.201578	0.574332
Solyc12g044730	40S ribosomal protein S15a (AHRD V3.3 *** B6U773_MAIZE)	0.569879	0.611413	0.184468	0.956774	0.577003	0.149777	0.99998	0.688624	0.317213	0.624758
Solyc01g058060	40S ribosomal protein S15-like (AHRD V3.3 --* NP_001274973.1)	0	0	#N/A	#N/A	0.0394678	1.84758	#N/A	0	#N/A	#N/A
Solyc05g005690	40S ribosomal protein S16 (AHRD V3.3 *** A0A2G3B8L7_CAPCH)	272.354	320.495	0.323692	0.658144	281.166	0.168713	0.949777	351.592	0.410454	0.107349
Solyc04g026100	40S ribosomal protein S16 (AHRD V3.3 *** A0A2G3DIR8_CAPCH)	481.059	452.145	-0.0018317	0.999974	506.676	0.198559	0.874091	579.228	0.3093	0.226979
Solyc01g068530	40S ribosomal protein S16 (AHRD V3.3 *** A0A2G3DIR8_CAPCH)	443.132	495.34	0.249326	0.801588	428.93	0.0770916	0.99998	553.393	0.362353	0.161256
Solyc11g006690	40S ribosomal protein S17 (AHRD V3.3 *** A0A2G2VEQ4_CAPBA)	570.747	651.382	0.279744	0.726763	577.561	0.141507	0.979918	751.806	0.439635	0.0690032
Solyc05g055230	40S ribosomal protein S17 (AHRD V3.3 *** A0A2G2WU93_CAPBA)	333.184	342.573	0.126686	0.942117	322.719	0.0769356	0.99998	370.844	0.195477	0.523121
Solyc10g150146	40S ribosomal protein S17 (AHRD V3.3 *** Q6RJY3_CAPAN)	214.123	286.941	0.511281	0.206532	224.762	0.19598	0.897555	336.607	0.694895	0.00098964
Solyc06g073370	40S ribosomal protein S18 (AHRD V3.11 *** tr|A0A2G3B1S6|A0A2G3B1S6_CAPCH)	130.042	159.786	0.386158	0.506045	135.463	0.183368	0.911368	173.743	0.459285	0.0577506
Solyc11g005680	40S ribosomal protein S18 (AHRD V3.3 *** A0A2G3B1S6_CAPCH)	194.497	228.609	0.320999	0.707035	224.441	0.331208	0.747611	276.438	0.546495	0.0346884
Solyc03g078290	40S ribosomal protein S18 (AHRD V3.3 *** A0A2G3CUV3_CAPCH)	39.5282	49.4427	0.410225	0.430561	41.9893	0.212108	0.863894	52.321	0.445444	0.093483
Solyc03g115360	40S ribosomal protein S19 (AHRD V3.3 *** A0A1U8G3N2_CAPAN)	116.737	123.237	0.165903	0.89271	108.157	0.0152449	0.99998	140.875	0.312842	0.24039
Solyc12g039120	40S ribosomal protein S19 (AHRD V3.3 *** A0A1U8G3N2_CAPAN)	74.8117	81.7098	0.217538	0.834852	72.352	0.0779172	0.99998	104.351	0.521834	0.0271887
Solyc04g074300	40S ribosomal protein S2 (AHRD V3.3 *** A0A2G2ZPD5_CAPAN)	240.119	269.563	0.253675	0.801588	244.425	0.149785	0.995786	280.354	0.265559	0.34768
Solyc04g063290	40S ribosomal protein S2 (AHRD V3.3 *** A0A2G2ZPD5_CAPAN)	224.252	247.989	0.232841	0.841264	245.373	0.253956	0.868681	281.202	0.368455	0.166383
Solyc01g096580	40S ribosomal protein S20 (AHRD V3.3 *** A0A2G3BTN1_CAPCH)	63.1624	77.4879	0.383137	0.495521	69.4382	0.261628	0.760483	98.5771	0.682969	0.0024088
Solyc01g096590	40S ribosomal protein S20 (AHRD V3.3 *** A0A2G3BTN1_CAPCH)	62.3978	73.7414	0.329845	0.647717	64.4769	0.171825	0.949264	85.5231	0.496621	0.0391108
Solyc01g066840	40S ribosomal protein S21 (AHRD V3.3 *** A0A1U8E7W4_CAPAN)	55.3022	56.3039	0.114519	0.95784	53.3373	0.0699778	0.99998	64.1035	0.253436	0.409827
Solyc04g074910	40S ribosomal protein S21 (AHRD V3.3 *** A0A1U8F4M1_CAPAN)	73.9338	84.0889	0.274038	0.716491	78.4232	0.209937	0.880746	82.3886	0.196726	0.515345
Solyc04g074900	40S ribosomal protein S21 (AHRD V3.3 *** A0A1U8F4M1_CAPAN)	1.31202	3.54257	1.52815	0.0410287	2.52299	1.07304	0.35114	4.24552	1.7389	0.00113442
Solyc06g011510	40S ribosomal protein S23 (AHRD V3.3 *-* A0A2G2YMF4_CAPAN)	0	0	#N/A	#N/A	0	#N/A	#N/A	0	#N/A	#N/A
Solyc06g005110	40S ribosomal protein S23 (AHRD V3.3 *** A0A2I4EYK6_9ROSI)	1.39661	1.78419	0.43342	0.800856	1.23164	-0.0409032	0.99998	1.95971	0.529148	0.334393
Solyc09g065330	40S ribosomal protein S24 (AHRD V3.3 *** A0A1U8H1N3_CAPAN)	16.1245	14.6137	-0.0542249	0.984431	15.4309	0.0606227	0.99998	18.467	0.237372	0.485971
Solyc06g084230	40S ribosomal protein S24 (AHRD V3.3 *** A0A1U8H1N3_CAPAN)	23.4622	26.2808	0.251239	0.786853	24.5931	0.191272	0.906777	35.0287	0.617886	0.00877217
Solyc01g097870	40S ribosomal protein S24 (AHRD V3.3 *** A0A2G3BTW2_CAPCH)	59.0764	74.6825	0.426147	0.362453	62.378	0.202447	0.899638	86.9427	0.597736	0.00895914
Solyc10g052660	40S ribosomal protein S25 (AHRD V3.11 *-* tr|A0A2G3D4C4|A0A2G3D4C4_CAPCH)	19.0734	18.1182	0.0178299	0.995856	13.1341	-0.410656	0.460724	17.724	-0.0604185	0.884594
Solyc02g069850	40S ribosomal protein S25 (AHRD V3.3 *-* A0A2G3D4C4_CAPCH)	18.0881	22.2213	0.386191	0.565713	19.9084	0.263533	0.794361	26.8038	0.606878	0.0102272
Solyc04g008810	40S ribosomal protein S26 (AHRD V3.3 *-* A0A2G2X986_CAPBA)	23.6195	28.5651	0.360211	0.577155	26.3037	0.277736	0.698982	35.4004	0.624281	0.007633
Solyc06g007470	40S ribosomal protein S26 (AHRD V3.3 *** A0A2G2X986_CAPBA)	78.4783	81.0481	0.135746	0.928776	78.099	0.118278	0.994828	101.983	0.418995	0.0863573
Solyc11g007060	40S ribosomal protein S27 (AHRD V3.3 *-* AT5G47940.1)	7.61603	6.61168	-0.114383	0.959809	5.90449	-0.244029	0.806037	5.38016	-0.458254	0.140568
Solyc06g068710	40S ribosomal protein S27 (AHRD V3.3 *** A0A2G2WLL6_CAPBA)	8.69862	11.1067	0.447063	0.711566	10.2768	0.361345	0.913402	13.1966	0.644794	0.156194
Solyc11g020150	40S ribosomal protein S27 (AHRD V3.3 *** A0A2G2WLL6_CAPBA)	0	0	#N/A	#N/A	0	#N/A	#N/A	0	#N/A	#N/A
Solyc11g020350	40S ribosomal protein S27 (AHRD V3.3 *** A0A2G2WLL6_CAPBA)	0	0	#N/A	#N/A	0	#N/A	#N/A	0	#N/A	#N/A
Solyc11g020490	40S ribosomal protein S27 (AHRD V3.3 *** A0A2G2WLL6_CAPBA)	0	0	#N/A	#N/A	0	#N/A	#N/A	0	#N/A	#N/A
Solyc01g008080	40S ribosomal protein S27 (AHRD V3.3 *** S8E0G1_9LAMI)	177.846	194.503	0.216989	0.859569	179.795	0.139854	0.999725	242.377	0.487936	0.0517832
Solyc01g008090	40S ribosomal protein S27 (AHRD V3.3 *** S8E0G1_9LAMI)	25.3113	24.239	0.0330684	0.992074	16.6743	-0.47528	0.511319	27.3751	0.158361	0.724406
Solyc10g078630	40S ribosomal protein S28 (AHRD V3.3 *** A0A2G3BI08_CAPCH)	165.395	206	0.405779	0.493387	176.881	0.221645	0.884937	208.815	0.377254	0.154019
Solyc02g021400	40S ribosomal protein S28 (AHRD V3.3 *** A0A2G3BI08_CAPCH)	96.1257	115.883	0.357954	0.571512	101.354	0.199143	0.888833	138.328	0.565133	0.016198
Solyc06g073430	40S ribosomal protein S29-like (AHRD V3.3 *** A0A2I4F7M1_9ROSI)	145.091	158.226	0.215008	0.826227	130.978	-0.0216078	0.99998	182.474	0.372969	0.136875
Solyc11g020877	40S ribosomal protein S29-like (AHRD V3.3 *** A0A2I4F7M1_9ROSI)	32.846	42.0955	0.445809	0.393035	35.0124	0.214938	0.844159	42.9348	0.428226	0.0789254
Solyc08g061955	40S ribosomal protein S3 (AHRD V3.11 *-* tr|B6TB97|B6TB97_MAIZE)	126.838	119.797	0.00504416	0.999239	122.257	0.0711644	0.99998	145.56	0.239542	0.383856
Solyc07g041310	40S ribosomal protein S3, putative, expressed (AHRD V3.3 *** Q75G91_ORYSJ)	42.1111	47.3576	0.25751	0.735718	44.9731	0.21826	0.837248	55.0372	0.428208	0.0577867
Solyc08g061843	40S ribosomal protein S3, putative, expressed (AHRD V3.3 *** Q75G91_ORYSJ)	69.7869	80.5609	0.295406	0.673762	73.276	0.195564	0.878451	95.6358	0.496136	0.0316311
Solyc08g076340	40S ribosomal protein S30 (AHRD V3.3 *** F2EKP2_HORVV)	40.5715	42.0845	0.141261	0.933997	39.3705	0.080524	0.99998	44.3738	0.168837	0.684461
Solyc12g008700	40S ribosomal protein S30 (AHRD V3.3 *** F2EKP2_HORVV)	55.8364	54.9327	0.0671116	0.977824	49.5162	-0.0510545	0.99998	62.8856	0.211723	0.521782
Solyc09g082520	40S ribosomal protein S3a (AHRD V3.3 *-* A0A2G2W0A0_CAPBA)	62.4899	64.6532	0.13729	0.921911	66.2755	0.209606	0.861323	69.5751	0.196332	0.514337
Solyc03g097900	40S ribosomal protein S3a (AHRD V3.3 *** A0A2G2V880_CAPBA)	242.549	259.154	0.183436	0.893562	261.877	0.23588	0.92313	282.009	0.259177	0.368972
Solyc06g072490	40S ribosomal protein S3a (AHRD V3.3 *** A0A2G3CA33_CAPCH)	73.7449	81.247	0.22828	0.794801	73.8195	0.125232	0.991829	96.0392	0.422586	0.0806684
Solyc04g016335	40S ribosomal protein S4 (AHRD V3.3 *-* A0A2G2Z764_CAPAN)	9.11787	9.31905	0.118287	0.972477	9.49959	0.190625	0.99998	8.31369	-0.0872584	0.919218
Solyc02g070340	40S ribosomal protein S4 (AHRD V3.3 *** A0A2G2WHB8_CAPBA)	31.62	32.0377	0.107751	0.958205	31.6888	0.127557	0.992939	33.8408	0.139302	0.674781
Solyc02g070330	40S ribosomal protein S4 (AHRD V3.3 *** A0A2G2WHB8_CAPBA)	36.1286	39.5402	0.218995	0.815496	37.8415	0.191126	0.887585	41.5463	0.243487	0.373738
Solyc06g007360	40S ribosomal protein S4 (AHRD V3.3 *** A0A2G2Z7Q0_CAPAN)	32.8099	39.8567	0.366687	0.50812	31.876	0.0816199	0.99998	50.4646	0.661395	0.00349831
Solyc10g078620	40S ribosomal protein S5 (AHRD V3.3 *** A0A1U8EKR1_CAPAN)	234.02	247.937	0.171673	0.907247	233.459	0.120947	0.99998	248.577	0.12912	0.711664
Solyc11g042610	40S ribosomal protein S5 (AHRD V3.3 *** A0A1U8EKR1_CAPAN)	20.1815	21.4748	0.174481	0.893044	20.5476	0.148113	0.97828	22.127	0.17504	0.561434
Solyc08g006040	40S ribosomal protein S6 (AHRD V3.3 *** A0A2G3AGN0_CAPAN)	60.0286	67.7311	0.262971	0.726222	57.8154	0.0695858	0.99998	72.0954	0.305517	0.242402
Solyc08g074240	40S ribosomal protein S6 (AHRD V3.3 *** Q2VCJ5_SOLTU)	95.1494	94.3329	0.0749492	0.97136	102.774	0.236016	0.831302	103.505	0.16224	0.608515
Solyc12g096300	40S ribosomal protein S6 (AHRD V3.3 *** Q3HVK4_SOLTU)	90.4872	107.315	0.334742	0.624152	91.2994	0.137259	0.984438	119.112	0.438689	0.0683873
Solyc12g042190	40S ribosomal protein S7 (AHRD V3.3 --* A0A2G3D0S9_CAPCH)	0	0	#N/A	#N/A	0	#N/A	#N/A	0	#N/A	#N/A
Solyc12g036455	40S ribosomal protein S7 (AHRD V3.3 *-* A0A2G2ZCA6_CAPAN)	0.130934	0.172618	0.500673	0.945198	0.0880761	-0.400969	0.99998	0.192246	0.601031	0.760033
Solyc03g119360	40S ribosomal protein S7 (AHRD V3.3 *-* A0A2G3D0S9_CAPCH)	69.0713	82.0998	0.338028	0.583518	74.7568	0.237479	0.783331	87.735	0.385825	0.118075
Solyc06g069090	40S ribosomal protein S7 (AHRD V3.3 *-* A0A2G3D0S9_CAPCH)	90.9744	109.801	0.360783	0.546731	96.2299	0.204816	0.849173	124.079	0.489018	0.0357627
Solyc12g036450	40S ribosomal protein S7 (AHRD V3.3 *-* A0A2G3D0S9_CAPCH)	3.56918	4.63494	0.469957	0.874838	4.07188	0.323947	0.99998	8.61302	1.308	0.0266628
Solyc10g006070	40S ribosomal protein S8 (AHRD V3.3 *-* A0A2G2YIY9_CAPAN)	53.14	55.9508	0.162039	0.893562	46.9944	-0.0531366	0.99998	61.3077	0.247697	0.348527
Solyc09g057650	40S ribosomal protein S8 (AHRD V3.3 *** A0A1J7GEB5_LUPAN)	20.0883	25.7286	0.444773	0.422522	19.1397	0.0537737	0.99998	26.5383	0.443134	0.0576554
Solyc06g083180	40S ribosomal protein S8 (AHRD V3.3 *** A0A1U8H236_CAPAN)	42.4569	41.1586	0.04186	0.98628	44.5715	0.193302	0.912983	43.0578	0.062215	0.875467
Solyc07g065170	40S ribosomal protein S8 (AHRD V3.3 *** A0A2G2Z5W1_CAPAN)	72.1224	75.8317	0.16251	0.902652	69.9916	0.0804552	0.99998	86.0872	0.297266	0.259608
Solyc06g007570	40S ribosomal protein S8 (AHRD V3.3 *** Q0JDZ7_ORYSJ)	33.9361	37.581	0.234837	0.815496	37.725	0.275406	0.703537	41.8422	0.343739	0.177303
Solyc04g005680	40S ribosomal protein S9 (AHRD V3.11 *-* tr|A0A2G3CFV4|A0A2G3CFV4_CAPCH)	184.388	182.802	0.0766248	0.972477	175.544	0.0532735	0.99998	207.57	0.212601	0.495621
Solyc03g077930	40S ribosomal protein S9 (AHRD V3.3 *-* A0A2G3CFV4_CAPCH)	1.34675	1.28806	0.0255122	0.999239	0.641308	-0.959344	0.959862	0.414989	-1.64124	0.409982
Solyc01g010580	40S ribosomal protein S9 (AHRD V3.3 *** A0A1U8EPE0_CAPAN)	117.67	119.989	0.116341	0.951986	119.298	0.145088	0.989828	169.622	0.568821	0.015791
Solyc01g010540	40S ribosomal protein S9 (AHRD V3.3 *** A0A1U8EPE0_CAPAN)	46.3667	47.2672	0.117938	0.953575	44.9174	0.0774179	0.99998	56.925	0.337504	0.214392
Solyc05g007250	40S ribosomal protein S9 (AHRD V3.3 *** A0A1U8EPE0_CAPAN)	78.8725	89.3904	0.269266	0.757194	86.4147	0.254866	0.731104	103.571	0.434431	0.0728095
Solyc02g089280	40S ribosomal protein S9-2 (AHRD V3.3 *** A0A2I0VJL8_9ASPA)	10.7255	11.9812	0.249972	0.812952	10.7644	0.124444	0.99998	11.8177	0.181953	0.607793
Solyc03g019780	40S ribosomal protein SA (AHRD V3.3 *** A0A1U8G5B2_CAPAN)	185.604	185.115	0.08244	0.97136	197.229	0.211577	0.9268	208.491	0.209356	0.49122
Solyc06g072120	40S ribosomal protein SA (AHRD V3.3 *** A0A1U8H4B1_CAPAN)	107.586	117.273	0.212967	0.867661	115.07	0.221246	0.906882	137.104	0.39183	0.12976
Solyc04g053120	4-alpha-glucanotransferase (AHRD V3.3 *** A0A1U8EWW1_CAPAN)	1.42439	1.03338	-0.378945	0.79948	1.36821	0.066952	0.99998	0.852725	-0.701494	0.1226
Solyc02g020980	4-alpha-glucanotransferase (AHRD V3.3 *** Q6R608_SOLTU)	1.73551	1.46176	-0.16184	0.915922	1.66831	0.0655575	0.99998	1.2159	-0.472782	0.0383041
Solyc11g071280	4-amino-4-deoxychorismate lyase	4.46457	3.08083	-0.450328	0.610053	4.38253	0.0995751	0.99998	2.90541	-0.579892	0.167512
Solyc04g024480	4-coumarate:CoA ligase (AHRD V3.3 *-* Q42879_LITER)	0	0	#N/A	#N/A	0	#N/A	#N/A	0	#N/A	#N/A
Solyc12g042460	4-coumarate:CoA ligase (AHRD V3.3 *** Q42879_LITER)	0.624994	0.644225	0.135783	0.976341	0.647032	0.177473	0.99998	1.09949	0.854355	0.149916
Solyc06g068650	4-coumarate:CoA ligase (AHRD V3.3 *** Q42879_LITER)	3.01777	3.1679	0.155999	0.960004	3.22856	0.222713	0.997067	3.79185	0.37408	0.495618
Solyc03g117870	4-coumarate:CoA ligase (AHRD V3.3 *** Q42879_LITER)	48.5523	47.677	0.0628863	0.977824	58.0195	0.379687	0.545267	52.353	0.152128	0.681113
Solyc07g008360	4-coumarate:CoA ligase (AHRD V3.3 *** Q42879_LITER)	0.0261698	0.0504347	0.995435	0.947499	0.034963	0.563329	0.99998	0.0634811	1.29542	0.699699
Solyc03g097030	4-coumarate:CoA ligase (AHRD V3.3 *** Q42880_LITER)	2.1011	1.28769	-0.627001	0.62789	2.24408	0.218968	0.988349	1.83905	-0.146897	0.840771
Solyc03g005090	4-coumarate-CoA ligase (AHRD V3.3 *-* E5GBV5_CUCME)	7.38485	5.59978	-0.314623	0.787302	6.86997	0.0205446	0.99998	2.79256	-1.36292	2.1287e-09
Solyc03g111170	4-coumarate-CoA ligase (AHRD V3.3 *** E5GBV5_CUCME)	14.1547	10.5083	-0.342836	0.610723	17.4454	0.424262	0.601229	8.76228	-0.646932	0.00831841
Solyc12g027490	4-coumarate--CoA ligase 2 (AHRD V3.3 *-* A0A2G2YJE4_CAPAN)	0	0	#N/A	#N/A	0	#N/A	#N/A	0	#N/A	#N/A
Solyc02g088710	4-coumarate--CoA ligase-like 1 (AHRD V3.11 *** tr|A0A2G3D950|A0A2G3D950_CAPCH)	0.0118382	0.0810836	2.86775	0.586504	0.0400895	1.79402	0.94477	0	-3.27168	#N/A
Solyc08g076300	4-coumarate--CoA ligase-like 3 (AHRD V3.3 *** A0A2G3DBM9_CAPCH)	1.34138	0.997472	-0.355306	0.866381	0.911378	-0.431088	0.854305	1.38597	0.0836148	0.911977
Solyc12g094520	4-coumarate--CoA ligase-like 4 (AHRD V3.3 *** A0A2G3B4I9_CAPCH)	33.265	37.2253	0.247209	0.792991	41.9285	0.456534	0.456308	36.5117	0.177658	0.60671
Solyc11g007970	4-coumarate--CoA ligase-like 5 (AHRD V3.3 *** A0A2I4GVX2_9ROSI)	0	0	#N/A	#N/A	0	#N/A	#N/A	0	#N/A	#N/A
Solyc11g069050	4-coumarate--CoA ligase-like 7 (AHRD V3.3 *** A0A1U8ELY2_CAPAN)	11.4043	9.47468	-0.177154	0.893935	10.8428	0.0520404	0.99998	8.98568	-0.301279	0.249152
Solyc09g056100	4-dihydroxy-2-butanone 4-phosphate synthase (chloroplast) (AHRD V3.3 --* YP_009463666.1)	0	0	#N/A	#N/A	0	#N/A	#N/A	0	#N/A	#N/A
Solyc01g009010	4-diphosphocytidyl-2-C-methyl-D-erythritol kinase	4.05215	2.42704	-0.648241	0.174811	2.80674	-0.402285	0.633555	1.84622	-1.09306	1.91798e-05
Solyc04g078070	4F5 domain-containing protein/zf-met2 domain-containing protein (AHRD V3.11 *** tr|A0A1Q3BD42|A0A1Q3BD42_CEPFO)	95.1595	101.275	0.180039	0.896853	90.8481	0.058334	0.99998	101.486	0.13373	0.707837
Solyc12g099270	4Fe-4S ferredoxin-iron-sulfur binding protein (AHRD V3.3 *** A0A2K3N1K7_TRIPR)	11.4841	10.7405	-0.00362486	0.999515	7.41461	-0.503361	0.236914	8.02523	-0.473035	0.046247
Solyc01g109300	4-hydroxy-3-methylbut-2-enyl diphosphate reductase (AHRD V3.3 *** A0A2L0V4N5_9APIA)	32.3411	24.151	-0.335131	0.626452	27.4037	-0.1142	0.99998	21.3342	-0.557138	0.0315632
Solyc06g048905	4-hydroxy-3-methylbut-2-enyl diphosphate reductase, chloroplastic (AHRD V3.11 *-* tr|A0A2G2ZW71|A0A2G2ZW71_CAPAN)	0.495269	0.594486	0.369713	0.936887	0.203556	-1.22547	0.637019	0.357047	-0.436507	0.764116
Solyc01g020526	4-hydroxy-3-methylbut-2-enyl diphosphate reductase, chloroplastic (AHRD V3.11 *-* tr|A0A2G2ZW71|A0A2G2ZW71_CAPAN)	0	0	#N/A	#N/A	0	#N/A	#N/A	0	#N/A	#N/A
Solyc07g041027	4-hydroxy-3-methylbut-2-enyl diphosphate reductase, chloroplastic (AHRD V3.11 *-* tr|A0A2G3CTC6|A0A2G3CTC6_CAPCH)	0	0	#N/A	#N/A	0	#N/A	#N/A	0	#N/A	#N/A
Solyc02g062255	4-hydroxy-3-methylbut-2-enyl diphosphate reductase, chloroplastic (AHRD V3.3 --* A0A2G2ZW71_CAPAN)	0	0	#N/A	#N/A	0	#N/A	#N/A	0	#N/A	#N/A
Solyc01g020524	4-hydroxy-3-methylbut-2-enyl diphosphate reductase, chloroplastic (AHRD V3.3 *-* A0A2G2W0B0_CAPBA)	0	0	#N/A	#N/A	0	#N/A	#N/A	0	#N/A	#N/A
Solyc03g096305	4-hydroxy-3-methylbut-2-enyl diphosphate reductase, chloroplastic (AHRD V3.3 *-* A0A2G2W0B0_CAPBA)	0	0	#N/A	#N/A	0	#N/A	#N/A	0	#N/A	#N/A
Solyc03g150113	4-hydroxy-3-methylbut-2-enyl diphosphate reductase, chloroplastic (AHRD V3.3 *-* A0A2G2ZW71_CAPAN)	1.03044	0.758116	-0.370369	0.940535	0.680287	-0.490778	0.988061	1.34231	0.411436	0.725274
Solyc02g030523	4-hydroxy-3-methylbut-2-enyl diphosphate reductase, chloroplastic (AHRD V3.3 *-* A0A2G2ZW71_CAPAN)	0	0.0259732	3.46151	#N/A	0	#N/A	#N/A	0	#N/A	#N/A
Solyc09g056224	4-hydroxy-3-methylbut-2-enyl diphosphate reductase, chloroplastic (AHRD V3.3 *-* A0A2G2ZW71_CAPAN)	0	0	#N/A	#N/A	0	#N/A	#N/A	0	#N/A	#N/A
Solyc01g020528	4-hydroxy-3-methylbut-2-enyl diphosphate reductase, chloroplastic (AHRD V3.3 *-* A0A2G3CTC6_CAPCH)	0.184703	0	-5.3783	#N/A	0	-5.15024	0.568271	0.131046	-0.403491	0.931542
Solyc01g014360	4-hydroxy-4-methyl-2-oxoglutarate aldolase (AHRD V3.3 --* A0A2G3CF74_CAPCH)	0	0	#N/A	#N/A	0	#N/A	#N/A	0	#N/A	#N/A
Solyc08g045730	4-hydroxy-4-methyl-2-oxoglutarate aldolase (AHRD V3.3 --* A0A2G3CF74_CAPCH)	0	0	#N/A	#N/A	0	#N/A	#N/A	0	#N/A	#N/A
Solyc04g008280	4-hydroxy-4-methyl-2-oxoglutarate aldolase (AHRD V3.3 *-* A0A2G3CF74_CAPCH)	43.9221	42.9095	0.0570524	0.982131	36.6146	-0.136761	0.988349	47.542	0.15633	0.636845
Solyc01g056950	4-hydroxy-4-methyl-2-oxoglutarate aldolase (AHRD V3.3 *-* A0A2G3CF74_CAPCH)	0	0	#N/A	#N/A	0	#N/A	#N/A	0	#N/A	#N/A
Solyc10g005670	4-hydroxy-4-methyl-2-oxoglutarate aldolase (AHRD V3.3 *** A0A1U8EMA7_CAPAN)	103.751	93.6541	-0.0584203	0.978984	98.7772	0.0586404	0.99998	78.9364	-0.351511	0.229017
Solyc03g114300	4-hydroxybenzoate polyprenyltransferase, mitochondrial (AHRD V3.11 *** tr|A0A2G2WRH2|A0A2G2WRH2_CAPBA)	2.85638	2.39605	-0.168275	0.946203	2.29846	-0.197159	0.989874	2.17975	-0.352397	0.428941
Solyc05g041200	4-hydroxyphenylpyruvate dioxygenase (AHRD V3.11 *** tr|A0A2G2WSP4|A0A2G2WSP4_CAPBA)	24.4306	15.6054	-0.552734	0.342689	20.0505	-0.160346	0.970829	6.86919	-1.78975	9.9748e-22
Solyc07g045050	4-hydroxyphenylpyruvate dioxygenase (AHRD V3.3 *** A0A1U8GPG9_CAPAN)	3.30093	2.92789	-0.0865768	0.97189	2.94471	-0.0407778	0.99998	2.38551	-0.424899	0.265506
Solyc01g098380	4-hydroxy-tetrahydrodipicolinate reductase 1, chloroplastic-like (AHRD V3.3 *** A0A1U8FAN3_CAPAN)	3.78491	3.20041	-0.158491	0.92841	3.5117	0.0159888	0.99998	3.46199	-0.0876403	0.855043
Solyc10g083110	4-hydroxy-tetrahydrodipicolinate synthase (AHRD V3.3 *** Q1PDD5_9ORYZ)	23.8442	30.1956	0.427961	0.428495	23.2791	0.0889646	0.99998	33.9374	0.550037	0.0168399
Solyc03g044660	4-hydroxy-tetrahydrodipicolinate synthase (AHRD V3.3 *** Q1PDD5_9ORYZ)	8.23219	8.83063	0.18334	0.893044	8.34485	0.146536	0.979918	11.0468	0.464146	0.101068
Solyc09g009960	4'-phosphopantetheinyl transferase family protein (AHRD V3.3 *** A0A2K3N093_TRIPR)	2.33832	1.82997	-0.266162	0.896882	1.86066	-0.211336	0.99998	2.00756	-0.178541	0.775186
Solyc11g006930	4'-phosphopantetheinyl transferase superfamily (AHRD V3.3 *** A0A200QTH9_9MAGN)	0.416989	0.626649	0.659215	0.770546	0.298989	-0.371236	0.99998	0.362807	-0.162451	0.914163
Solyc10g077090	50S ribosomal protein 5 alpha, chloroplastic (AHRD V3.3 *** XP_004249105.1)	1.71397	1.63647	0.0245314	0.997259	2.10032	0.415325	0.939559	1.80762	0.11644	0.905943
Solyc10g081100	50S ribosomal protein 5, chloroplastic (AHRD V3.3 *** A0A2G2VVL1_CAPBA)	37.9038	33.537	-0.0908429	0.960098	34.4875	-0.0123597	0.99998	36.0125	-0.0313835	0.933691
Solyc04g077130	50S ribosomal protein 6, chloroplastic (AHRD V3.3 *** A0A2G3CPG8_CAPCH)	50.7859	56.0259	0.233937	0.874838	46.6643	0.00978128	0.99998	69.1975	0.489857	0.115175
Solyc12g013990	50S ribosomal protein L1 (AHRD V3.3 *** A0A1J3CLY7_NOCCA)	1.71958	1.97831	0.292073	0.764574	1.55086	-0.0258455	0.99998	2.24324	0.429359	0.115084
Solyc01g087730	50S ribosomal protein L1 (AHRD V3.3 *** B2JA75_NOSP7)	11.935	9.57626	-0.228641	0.810655	10.6416	-0.0389196	0.99998	7.67588	-0.596265	0.00964567
Solyc04g009540	50S ribosomal protein L10 (AHRD V3.3 *** B6SUJ0_MAIZE)	43.5981	41.5094	0.0203401	0.994864	37.9136	-0.0752743	0.99998	29.8173	-0.504743	0.059753
Solyc02g082500	50S ribosomal protein L11 (AHRD V3.3 *** B4FC48_MAIZE)	72.5765	96.3409	0.496539	0.440886	74.999	0.165744	0.947958	92.497	0.391005	0.173147
Solyc08g083350	50S ribosomal protein L11, chloroplastic (AHRD V3.11 *** tr|A0A2G3AD25|A0A2G3AD25_CAPAN)	13.4874	13.8952	0.133476	0.928776	13.6426	0.14373	0.996076	11.9739	-0.130405	0.720296
Solyc02g086740	50S ribosomal protein L12, chloroplastic (AHRD V3.3 *** A0A2G3D9E1_CAPCH)	32.2784	29.9161	-0.0171487	0.996107	30.1018	0.0268365	0.99998	17.8597	-0.809778	0.0211908
Solyc07g062190	50S ribosomal protein L13 (AHRD V3.11 *** tr|A0A1U8HCH6|A0A1U8HCH6_CAPAN)	16.6578	11.5925	-0.436016	0.408722	13.8556	-0.13971	0.999066	8.19869	-0.979684	1.61134e-05
Solyc12g014390	50S ribosomal protein L13 (AHRD V3.3 *** A0A1U8E5A8_CAPAN)	11.641	9.94673	-0.1411	0.922882	10.438	-0.0315422	0.99998	9.70855	-0.220862	0.45802
Solyc09g092090	50S ribosomal protein L13 (AHRD V3.3 *** A0A2G2ZTF7_CAPAN)	7.54491	8.6138	0.279527	0.758468	6.2979	-0.135628	0.989565	9.3696	0.35696	0.231053
Solyc03g119380	50S ribosomal protein L14 (AHRD V3.3 *** A0A1U8DV28_CAPAN)	86.3178	82.573	0.0261106	0.993434	84.8506	0.103217	0.99998	122.095	0.541629	0.059343
Solyc00g500076	50S ribosomal protein L14, chloroplastic (AHRD V3.3 *** I6N992_DATST)	0.695194	0.489925	-0.402741	0.962336	0.582679	-0.193314	0.99998	0.237766	-1.4855	0.43567
Solyc00g500031	50S ribosomal protein L14, chloroplastic (AHRD V3.3 *** I6N992_DATST)	0.76511	0.50728	-0.470732	0.953615	0.44149	-0.720865	0.980418	0.257756	-1.43172	0.430297
Solyc00g500138	50S ribosomal protein L14, chloroplastic (AHRD V3.3 *** I6N992_DATST)	0.6721	0.294492	-1.08586	0.652928	0.251955	-1.30224	0.605724	0.156796	-2.03897	0.094445
Solyc00g500127	50S ribosomal protein L14, chloroplastic (AHRD V3.3 *** I6N992_DATST)	0.0312731	0.00849722	-1.53443	#N/A	0.00655745	-1.89548	#N/A	0	-3.67214	#N/A
Solyc00g500155	50S ribosomal protein L14, chloroplastic (AHRD V3.3 *** I6N992_DATST)	0	0	#N/A	#N/A	0	#N/A	#N/A	0	#N/A	#N/A
Solyc03g058210	50S ribosomal protein L14, chloroplastic (AHRD V3.3 *** I6N992_DATST)	0	0	#N/A	#N/A	0	#N/A	#N/A	0	#N/A	#N/A
Solyc09g050064	50S ribosomal protein L14, chloroplastic (AHRD V3.3 *** I6N992_DATST)	0	0	#N/A	#N/A	0	#N/A	#N/A	0	#N/A	#N/A
Solyc05g009370	50S ribosomal protein L15 (AHRD V3.3 *** A0A2G2YCB4_CAPAN)	4.47832	3.05763	-0.461546	0.464319	3.86984	-0.0852251	0.99998	1.60572	-1.43833	6.78564e-07
Solyc02g081310	50S ribosomal protein L15 (AHRD V3.3 *** A0A2G3A9B7_CAPAN)	6.59462	6.449	0.0537217	0.983877	6.54414	0.108807	0.99998	6.8606	0.0964106	0.814012
Solyc10g006910	50S ribosomal protein L16, chloroplastic (AHRD V3.11 *** tr|J7H6Z8|J7H6Z8_CAPAN)	0	0	#N/A	#N/A	0	#N/A	#N/A	0	#N/A	#N/A
Solyc00g500077	50S ribosomal protein L16, chloroplastic (AHRD V3.3 *-* A0A2G3BL23_CAPCH)	0.847568	0.522098	-0.588035	0.968752	0.679607	-0.175542	0.99998	0.801468	-0.0338003	0.991693
Solyc00g500032	50S ribosomal protein L16, chloroplastic (AHRD V3.3 *-* A0A2G3BL23_CAPCH)	0.735265	0.402423	-0.742291	0.958205	0.45477	-0.517753	0.99998	0.662174	-0.101006	0.977646
Solyc09g050065	50S ribosomal protein L16, chloroplastic (AHRD V3.3 *** J7H6Z8_CAPAN)	0	0	#N/A	#N/A	0	#N/A	#N/A	0	#N/A	#N/A
Solyc06g082750	50S ribosomal protein L17 (AHRD V3.3 *** A0A1U8H2A3_CAPAN)	22.2328	17.4085	-0.265907	0.791842	19.9897	-0.028783	0.99998	16.5819	-0.381078	0.232095
Solyc06g082760	50S ribosomal protein L17 (AHRD V3.3 *** A0A1U8H2A3_CAPAN)	2.54801	2.4355	0.0128023	0.999197	2.39778	0.0473928	0.99998	3.493	0.507128	0.33124
Solyc08g067950	50S ribosomal protein L17 (AHRD V3.3 *** A0A2G2XPV0_CAPBA)	8.98117	10.6628	0.337613	0.585589	9.57051	0.218123	0.837392	9.66643	0.147643	0.633596
Solyc01g088470	50S ribosomal protein L18 (AHRD V3.3 *** A0A1J3IW82_NOCCA)	10.4204	15.8389	0.69379	0.42	7.95278	-0.257617	0.994093	12.8847	0.353472	0.548935
Solyc12g098890	50S ribosomal protein L18 (AHRD V3.3 *** A0A1U8F639_CAPAN)	4.14469	4.02377	0.0528975	0.987954	4.26428	0.172419	0.99998	3.6852	-0.12309	0.83328
Solyc07g045390	50S ribosomal protein l18 (AHRD V3.3 *** A0A2K3P4S5_TRIPR)	37.9286	42.5096	0.251542	0.88625	37.8159	0.120699	0.99998	29.9086	-0.304586	0.547989
Solyc05g007910	50S ribosomal protein L18, chloroplastic (AHRD V3.3 *** A0A1J3I4E4_NOCCA)	1.07215	0.933758	-0.132762	0.980945	0.836876	-0.222867	0.99998	1.24017	0.237749	0.822039
Solyc08g078010	50S ribosomal protein L19 (AHRD V3.3 *-* B6T8M1_MAIZE)	2.75633	2.17459	-0.249481	0.908521	2.43887	-0.0481079	0.99998	1.33409	-1.00309	0.0292104
Solyc09g050067	50S ribosomal protein L2 (AHRD V3.3 *-* H6T990_9CARY)	0	0	#N/A	#N/A	0	#N/A	#N/A	0	#N/A	#N/A
Solyc00g500035	50S ribosomal protein L2 (AHRD V3.3 *** H6T990_9CARY)	0	0	#N/A	#N/A	0	#N/A	#N/A	0	#N/A	#N/A
Solyc00g500079	50S ribosomal protein L2 (AHRD V3.3 *** H6T990_9CARY)	0	0	#N/A	#N/A	0	#N/A	#N/A	0.0193192	1.85491	#N/A
Solyc00g500152	50S ribosomal protein L2 (AHRD V3.3 *** H6T990_9CARY)	0	0	#N/A	#N/A	0	#N/A	#N/A	0	#N/A	#N/A
Solyc00g500297	50S ribosomal protein L2 (AHRD V3.3 *** H6T990_9CARY)	0	0	#N/A	#N/A	0	#N/A	#N/A	0.0193192	1.85491	#N/A
Solyc10g018610	50S ribosomal protein L2, chloroplastic (AHRD V3.3 *-* A0A0G2R7X3_MESCR)	0	0	#N/A	#N/A	0	#N/A	#N/A	0	#N/A	#N/A
Solyc10g047090	50S ribosomal protein L2, chloroplastic (AHRD V3.3 *-* A0A291IBB3_9ROSI)	0	0	#N/A	#N/A	0	#N/A	#N/A	0	#N/A	#N/A
Solyc05g023730	50S ribosomal protein L2, chloroplastic (AHRD V3.3 *-* I6N9C2_DATST)	0	0	#N/A	#N/A	0	#N/A	#N/A	0	#N/A	#N/A
Solyc00g500047	50S ribosomal protein L2, chloroplastic (AHRD V3.3 *** A0A1C8V6E3_9ROSI)	6.50785	3.54762	-0.795623	0.383419	5.42158	-0.141178	0.99998	4.14725	-0.612	0.300845
Solyc02g150102	50S ribosomal protein L2, chloroplastic (AHRD V3.3 *** A0A1D6YY87_9MAGN)	0	0	#N/A	#N/A	0	#N/A	#N/A	0	#N/A	#N/A
Solyc10g012217	50S ribosomal protein L2, chloroplastic (AHRD V3.3 *** I6N9C2_DATST)	0	0	#N/A	#N/A	0	#N/A	#N/A	0	#N/A	#N/A
Solyc00g500298	50S ribosomal protein L2, chloroplastic (AHRD V3.3 *** I6N9C2_DATST)	2.42998	1.02977	-1.15982	0.715293	1.46836	-0.555382	0.988631	0.584336	-2.00538	0.241524
Solyc00g500150	50S ribosomal protein L2, chloroplastic (AHRD V3.3 *** I6N9C2_DATST)	0	0	#N/A	#N/A	0	#N/A	#N/A	0	#N/A	#N/A
Solyc09g050068	50S ribosomal protein L2, chloroplastic (AHRD V3.3 *** I6N9C2_DATST)	0	0	#N/A	#N/A	0	#N/A	#N/A	0	#N/A	#N/A
Solyc09g055460	50S ribosomal protein L20 (AHRD V3.3 *-* A0A2G2XDQ1_CAPBA)	0	0	#N/A	#N/A	0	#N/A	#N/A	0	#N/A	#N/A
Solyc02g069840	50S ribosomal protein L20 (AHRD V3.3 *** A0A2G2XDQ1_CAPBA)	3.68001	4.39525	0.34368	0.750526	3.57848	0.0834593	0.99998	4.97776	0.476896	0.192746
Solyc00g180440	50S ribosomal protein L20, chloroplastic (AHRD V3.11 *** tr|A0A2P1M7F3|A0A2P1M7F3_9LAMI)	0.397739	0.283643	-0.374037	0.986795	0.289544	-0.33419	0.99998	0.515344	0.396204	0.928988
Solyc00g500254	50S ribosomal protein L20, chloroplastic (AHRD V3.3 *-* A0A2P1M7F3_9LAMI)	0	0	#N/A	#N/A	0	#N/A	#N/A	0	#N/A	#N/A
Solyc11g063440	50S ribosomal protein L20, chloroplastic (AHRD V3.3 *** A0A2P1M7F3_9LAMI)	0	0	#N/A	#N/A	0	#N/A	#N/A	0	#N/A	#N/A
Solyc11g063660	50S ribosomal protein L20, chloroplastic (AHRD V3.3 *** A0A2P1M7F3_9LAMI)	0	0	#N/A	#N/A	0	#N/A	#N/A	0	#N/A	#N/A
Solyc11g063720	50S ribosomal protein L20, chloroplastic (AHRD V3.3 *** A0A2P1M7F3_9LAMI)	0	0	#N/A	#N/A	0	#N/A	#N/A	0	#N/A	#N/A
Solyc06g065390	50S ribosomal protein L21, chloroplastic (AHRD V3.11 *** tr|A0A1U8GUE9|A0A1U8GUE9_CAPAN)	7.1312	4.7868	-0.48765	0.446384	6.00774	-0.1208	0.99998	4.2094	-0.721412	0.0246285
Solyc02g078200	50S ribosomal protein L21, mitochondrial (AHRD V3.3 *** A0A2G3D631_CAPCH)	8.51968	9.96799	0.309579	0.738615	9.07923	0.211889	0.889511	11.216	0.436091	0.1081
Solyc04g017680	50S ribosomal protein L22 (AHRD V3.3 *** A0A1J3DSY6_NOCCA)	2.9346	3.11658	0.172012	0.945198	3.11161	0.214474	0.988061	3.24605	0.189121	0.721028
Solyc03g150125	50S ribosomal protein L22, chloroplastic (AHRD V3.3 *-* A0A2G2WX64_CAPBA)	0	0	#N/A	#N/A	0	#N/A	#N/A	0	#N/A	#N/A
Solyc11g011140	50S ribosomal protein l23-like (AHRD V3.3 *** A0A2K3MRP9_TRIPR)	9.86761	11.3915	0.297568	0.706189	9.96762	0.139239	0.981205	12.8725	0.426176	0.081719
Solyc08g075850	50S ribosomal protein L24 (AHRD V3.3 *** A0A2G3DCX3_CAPCH)	2.87226	3.70873	0.455933	0.610817	3.08317	0.223259	0.983138	2.85317	0.0300473	0.96119
Solyc10g006570	50S ribosomal protein L24, chloroplastic (AHRD V3.3 *-* A0A2G3C2Y9_CAPCH)	2.26752	2.15579	-0.00557273	0.999974	1.7232	-0.262095	0.99998	1.32186	-0.741277	0.353921
Solyc07g063960	50S ribosomal protein L24, chloroplastic (AHRD V3.3 *** A0A1U8EMT5_CAPAN)	7.895	4.60822	-0.690415	0.19193	8.38507	0.212533	0.98808	4.55169	-0.752899	0.0481693
Solyc11g018560	50S ribosomal protein L25 (AHRD V3.3 *** A0A1J3IB89_NOCCA)	3.79644	4.14708	0.215622	0.866492	3.58406	0.0407844	0.99998	4.93521	0.41945	0.154747
Solyc02g090420	50S ribosomal protein L25 (AHRD V3.3 *** A0A1J3IIM4_NOCCA)	13.2946	12.2603	-0.0278256	0.991465	10.8768	-0.169398	0.973329	11.721	-0.141048	0.697411
Solyc08g068220	50S ribosomal protein L27 (AHRD V3.3 *** A0A2G3BPR5_CAPCH)	16.6481	16.3249	0.0605904	0.977817	15.6724	0.037462	0.99998	16.5657	0.033311	0.941509
Solyc11g071320	50S ribosomal protein L27 (AHRD V3.3 *** A0A2G3BPR5_CAPCH)	6.09707	4.96199	-0.213795	0.893788	4.46493	-0.328276	0.803666	4.03534	-0.557105	0.145753
Solyc11g068820	50S ribosomal protein L27 (AHRD V3.3 *** Q8LEF5_ARATH)	30.9476	24.4383	-0.251872	0.77938	28.0854	-0.0135111	0.99998	18.32	-0.713775	0.00160183
Solyc09g090410	50S ribosomal protein L28 (AHRD V3.3 *** A0A1U8GBC9_CAPAN)	3.90625	2.64103	-0.474019	0.627339	3.91327	0.130019	0.99998	2.55728	-0.573342	0.184136
Solyc06g072470	50S ribosomal protein L29, chloroplastic (AHRD V3.11 *** tr|A0A2G3CA56|A0A2G3CA56_CAPCH)	10.7896	9.55935	-0.0925328	0.971446	9.45905	-0.0603552	0.99998	6.77805	-0.637497	0.0814377
Solyc03g097970	50S ribosomal protein L29, chloroplastic (AHRD V3.11 *** tr|A0A2G3CA56|A0A2G3CA56_CAPCH)	15.5651	21.5785	0.559596	0.197244	13.3565	-0.0969531	0.99998	25.6314	0.762019	0.000532954
Solyc03g097950	50S ribosomal protein L29, chloroplastic (AHRD V3.3 *** A0A2G3CA56_CAPCH)	10.8002	8.84997	-0.203397	0.860593	9.95086	0.00925759	0.99998	7.15462	-0.552532	0.0451161
Solyc01g057250	50S ribosomal protein L3 (AHRD V3.3 *-* A0A2G3A2L4_CAPAN)	0	0	#N/A	#N/A	0	#N/A	#N/A	0	#N/A	#N/A
Solyc06g051200	50S ribosomal protein L3 (AHRD V3.3 *** A0A2G2YWM5_CAPAN)	15.8384	11.8303	-0.333929	0.588546	12.7237	-0.189481	0.965303	10.0927	-0.607583	0.0253098
Solyc03g117320	50S ribosomal protein L3 (AHRD V3.3 *** A0A2G3CZF6_CAPCH)	11.8056	10.4587	-0.0906876	0.964642	10.1369	-0.0969658	0.99998	10.7209	-0.0979874	0.790144
Solyc04g080630	50S ribosomal protein L31 (AHRD V3.11 *** tr|A0A2G3AXB2|A0A2G3AXB2_CAPCH)	62.1491	55.2868	-0.0805867	0.971794	52.9383	-0.10582	0.99998	54.5513	-0.146326	0.739324
Solyc03g013610	50S ribosomal protein L32, chloroplastic (AHRD V3.3 *** RK32_SOLTU)	0	0	#N/A	#N/A	0	#N/A	#N/A	0	#N/A	#N/A
Solyc04g010100	50S ribosomal protein L33 (AHRD V3.3 *** J7FNN0_OLEEU)	23.8211	32.4602	0.53181	0.714195	30.0447	0.446254	0.865552	40.4244	0.804127	0.110336
Solyc04g016390	50S ribosomal protein L33 (AHRD V3.3 *** J7FNN0_OLEEU)	5.77575	9.66981	0.875425	0.664084	7.04637	0.405322	0.999066	13.3185	1.26817	0.130976
Solyc09g064410	50S ribosomal protein L33, chloroplastic (AHRD V3.3 *** I6N977_DATST)	0	0	#N/A	#N/A	0	#N/A	#N/A	0	#N/A	#N/A
Solyc01g056780	50S ribosomal protein L34 (AHRD V3.3 *** A0A1U8FLP5_CAPAN)	10.7936	8.76897	-0.208342	0.919639	8.70629	-0.181411	0.99998	6.57718	-0.672181	0.0989638
Solyc06g062760	50S ribosomal protein L34 (AHRD V3.3 *** A0A2G3C8E3_CAPCH)	2.90546	3.76568	0.461941	0.697356	3.33961	0.323269	0.936235	3.89826	0.464629	0.369846
Solyc07g064690	50S ribosomal protein L34 (AHRD V3.3 *** AT1G29040.1)	83.7232	75.3197	-0.0623646	0.980368	89.7651	0.222846	0.860858	50.8514	-0.679828	0.0149117
Solyc06g066190	50S ribosomal protein L35 (AHRD V3.3 *** A0A200R6W9_9MAGN)	3.83654	3.9916	0.144789	0.942102	3.80186	0.107756	0.99998	3.62996	-0.0397725	0.927872
Solyc07g006000	50S ribosomal protein L35 (AHRD V3.3 *** A0A2G3BXF7_CAPCH)	4.02637	2.49553	-0.598796	0.384799	3.58306	-0.0369433	0.99998	1.96642	-0.989469	0.00588387
Solyc10g047150	50S ribosomal protein L4 (AHRD V3.3 *-* A0A2G2Y9J5_CAPAN)	0.112781	0.191652	0.884244	0.93309	0.203533	0.999429	0.988349	0.843781	2.96172	0.0316831
Solyc07g061900	50S ribosomal protein L4 (AHRD V3.3 *** B6TG27_MAIZE)	18.9123	11.8691	-0.5875	0.265638	18.1666	0.0672995	0.99998	8.86279	-1.05333	0.000322043
Solyc12g088730	50S ribosomal protein L4 (AHRD V3.3 *** Q8LE97_ARATH)	4.26722	4.63131	0.205678	0.855961	4.51698	0.20402	0.936786	4.67047	0.173571	0.646399
Solyc09g007560	50S ribosomal protein L5 (AHRD V3.3 *-* B6SST7_MAIZE)	35.2423	28.7844	-0.201185	0.888259	32.1496	-0.00655663	0.99998	24.1417	-0.50523	0.0441807
Solyc12g100160	50S ribosomal protein L6 (AHRD V3.3 *** A0A2G2YBF1_CAPAN)	5.16422	3.63559	-0.411616	0.531317	4.63609	-0.0269469	0.99998	3.4982	-0.515836	0.0684845
Solyc02g092300	50S ribosomal protein L7/L12 (AHRD V3.3 *** A0A1U8FNY5_CAPAN)	33.953	36.4985	0.189093	0.917106	36.2187	0.21611	0.952424	41.2577	0.322109	0.310684
Solyc02g088760	50S ribosomal protein L7/L12 (AHRD V3.3 *** A0A1U8GY39_CAPAN)	33.7177	37.1807	0.228249	0.799635	32.9344	0.091683	0.99998	31.2535	-0.0681829	0.847303
Solyc02g031970	50S ribosomal protein L7/L12 (AHRD V3.3 *** A0A1U8GY39_CAPAN)	74.6562	73.5907	0.06888	0.973644	67.5862	-0.0153073	0.99998	77.0177	0.0886805	0.808308
Solyc09g010030	50S ribosomal protein L7/L12 (AHRD V3.3 *** A0A2G2UXP0_CAPBA)	36.2262	37.8532	0.15328	0.9245	31.8243	-0.0618702	0.99998	33.2634	-0.0787655	0.850106
Solyc11g071530	50S ribosomal protein L7/L12 (AHRD V3.3 *** A0A2G2VPH9_CAPBA)	6.52559	4.10159	-0.585162	0.740709	4.78503	-0.325635	0.989565	5.25541	-0.271911	0.760817
Solyc05g032880	50S ribosomal protein L9 (AHRD V3.3 *** A0A1J3G0X5_NOCCA)	4.2389	4.4202	0.148413	0.92564	3.68779	-0.0813992	0.99998	3.92748	-0.0701913	0.869596
Solyc11g066410	50S ribosomal protein L9 (AHRD V3.3 *** B4FU53_MAIZE)	3.39125	2.3518	-0.442565	0.670339	3.37696	0.121014	0.99998	2.109	-0.643873	0.120086
Solyc03g034300	50S ribosomal protein-like protein (AHRD V3.3 *** Q9LF08_ARATH)	0.52347	0.539302	0.142757	0.994781	0.444702	-0.0750779	0.99998	0.883487	0.802419	0.785493
Solyc02g086260	50S ribosomal-like protein (AHRD V3.3 *** Q9C618_ARATH)	24.5843	22.8217	-0.0132469	0.997507	27.7942	0.30298	0.920193	18.3764	-0.374092	0.443455
Solyc03g062930	5'-3' exonuclease family protein (AHRD V3.3 *-* AT3G52050.2)	0.401091	0.427729	0.175549	0.946826	0.234337	-0.651675	0.594118	0.391043	0.00575206	0.993481
Solyc12g089280	5'-3' exoribonuclease (AHRD V3.3 *** A0A2G2VHX4_CAPBA)	1.86157	1.78252	0.0247571	0.994781	1.63609	-0.0619661	0.99998	2.015	0.156783	0.666838
Solyc04g081280	5'-3' exoribonuclease (AHRD V3.3 *** A0A2G2X1B3_CAPBA)	3.3614	3.16702	0.00220601	0.999974	3.10907	0.00813385	0.99998	3.54122	0.114981	0.755527
Solyc12g042740	54-kD signal recognition particle	8.45457	8.54365	0.103686	0.957932	7.65642	-0.0165626	0.99998	10.3257	0.330324	0.197945
Solyc04g014390	54S ribosomal protein L51, mitochondrial (AHRD V3.3 *** A0A1J3CY67_NOCCA)	16.6601	17.2824	0.141768	0.913072	14.4751	-0.0746083	0.99998	17.8591	0.141035	0.685069
Solyc02g032860	5'-adenylylsulfate reductase 1, chloroplastic (AHRD V3.3 *** A0A2G3D220_CAPCH)	14.4958	10.6269	-0.359677	0.712632	22.8252	0.78119	0.211248	16.4376	0.224961	0.604928
Solyc03g031620	5'-adenylylsulfate reductase 1, chloroplastic (AHRD V3.3 *** S5ZQS8_NICAT)	8.58368	5.19744	-0.631459	0.213596	12.5279	0.674543	0.15404	9.90019	0.251758	0.483661
Solyc04g074240	5'-adenylylsulfate reductase-like 4 (AHRD V3.3 *** A0A2G3CNX0_CAPCH)	23.4037	20.3546	-0.1131	0.944371	19.4147	-0.143423	0.988349	27.7156	0.285406	0.288787
Solyc01g005600	5'-adenylylsulfate reductase-like 5 (AHRD V3.3 *** A0A2G2W4X9_CAPBA)	11.4109	11.3059	0.0764425	0.972252	10.8283	0.0496848	0.99998	10.4777	-0.0825485	0.826635
Solyc01g010470	5'-AMP-activated protein kinase subunit beta-2 (AHRD V3.3 *-* A0A1J3HGR2_NOCCA)	1.87958	2.07568	0.237653	0.935418	1.70535	-0.00314215	0.99998	1.83475	0.00895579	0.991612
Solyc01g010460	5'-AMP-activated protein kinase subunit beta-2 (AHRD V3.3 *** A0A1J3EBW5_NOCCA)	1.33973	1.08797	-0.223083	0.958368	1.07485	-0.205615	0.99998	1.14904	-0.178838	0.862385
Solyc05g006930	5'-AMP-activated protein kinase subunit beta-2 (AHRD V3.3 *** A0A1J3EBW5_NOCCA)	0.388943	0.505358	0.48032	0.874269	0.426704	0.263916	0.99998	0.508008	0.439638	0.669434
Solyc09g008260	5'-AMP-activated protein kinase-like protein (AHRD V3.3 *-* AT5G03420.1)	0.45358	0.53049	0.322468	0.906153	0.363968	-0.188174	0.99998	0.497757	0.183706	0.844054
Solyc01g091190	5-enolpyruvylshikimate-3-phosphate synthase	11.2981	10.7561	0.0141669	0.995856	13.3792	0.368508	0.648383	9.81178	-0.162366	0.606251
Solyc03g113590	5-formyltetrahydrofolate cycloligase	5.62228	4.84974	-0.124533	0.936035	4.79708	-0.102226	0.99998	4.6516	-0.233069	0.472397
Solyc04g071700	5-formyltetrahydrofolate cyclo-ligase-like protein (AHRD V3.3 *** A0A2G3CMU4_CAPCH)	0.973942	0.657766	-0.481084	0.874838	0.503173	-0.826615	0.709382	0.63109	-0.58111	0.595144
Solyc01g080940	5-hydroxyisourate hydrolase (AHRD V3.3 *** S8EER2_9LAMI)	8.75726	6.41833	-0.364132	0.517917	7.79549	-0.0405526	0.99998	5.66663	-0.588864	0.0267146
Solyc01g009180	5-methyltetrahydropteroyltriglutamate--homocysteine methyltransferase (AHRD V3.3 *** A0A2G3DF96_CAPCH)	7.63286	6.52	-0.140802	0.924421	7.00805	-0.00142751	0.99998	6.84168	-0.116465	0.764116
Solyc01g009940	5-methylthioadenosine/S-adenosylhomocysteine deaminase (AHRD V3.3 *** A0A2V4VVN3_PAEBA)	0	0	#N/A	#N/A	0	#N/A	#N/A	0	#N/A	#N/A
Solyc01g111060	5'-methylthioadenosine/S-adenosylhomocysteine nucleosidase 1 (AHRD V3.3 *** A0A2G3BWG6_CAPCH)	8.40748	8.46533	0.0992953	0.965071	8.1878	0.086329	0.99998	8.10929	-0.011221	0.979649
Solyc12g098830	5-nucleotidase (AHRD V3.3 *** B6SV15_MAIZE)	4.18927	3.24824	-0.284048	0.787478	3.26939	-0.233945	0.842562	3.5793	-0.187104	0.609721
Solyc07g006190	5'-nucleotidase domain-containing protein (AHRD V3.3 *** A0A1J3EQC8_NOCCA)	1.36463	1.42897	0.151946	0.945198	1.19125	-0.0684652	0.99998	1.70167	0.359346	0.334313
Solyc06g054240	5'-nucleotidase SurE (AHRD V3.3 *** A0A1J3EZG0_NOCCA)	0.124404	0.209341	0.884811	0.818358	0.146685	0.395101	0.99998	0.219182	0.864221	0.620805
Solyc03g121730	5'-nucleotidase SurE (AHRD V3.3 *** A0A1J3GXW9_NOCCA)	10.0524	9.86988	0.062525	0.978466	8.64793	-0.0903063	0.99998	11.2891	0.211412	0.499693
Solyc06g062750	5'-nucleotidase SurE (AHRD V3.3 *** A0A1J3IMC7_NOCCA)	0	0	#N/A	#N/A	0	#N/A	#N/A	0	#N/A	#N/A
Solyc09g075990	5'-nucleotidase surE-like protein (AHRD V3.11 *** tr|A0A2K3MS27|A0A2K3MS27_TRIPR)	1.62516	1.30626	-0.233265	0.921083	1.27396	-0.232564	0.996217	1.14977	-0.461133	0.36525
Solyc06g054250	5'-nucleotidase surE-like protein (AHRD V3.3 *** A0A2K3MS27_TRIPR)	2.30514	1.51162	-0.529573	0.506094	2.19091	0.0548965	0.99998	2.27831	0.0186883	0.973381
Solyc09g010560	5-oxoprolinase (AHRD V3.3 *** A0A2G3BK16_CAPCH)	20.6321	15.1414	-0.362162	0.698739	19.5247	0.0458099	0.99998	14.6962	-0.446584	0.0771304
Solyc06g007370	6,7-dimethyl-8-ribityllumazine synthase (AHRD V3.3 *** A0A061GZ51_THECC)	0	0	#N/A	#N/A	0	#N/A	#N/A	0.330542	5.68558	0.203894
Solyc08g015660	6,7-dimethyl-8-ribityllumazine synthase (AHRD V3.3 *** A0A2G2W335_CAPBA)	0.344603	0.421808	0.386566	0.882431	0.26782	-0.232162	0.99998	0.53114	0.674137	0.335382
Solyc12g096590	6,7-dimethyl-8-ribityllumazine synthase (AHRD V3.3 *** Q9XH13_TOBAC)	1.65045	1.66509	0.0881819	0.978956	1.90581	0.316917	0.925374	1.52588	-0.0717492	0.914628
Solyc06g075010	60 kDa chaperonin (AHRD V3.11 *** tr|B2IXD2|B2IXD2_NOSP7)	9.50698	8.14505	-0.139893	0.953886	6.60871	-0.400269	0.625288	9.72242	0.075744	0.867232
Solyc02g068730	60 kDa chaperonin (AHRD V3.3 *** B2IXD2_NOSP7)	5.48159	4.35873	-0.242188	0.81959	3.87907	-0.381355	0.514076	5.19215	-0.0391093	0.929096
Solyc11g069790	60 kDa chaperonin (AHRD V3.3 *** B2IXD2_NOSP7)	45.963	44.8066	0.0488106	0.983877	50.1234	0.249188	0.823484	45.0129	0.012198	0.976875
Solyc09g091180	60 kDa chaperonin (AHRD V3.3 *** Q8H903_ORYSJ)	12.6741	16.1483	0.434028	0.425875	14.7058	0.337776	0.603272	21.9228	0.831588	5.26291e-05
Solyc05g053470	60 kDa chaperonin (AHRD V3.3 *** Q8H903_ORYSJ)	10.9871	12.2079	0.23811	0.823088	11.7539	0.219326	0.854435	15.2926	0.517562	0.0289527
Solyc11g067100	60S acidic ribosomal protein family (AHRD V3.3 *-* F4IGR3_ARATH),Pfam:PF00428	145.229	162.81	0.253622	0.78637	133.846	0.00718597	0.99998	193.147	0.451982	0.0878305
Solyc01g009447	60S acidic ribosomal protein family (AHRD V3.3 *-* F4IGR3_ARATH),Pfam:PF00428	11.2153	13.0931	0.311349	0.699839	11.2294	0.123233	0.99998	14.8576	0.447244	0.110973
Solyc07g007880	60S acidic ribosomal protein family (AHRD V3.3 *** F4IGR3_ARATH),Pfam:PF00428	0	0.208871	4.94812	#N/A	0	#N/A	#N/A	0	#N/A	#N/A
Solyc06g076870	60S acidic ribosomal protein P0 (AHRD V3.11 *** tr|A0A2G2WNS6|A0A2G2WNS6_CAPBA)	0	0	#N/A	#N/A	0.00760756	2.7235	#N/A	0	#N/A	#N/A
Solyc05g054580	60S acidic ribosomal protein P0 (AHRD V3.3 *** A0A1U8FJI2_CAPAN)	224.109	237.799	0.173045	0.910935	243.797	0.245341	0.919327	269.915	0.310156	0.263454
Solyc09g091520	60S acidic ribosomal protein P0 (AHRD V3.3 *** A0A2G3CRU5_CAPCH)	0	0	#N/A	#N/A	0	#N/A	#N/A	0	#N/A	#N/A
Solyc01g016470	60S acidic ribosomal protein P1 (AHRD V3.3 *-* A0A2G2XN91_CAPBA),Pfam:PF00428	41.8504	50.7333	0.366811	0.631786	41.2983	0.103156	0.99998	67.5996	0.732948	0.00191024
Solyc07g049420	60S acidic ribosomal protein P1 (AHRD V3.3 *** A0A1U8FRL2_CAPAN),Pfam:PF00428	0	0	#N/A	#N/A	0	#N/A	#N/A	0	#N/A	#N/A
Solyc01g006160	60S acidic ribosomal protein P1 (AHRD V3.3 *** A0A2G2W8Q0_CAPBA),Pfam:PF00428	72.6911	80.673	0.237878	0.815398	77.2119	0.212682	0.868681	95.8978	0.439222	0.112916
Solyc01g104370	60S acidic ribosomal protein P1 (AHRD V3.3 *** A0A2G2W8Q0_CAPBA),Pfam:PF00428	235.546	251.39	0.182241	0.887771	241.669	0.160541	0.950676	328.274	0.519636	0.0307611
Solyc03g082375	60S acidic ribosomal protein P1 (AHRD V3.3 *** A0A2G3A027_CAPAN)	0.276359	0.277805	0.0939725	0.99611	0.90835	1.83658	0.6388	0.255669	-0.0761463	0.984906
Solyc02g005490	60S acidic ribosomal protein P1-like (AHRD V3.3 --* XP_026407736.1),Pfam:PF00428	0	0.160549	5.78527	0.473239	0.0564287	4.31035	0.721341	0.655469	7.43682	0.04789
Solyc06g074430	60S acidic ribosomal protein P2 (AHRD V3.3 *** A0A2G2ZDK5_CAPAN),Pfam:PF00428	88.3072	105.225	0.340817	0.613819	94.5117	0.22212	0.803448	126.878	0.564572	0.0139441
Solyc07g009330	60S acidic ribosomal protein P3 (AHRD V3.11 *** tr|A0A2G2Z2E6|A0A2G2Z2E6_CAPAN)	220.527	251.673	0.280108	0.788192	223.173	0.14065	0.988349	244.569	0.190666	0.537346
Solyc11g011780	60S ribosomal export protein NMD3 (AHRD V3.3 *** A0A2G2VDP4_CAPBA)	42.0373	45.8287	0.21637	0.880387	36.7596	-0.0722969	0.99998	53.7829	0.396542	0.119531
Solyc06g053800	60S ribosomal export protein NMD3 (AHRD V3.3 *** A0A2G3AZU8_CAPCH)	46.9968	44.2789	0.000824779	0.999974	42.651	-0.0179746	0.99998	46.3652	0.0225672	0.957091
Solyc06g007520	60S ribosomal protein L10 (AHRD V3.3 *** A0A2G2Z7S9_CAPAN)	171.797	158.572	-0.0271269	0.992135	178.993	0.183034	0.925722	176.096	0.0777801	0.828865
Solyc06g082670	60S ribosomal protein L10 (AHRD V3.3 *** A0A2G2Z7S9_CAPAN)	69.4947	72.0797	0.141998	0.92042	70.4183	0.142702	0.979918	74.2497	0.136948	0.673329
Solyc06g082650	60S ribosomal protein L10 (AHRD V3.3 *** A0A2G2Z7S9_CAPAN)	104.079	103.887	0.0861738	0.968752	105.96	0.149807	0.976231	111.239	0.137107	0.674545
Solyc12g010930	60S ribosomal protein L11 (AHRD V3.3 *-* A0A2G2VRP4_CAPBA)	56.8008	66.304	0.313788	0.664772	57.5454	0.140956	0.980418	65.7695	0.253961	0.377247
Solyc02g086240	60S ribosomal protein L11 (AHRD V3.3 *-* A0A2G2VRP4_CAPBA)	43.6742	47.5689	0.212916	0.845472	43.9181	0.131811	0.991829	50.892	0.26301	0.349925
Solyc10g007980	60S ribosomal protein L11 (AHRD V3.3 *-* A0A2G2VRP4_CAPBA)	70.7846	73.9425	0.150114	0.905119	76.2533	0.230777	0.780724	80.6448	0.229385	0.391088
Solyc07g055230	60S ribosomal protein L11 (AHRD V3.3 *-* A0A2G2VRP4_CAPBA)	27.5314	29.5235	0.189663	0.892206	26.9709	0.0907701	0.99998	32.3734	0.275387	0.316865
Solyc04g080150	60S ribosomal protein L11 (AHRD V3.3 *** A0A2G2YTV2_CAPAN)	0.0354484	0	-3.94626	#N/A	0	-3.72016	#N/A	0.016291	-1.00397	#N/A
Solyc04g050403	60S ribosomal protein L12 (AHRD V3.3 *-* A0A2I4EJH6_9ROSI)	0.00799922	0	-4.73916	#N/A	0.00213022	-1.73651	0.963162	0.00580928	-0.383286	#N/A
Solyc04g150135	60S ribosomal protein L12 (AHRD V3.3 *-* Q6RJY1_CAPAN)	0	0	#N/A	#N/A	0	#N/A	#N/A	0	#N/A	#N/A
Solyc04g050340	60S ribosomal protein L12 (AHRD V3.3 *-* Q6RJY1_CAPAN)	0	0	#N/A	#N/A	0	#N/A	#N/A	0	#N/A	#N/A
Solyc04g050360	60S ribosomal protein L12 (AHRD V3.3 *-* Q6RJY1_CAPAN)	0	0	#N/A	#N/A	0	#N/A	#N/A	0	#N/A	#N/A
Solyc04g050370	60S ribosomal protein L12 (AHRD V3.3 *** A0A2I4EJH6_9ROSI)	0	0	#N/A	#N/A	0	#N/A	#N/A	0	#N/A	#N/A
Solyc11g069440	60S ribosomal protein L12 (AHRD V3.3 *** Q6RJY1_CAPAN)	353.702	367.052	0.141692	0.923352	359.505	0.148862	0.975608	365.303	0.0878326	0.806322
Solyc11g065670	60S ribosomal protein L12 (AHRD V3.3 *** Q6RJY1_CAPAN)	415.456	455.31	0.221552	0.847045	444.456	0.221104	0.811302	490.043	0.279329	0.29829
Solyc06g075180	60S ribosomal protein L12 (AHRD V3.3 *** Q6RJY1_CAPAN)	368.408	405.402	0.225944	0.793122	392.953	0.217525	0.838966	520.327	0.541472	0.0156209
Solyc04g050380	60S ribosomal protein L12 (AHRD V3.3 *** Q6RJY1_CAPAN)	0	0	#N/A	#N/A	0	#N/A	#N/A	0	#N/A	#N/A
Solyc04g050390	60S ribosomal protein L12 (AHRD V3.3 *** Q6RJY1_CAPAN)	0	0	#N/A	#N/A	0	#N/A	#N/A	0	#N/A	#N/A
Solyc04g050400	60S ribosomal protein L12 (AHRD V3.3 *** Q6RJY1_CAPAN)	0	0	#N/A	#N/A	0	#N/A	#N/A	0.0865841	3.92736	#N/A
Solyc04g050430	60S ribosomal protein L12 (AHRD V3.3 *** Q6RJY1_CAPAN)	0	0	#N/A	#N/A	0	#N/A	#N/A	0	#N/A	#N/A
Solyc04g050330	60S ribosomal protein l12-like (AHRD V3.3 *** A0A2K3K598_TRIPR)	0	0	#N/A	#N/A	0	#N/A	#N/A	0	#N/A	#N/A
Solyc04g050407	60S ribosomal protein l12-like (AHRD V3.3 *** A0A2K3K598_TRIPR)	0	0	#N/A	#N/A	0	#N/A	#N/A	0	#N/A	#N/A
Solyc04g050365	60S ribosomal protein L12-like (AHRD V3.3 *** XP_025886254.1)	0.218285	0	-4.92526	#N/A	0	-4.69879	0.62556	0	-4.63744	#N/A
Solyc06g072900	60S ribosomal protein L13 (AHRD V3.3 *-* K4AF75_SETIT)	0	0.0976115	4.58421	#N/A	0	#N/A	#N/A	0	#N/A	#N/A
Solyc08g075700	60S ribosomal protein L13 (AHRD V3.3 *** A0A1U8GMG9_CAPAN)	183.169	189.643	0.139108	0.940535	184.823	0.137931	0.998065	216.25	0.281348	0.315099
Solyc12g096150	60S ribosomal protein L13 (AHRD V3.3 *** A0A1U8GMG9_CAPAN)	61.0603	70.0028	0.285999	0.682942	66.5911	0.249451	0.7727	84.3589	0.50872	0.0289954
Solyc09g091740	60S ribosomal protein L13a (AHRD V3.3 *** B6SJA0_MAIZE)	39.3879	39.4231	0.0908581	0.964123	38.0764	0.0736201	0.99998	46.9249	0.295089	0.26557
Solyc12g098330	60S ribosomal protein L13a (AHRD V3.3 *** B6SJA0_MAIZE)	46.5522	46.4136	0.0842309	0.969137	45.9092	0.103973	0.99998	57.8354	0.355327	0.191726
Solyc05g053670	60S ribosomal protein L13a (AHRD V3.3 *** B6SJA0_MAIZE)	97.221	98.9785	0.113629	0.949828	91.5359	0.0364869	0.99998	115.652	0.291415	0.260681
Solyc06g071870	60S ribosomal protein L17 (AHRD V3.3 *** A0A2I0X0J2_9ASPA)	17.7247	20.1246	0.2705	0.789606	16.3773	0.00718331	0.99998	19.5162	0.179114	0.588115
Solyc06g071880	60S ribosomal protein L17 (AHRD V3.3 *** A0A2I0X0J2_9ASPA)	35.452	41.3121	0.30822	0.698081	34.4415	0.0830892	0.99998	44.3177	0.362915	0.164622
Solyc03g111230	60S ribosomal protein L17 (AHRD V3.3 *** A0A2U1LCZ6_ARTAN)	84.114	99.0594	0.324809	0.615361	86.1316	0.158383	0.955812	124.907	0.611755	0.00411802
Solyc09g075290	60S ribosomal protein L18 (AHRD V3.3 *** B6SJC8_MAIZE)	70.5227	61.4041	-0.113648	0.944857	72.157	0.156662	0.968066	74.549	0.121642	0.714445
Solyc01g099900	60S ribosomal protein L18, putative, expressed (AHRD V3.3 *** Q10LN7_ORYSJ)	199.749	207.909	0.144955	0.933677	202.615	0.145728	0.998065	247.555	0.350825	0.191858
Solyc02g070650	60S ribosomal protein L18a (AHRD V3.3 *** A0A2G2WKJ7_CAPBA)	49.3544	53.553	0.2062	0.854033	47.4307	0.0664501	0.99998	67.3536	0.489206	0.0482528
Solyc02g070640	60S ribosomal protein L18a (AHRD V3.3 *** A0A2G2WKJ7_CAPBA)	45.5559	48.5049	0.178693	0.89271	44.8372	0.101227	0.99998	49.808	0.170987	0.577741
Solyc06g065590	60S ribosomal protein L18a (AHRD V3.3 *** A0A2G2WKJ7_CAPBA)	54	56.3711	0.149802	0.922882	52.3621	0.0797052	0.99998	60.697	0.210501	0.480158
Solyc08g016180	60S ribosomal protein L18a (AHRD V3.3 *** A0A2G2WKJ7_CAPBA)	80.3586	88.878	0.234435	0.794496	83.3244	0.177672	0.9268	107.814	0.465523	0.0518597
Solyc09g056380	60S ribosomal protein L18a (AHRD V3.3 *** A0A2G2WKJ7_CAPBA)	5.61261	4.68095	-0.180439	0.955331	4.34615	-0.247905	0.994828	7.08699	0.374118	0.520061
Solyc08g016190	60S ribosomal protein L18a-like protein (AHRD V3.11 *** tr|A0A2I4F6G6|A0A2I4F6G6_9ROSI)	1.57398	1.69363	0.194732	0.8759	1.30017	-0.156246	0.994286	1.49499	-0.027913	0.949446
Solyc06g062830	60S ribosomal protein L18a-like protein (AHRD V3.3 *-* A0A1J3E1C5_NOCCA)	0.387923	0.276722	-0.39646	0.960483	0.207412	-0.725702	0.980793	0.359677	-0.0352228	0.986297
Solyc07g061970	60S ribosomal protein L18a-like protein (AHRD V3.3 *-* A0A2G2WEP8_CAPBA)	5.18171	4.28371	-0.187112	0.920106	4.79707	0.0139113	0.99998	4.52612	-0.151245	0.750092
Solyc12g011440	60S ribosomal protein L18a-like protein (AHRD V3.3 *-* A0A2G2Z4N3_CAPAN)	10.7835	11.3384	0.164033	0.911891	7.9287	-0.316717	0.727378	9.48379	-0.142589	0.718166
Solyc07g041010	60S ribosomal protein L18a-like protein (AHRD V3.3 *** A0A1J3E1C5_NOCCA)	8.33379	10.1955	0.380249	0.652928	8.64976	0.18063	0.94837	7.95364	-0.0247015	0.954864
Solyc02g070630	60S ribosomal protein L18a-like protein (AHRD V3.3 *** A0A2I4HA23_9ROSI)	12.1921	13.4873	0.233945	0.837691	11.848	0.0838975	0.99998	11.9265	0.00887729	0.982975
Solyc08g062785	60S ribosomal protein L19-2 (AHRD V3.11 *-* tr|A0A2G3C1J0|A0A2G3C1J0_CAPCH)	0	0	#N/A	#N/A	0	#N/A	#N/A	0	#N/A	#N/A
Solyc10g047821	60S ribosomal protein L19-2 (AHRD V3.11 *-* tr|A0A2G3C1J0|A0A2G3C1J0_CAPCH)	0	0	#N/A	#N/A	0	#N/A	#N/A	0	#N/A	#N/A
Solyc09g150133	60S ribosomal protein L19-2 (AHRD V3.3 *-* A0A2G3C1J0_CAPCH)	0	0	#N/A	#N/A	0	#N/A	#N/A	0	#N/A	#N/A
Solyc10g080590	60S ribosomal protein L21 (AHRD V3.3 *** B6SYW9_MAIZE)	88.5993	85.3922	0.0342127	0.988666	88.2865	0.118789	0.998065	98.7629	0.198085	0.52251
Solyc10g078960	60S ribosomal protein L21 (AHRD V3.3 *** B6SYW9_MAIZE)	296.532	306.666	0.137421	0.945198	288.962	0.0868512	0.99998	336.138	0.222022	0.483036
Solyc01g099830	60S ribosomal protein L22 (AHRD V3.3 *** A0A1Y1HUA2_KLENI)	203.205	212.858	0.155554	0.923183	206.006	0.144455	0.992939	226.057	0.195337	0.527175
Solyc09g075150	60S ribosomal protein L22 (AHRD V3.3 *** A0A1Y1HUA2_KLENI)	31.6517	34.449	0.212096	0.846592	34.5034	0.24934	0.77788	33.2568	0.113561	0.742681
Solyc09g075155	60S ribosomal protein L22 (AHRD V3.3 *** A0A1Y1HUA2_KLENI)	8.83781	8.8728	0.0945302	0.963314	8.17136	0.0100538	0.99998	8.23609	-0.0597981	0.902728
Solyc05g025710	60S ribosomal protein L23 (AHRD V3.3 *-* A0A2G2XU62_CAPAN)	0	0	#N/A	#N/A	0	#N/A	#N/A	0	#N/A	#N/A
Solyc09g005720	60S ribosomal protein L23a (AHRD V3.3 *-* A0A2G2YLF5_CAPAN)	185.175	172.37	-0.0160582	0.995856	188.576	0.151026	0.989565	207.537	0.205943	0.50385
Solyc10g086330	60S ribosomal protein L23a (AHRD V3.3 *-* A0A2G2YLF5_CAPAN)	47.2566	54.4634	0.29388	0.727278	48.7901	0.168562	0.947857	60.7237	0.403158	0.122265
Solyc10g084610	60S ribosomal protein L23a (AHRD V3.3 *-* A0A2G3BF61_CAPCH)	11.5264	12.7208	0.2302	0.854033	10.9786	0.0485566	0.99998	13.6149	0.283458	0.379545
Solyc02g092080	60S ribosomal protein L23A (AHRD V3.3 *** A0A2G2XH92_CAPBA)	3.92798	3.68754	-0.00340276	0.999974	3.4902	-0.0474371	0.99998	4.78459	0.325146	0.475605
Solyc10g085480	60S ribosomal protein L24 (AHRD V3.3 *** A0A2G2VU23_CAPBA)	57.6443	52.6449	-0.0440463	0.984977	59.6243	0.173411	0.936751	57.2588	0.0310549	0.936055
Solyc10g083740	60S ribosomal protein L24 (AHRD V3.3 *** A0A2G2VU23_CAPBA)	18.5727	25.4166	0.540043	0.24541	18.8047	0.141916	0.992939	35.616	0.982464	4.649e-06
Solyc10g078660	60S ribosomal protein L24 homolog (AHRD V3.3 *** A0A1Y1I5Y5_KLENI)	50.9126	51.6027	0.109089	0.953886	42.8188	-0.124537	0.994828	56.3239	0.186291	0.592947
Solyc09g008800	60S ribosomal protein l24-like (AHRD V3.3 *** A0A2K3LB43_TRIPR)	77.3415	74.0249	0.0244586	0.992135	74.6942	0.0743105	0.99998	94.3953	0.327736	0.220471
Solyc02g064670	60S ribosomal protein L26 (AHRD V3.3 *** A0A1U8FHZ3_CAPAN)	371.992	374.986	0.100276	0.953886	351.492	0.0453471	0.99998	405.073	0.165775	0.591495
Solyc02g092430	60S ribosomal protein L26 (AHRD V3.3 *** A0A1U8FHZ3_CAPAN)	725.483	785.677	0.202247	0.869919	645.78	-0.0431978	0.99998	985.205	0.483032	0.0486986
Solyc03g044000	60S ribosomal protein L26 (AHRD V3.3 *** A0A1U8FHZ3_CAPAN)	1170.83	1337.58	0.279947	0.756359	1216.6	0.180217	0.979918	1509.49	0.407791	0.111903
Solyc04g057860	60S ribosomal protein L27 (AHRD V3.3 *** A0A1U8H3W7_CAPAN)	0.230093	0.166455	-0.36749	0.980802	0.269503	0.393366	0.99998	0.339792	0.625977	0.808055
Solyc07g043360	60S ribosomal protein L27 (AHRD V3.3 *** A0A2G3BZK6_CAPCH)	516.138	576.027	0.248512	0.818533	516.735	0.126097	0.989565	591.455	0.237475	0.391801
Solyc06g073300	60S ribosomal protein L27 (AHRD V3.3 *** A0A2G3CAK1_CAPCH)	1444.61	1485.81	0.128902	0.949558	1417.52	0.0973004	0.99998	1891.63	0.430595	0.0936447
Solyc06g071720	60S ribosomal protein L27a (AHRD V3.3 *** A0A1U8H4G8_CAPAN)	1489.47	1506.52	0.105106	0.959084	1459.12	0.0957482	0.99998	1674.42	0.210838	0.493315
Solyc03g112360	60S ribosomal protein L27a (AHRD V3.3 *** A0A2G3CYL3_CAPCH)	885.702	964.469	0.21161	0.861279	852.928	0.0697646	0.99998	983.123	0.193035	0.533721
Solyc12g044720	60S ribosomal protein L28 (AHRD V3.3 *** B3TLS3_ELAGV)	203.467	245.079	0.358186	0.634959	206.88	0.149315	0.994828	315.814	0.674949	0.00338192
Solyc03g121330	60S ribosomal protein L28 (AHRD V3.3 *** B3TLS3_ELAGV)	123.692	135.351	0.219143	0.844995	119.76	0.0772477	0.99998	159.872	0.411969	0.10281
Solyc06g062500	60S ribosomal protein L28 (AHRD V3.3 *** B3TLS3_ELAGV)	47.1815	53.0006	0.257557	0.761821	45.4559	0.0718092	0.99998	74.074	0.693634	0.00233571
Solyc03g123670	60S ribosomal protein L28-1 (AHRD V3.3 *-* A0A2G2WKZ6_CAPBA)	0	0.182666	6.71684	0.314733	0.0247254	3.67266	#N/A	0.080618	5.16924	#N/A
Solyc05g053440	60S ribosomal protein L29 (AHRD V3.11 *** tr|A0A1Q3BSD8|A0A1Q3BSD8_CEPFO)	126.252	138.168	0.217968	0.804993	131.691	0.185405	0.927297	152.95	0.319167	0.227201
Solyc05g150151	60S ribosomal protein L3 (AHRD V3.3 *-* A0A1U8DVW7_CAPAN)	0.00717943	0.0129593	0.972657	0.957932	0.00197599	-1.29668	0.994828	0.00128937	-2.11153	#N/A
Solyc01g103510	60S ribosomal protein L3 (AHRD V3.3 *** A0A2G3AWH4_CAPCH)	8.54951	9.4458	0.233649	0.865361	7.94601	0.0161883	0.99998	4.00408	-1.05119	1.05707e-05
Solyc01g009100	60S ribosomal protein L30 (AHRD V3.11 *-* tr|A0A2G2XP72|A0A2G2XP72_CAPBA)	15.4264	15.4188	0.0898296	0.972477	14.3031	0.0126349	0.99998	17.7881	0.246642	0.40873
Solyc04g072660	60S ribosomal protein L30 (AHRD V3.3 *** A0A1U8GKR6_CAPAN)	43.6296	56.0631	0.451578	0.404515	47.1279	0.236688	0.862755	69.5327	0.714214	0.00136862
Solyc11g071490	60S ribosomal protein l30-like (AHRD V3.3 *** A0A2K3KYY6_TRIPR)	3.9882	5.07729	0.441335	0.676689	3.65047	0.00142301	0.99998	5.11397	0.403606	0.37079
Solyc12g008720	60S ribosomal protein L31 (AHRD V3.3 *** A0A1U8EAP7_CAPAN)	107.643	127.964	0.340714	0.589105	103.892	0.0757283	0.99998	137.728	0.398172	0.135556
Solyc05g008010	60S ribosomal protein L31 (AHRD V3.3 *** A0A1U8ELH9_CAPAN)	117.701	130.739	0.240234	0.816385	120.388	0.158235	0.969518	142.278	0.314347	0.240468
Solyc02g150130	60S ribosomal protein L32 (AHRD V3.11 *** tr|A0A2G2XE07|A0A2G2XE07_CAPBA)	16.5889	17.9351	0.200703	0.893788	13.5801	-0.166401	0.963162	24.0828	0.580074	0.0159349
Solyc02g070310	60S ribosomal protein L32 (AHRD V3.3 *** A0A2G3D4E0_CAPCH)	397.554	392.94	0.0712681	0.97521	372.009	0.0289851	0.99998	492.451	0.350988	0.19557
Solyc08g006900	60S ribosomal protein L32 (AHRD V3.3 *** A0A2G3DDM0_CAPCH)	22.707	29.3897	0.460126	0.380708	24.613	0.240813	0.806578	34.4089	0.640915	0.00528733
Solyc01g102310	60S ribosomal protein L34 (AHRD V3.3 *-* A0A2G2VNY7_CAPBA)	33.6853	48.8515	0.622163	0.363815	27.3671	-0.170984	0.989565	45.2528	0.470674	0.133322
Solyc02g087930	60S ribosomal protein L34 (AHRD V3.3 *** A0A1U8GY55_CAPAN)	91.5468	115.467	0.424905	0.432812	86.8607	0.0496103	0.99998	134.926	0.600056	0.0070752
Solyc05g007560	60S ribosomal protein L34 (AHRD V3.3 *** A0A1U8HB42_CAPAN)	41.4348	44.3117	0.185204	0.893788	42.2476	0.152483	0.972651	55.6471	0.465256	0.0956278
Solyc06g069860	60S ribosomal protein L34 (AHRD V3.3 *** A0A1U8HB42_CAPAN)	83.4516	97.7259	0.316838	0.589342	79.8229	0.0606544	0.99998	110.146	0.441037	0.0977045
Solyc05g054810	60S ribosomal protein L35 (AHRD V3.11 *** tr|A0A2G2ZKJ8|A0A2G2ZKJ8_CAPAN)	79.9741	87.2158	0.210987	0.839661	81.2978	0.147347	0.977122	103.185	0.408249	0.08364
Solyc04g010240	60S ribosomal protein L35 (AHRD V3.3 *** A0A2G2ZKJ8_CAPAN)	33.3087	34.0286	0.120233	0.953886	32.1522	0.0724072	0.99998	39.3662	0.282236	0.299504
Solyc06g075620	60S ribosomal protein L35 (AHRD V3.3 *** A0A2G2ZKJ8_CAPAN)	6.87009	8.36055	0.367595	0.633205	7.12837	0.173673	0.989565	7.71793	0.207467	0.593186
Solyc03g096360	60S ribosomal protein L35a-3 (AHRD V3.11 *** tr|A0A2G3CUB7|A0A2G3CUB7_CAPCH)	97.7334	106.942	0.218825	0.815496	92.7435	0.0493114	0.99998	120.447	0.342078	0.176633
Solyc05g052810	60S ribosomal protein L35a-3 (AHRD V3.3 *-* A0A2G3CHN6_CAPCH)	8.44642	9.89905	0.320657	0.727873	6.76332	-0.197641	0.983138	10.3322	0.334275	0.325955
Solyc05g052800	60S ribosomal protein L35a-3 (AHRD V3.3 *** A0A2G3CHN6_CAPCH)	31.076	41.466	0.504628	0.268503	30.802	0.110533	0.999066	49.1602	0.703569	0.00083869
Solyc01g010960	60S ribosomal protein L35-like (AHRD V3.3 *-* A0A2I4GBA7_9ROSI)	1.42057	1.85664	0.433357	0.957932	1.71151	0.371254	0.99998	1.9781	0.504884	0.801832
Solyc01g094560	60S ribosomal protein L36 (AHRD V3.11 *-* tr|A0A2G2Z8V1|A0A2G2Z8V1_CAPAN)	10.9029	13.8495	0.435334	0.42754	11.7675	0.235225	0.871786	16.2011	0.613712	0.0350864
Solyc03g025520	60S ribosomal protein L36 (AHRD V3.11 *** tr|A0A2G2ZZ61|A0A2G2ZZ61_CAPAN)	136.436	159.763	0.317205	0.684195	141.401	0.176604	0.930756	174.926	0.399458	0.115977
Solyc06g036050	60S ribosomal protein L36 (AHRD V3.3 *-* A0A2G2Z8V1_CAPAN)	88.6213	92.6457	0.153224	0.910087	91.7077	0.173746	0.936235	102.733	0.254014	0.362167
Solyc11g066010	60S ribosomal protein L36 (AHRD V3.3 *** AT5G02440.1)	0	0	#N/A	#N/A	0.0108939	3.88868	0.7727	0.0597065	5.85557	0.188943
Solyc08g007140	60S ribosomal protein L37a (AHRD V3.3 *** A0A2G3AM54_CAPAN)	14.5442	18.1063	0.404851	0.558299	15.4867	0.214045	0.898823	23.4517	0.729645	0.00241509
Solyc10g061970	60S ribosomal protein l37a-like (AHRD V3.3 *** A0A2K3N190_TRIPR)	0.284689	0.457688	0.752434	0.876508	0.283752	0.0217542	0.99998	0.970045	1.79057	0.0780105
Solyc08g077710	60S ribosomal protein l37a-like (AHRD V3.3 *** A0A2K3N190_TRIPR)	23.7296	32.8198	0.557879	0.346364	24.7011	0.178884	0.939559	33.6451	0.544422	0.0506726
Solyc08g077720	60S ribosomal protein l37a-like (AHRD V3.3 *** A0A2K3N190_TRIPR)	16.0126	19.7631	0.392078	0.662471	16.3206	0.152133	0.983533	21.2616	0.448852	0.115812
Solyc05g055640	60S ribosomal protein L38 (AHRD V3.3 *** A0A2G3B0P8_CAPCH)	95.8015	106.521	0.242566	0.807945	93.6396	0.0910456	0.99998	126.505	0.442044	0.0693184
Solyc11g008510	60S ribosomal protein L38 (AHRD V3.3 *** A0A2G3B0P8_CAPCH)	435.399	502.476	0.295115	0.727873	461.821	0.209613	0.85194	537.647	0.344364	0.186626
Solyc12g010350	60S ribosomal protein L39 (AHRD V3.3 *** B6SP72_MAIZE)	47.5097	61.5984	0.463071	0.357051	48.3112	0.146926	0.983574	65.8493	0.512822	0.0267553
Solyc07g005050	60S ribosomal protein L39 (AHRD V3.3 *** B6SYU3_MAIZE)	40.9931	42.0965	0.127332	0.945096	39.0926	0.0535397	0.99998	55.676	0.482878	0.0504887
Solyc09g007250	60S ribosomal protein L4 (AHRD V3.11 *** tr|A0A2G2VZK1|A0A2G2VZK1_CAPBA)	194.723	195.866	0.0971836	0.964732	195.285	0.128508	0.99998	199.785	0.0795117	0.834428
Solyc09g015060	60S ribosomal protein L4 (AHRD V3.3 *-* A0A2G2YQK1_CAPAN)	0	0	#N/A	#N/A	0	#N/A	#N/A	0	#N/A	#N/A
Solyc10g084350	60S ribosomal protein L4 (AHRD V3.3 *** A0A2G2VZK1_CAPBA)	114.067	110.546	0.0417299	0.985481	115.511	0.142282	0.988061	128.906	0.218741	0.447545
Solyc10g086010	60S ribosomal protein L4 (AHRD V3.3 *** A0A2G2VZK1_CAPBA)	58.4121	61.9282	0.172317	0.879898	59.5384	0.151033	0.969518	64.0802	0.175802	0.554774
Solyc06g071530	60S ribosomal protein L44 (AHRD V3.11 *** tr|A0A2G3CYG5|A0A2G3CYG5_CAPCH)	27.1213	31.6835	0.312456	0.706983	27.7791	0.158253	0.968066	32.4081	0.299291	0.245169
Solyc03g123940	60S ribosomal protein L44 (AHRD V3.3 *** A0A2G3CYG5_CAPCH)	0	0.367707	5.62647	0.491168	0.303505	5.26793	0.60177	0.525522	5.74929	0.19557
Solyc03g112850	60S ribosomal protein L44 (AHRD V3.3 *** A0A2G3CYG5_CAPCH)	78.1414	75.0357	0.0278348	0.991476	82.3826	0.200724	0.897555	84.2794	0.149385	0.668454
Solyc06g082870	60S ribosomal protein L5 (AHRD V3.3 *** A0A2I4H863_9ROSI)	62.8862	66.9276	0.176834	0.874269	62.9732	0.127624	0.988349	84.387	0.465726	0.0470104
Solyc09g020130	60S ribosomal protein L5-like (AHRD V3.3 *** A0A2I4G950_9ROSI)	42.7148	47.423	0.239899	0.794496	39.3207	0.00488531	0.99998	56.2834	0.439075	0.0908276
Solyc06g007670	60S ribosomal protein L5-like (AHRD V3.3 *** A0A2I4G950_9ROSI)	76.9856	78.9461	0.124502	0.949828	77.5974	0.134876	0.988349	93.1122	0.315238	0.239913
Solyc04g014720	60S ribosomal protein L6 (AHRD V3.11 *** tr|A0A2G3B009|A0A2G3B009_CAPCH)	158.701	162.269	0.120838	0.948926	167.106	0.199482	0.936751	221.286	0.521371	0.0306771
Solyc05g054070	60S ribosomal protein L6 (AHRD V3.11 *** tr|A0A2G3CJ48|A0A2G3CJ48_CAPCH)	87.3913	91.6848	0.156528	0.900801	90.0933	0.167411	0.954062	100.241	0.239432	0.388616
Solyc11g012110	60S ribosomal protein L6 (AHRD V3.3 *** A0A2G3B009_CAPCH)	229.001	258.634	0.263932	0.782571	253.742	0.272673	0.780724	273.279	0.297247	0.268849
Solyc07g008370	60S ribosomal protein L7 (AHRD V3.11 *** tr|A0A1U8FIV2|A0A1U8FIV2_CAPAN)	68.7848	72.5499	0.165986	0.900801	70.0165	0.149507	0.974204	80.6929	0.272162	0.28688
Solyc03g117060	60S ribosomal protein L7-1 (AHRD V3.3 *** A0A2G2WQS6_CAPBA)	18.0387	18.9148	0.157878	0.896779	15.2144	-0.118139	0.999725	18.3437	0.0667102	0.854672
Solyc06g064470	60S ribosomal protein L7a (AHRD V3.11 *** tr|A0A2G3DGL0|A0A2G3DGL0_CAPCH)	84.935	90.091	0.173529	0.880236	84.3649	0.113199	0.998065	97.1334	0.235724	0.390563
Solyc01g020290	60S ribosomal protein L7a (AHRD V3.3 *-* A0A2G2XPX1_CAPBA)	0	0	#N/A	#N/A	0	#N/A	#N/A	0	#N/A	#N/A
Solyc10g018810	60S ribosomal protein L7a (AHRD V3.3 *-* A0A2G2ZG87_CAPAN)	3.61484	4.18882	0.274925	0.97136	4.21245	0.300868	0.99998	4.81931	0.428735	0.785119
Solyc06g064460	60S ribosomal protein L7a (AHRD V3.3 *** A0A2G3DGL0_CAPCH)	7.17611	5.9527	-0.182981	0.917735	5.91951	-0.148312	0.99998	7.2904	0.0671892	0.883814
Solyc06g050120	60S ribosomal protein L7a (AHRD V3.3 *** A0A2G3DGL0_CAPCH)	128.214	106.023	-0.186691	0.865945	122.733	0.0621704	0.99998	110.765	-0.169392	0.575566
Solyc01g097760	60S ribosomal protein L7a (AHRD V3.3 *** A0A2G3DGL0_CAPCH)	128.321	138.166	0.194728	0.859346	135.472	0.203045	0.894677	145.127	0.219303	0.447527
Solyc06g068400	60S ribosomal protein L7-like protein (AHRD V3.3 *** B3TM16_ELAGV)	9.85693	10.673	0.202015	0.845472	8.57877	-0.0793772	0.99998	11.9669	0.32287	0.277292
Solyc06g034380	60S ribosomal protein L9 (AHRD V3.3 *** A0A1U8EIU9_CAPAN)	0.151191	0.307226	1.15105	0.93255	0.47676	1.7911	0.895371	0.195292	0.44823	0.916222
Solyc12g017290	60S ribosomal protein L9 (AHRD V3.3 *** A0A2G3AX04_CAPCH)	0	0.109177	4.43915	#N/A	0.112338	4.24496	0.721341	0	#N/A	#N/A
Solyc12g096700	60S ribosomal protein L9 (AHRD V3.3 *** A0A2G3AX04_CAPCH)	136.1	161.281	0.333245	0.651854	140.582	0.171148	0.973131	176.352	0.416035	0.101517
Solyc06g073310	60S ribosomal protein L9 (AHRD V3.3 *** A0A2G3AX04_CAPCH)	205.19	215.209	0.157443	0.923352	222.62	0.241755	0.880874	241.827	0.27879	0.3259
Solyc08g014550	60S ribosomal protein L9 (AHRD V3.3 *** A0A2G3AX04_CAPCH)	24.5333	28.6543	0.309297	0.651854	21.2697	-0.0840497	0.99998	33.161	0.47564	0.0376065
Solyc01g098100	60S ribosome subunit biogenesis protein NIP7 homolog (AHRD V3.11 *** tr|A0A1U8E5A6|A0A1U8E5A6_CAPAN)	63.5085	84.9392	0.508806	0.447541	60.1193	0.0431335	0.99998	96.6778	0.649226	0.00931666
Solyc12g014490	65-kDa microtubule-associated protein 1-like (AHRD V3.3 *** Q9FEV7_TOBAC),Pfam:PF03999	4.76763	3.98318	-0.172985	0.945096	4.10398	-0.0880022	0.99998	3.86387	-0.257776	0.570439
Solyc07g064970	65-kDa microtubule-associated protein 1-like (AHRD V3.3 *** Q9FEV9_TOBAC),Pfam:PF03999	6.12981	5.60223	-0.0462685	0.984977	5.1202	-0.131996	0.99998	6.56206	0.1391	0.709716
Solyc11g072280	65-kDa microtubule-associated protein 3 (AHRD V3.3 *** A0A2G2YGP9_CAPAN),Pfam:PF03999	0.462589	0.542959	0.31866	0.91309	0.427661	0.0356957	0.99998	0.569564	0.345929	0.684838
Solyc03g007130	65-kDa microtubule-associated protein 3 (AHRD V3.3 *** A0A2G2ZYR6_CAPAN),Pfam:PF03999	0.0293221	0.109608	1.91432	0.746278	0.0210244	-0.330476	0.99998	0.116037	1.96991	0.455658
Solyc01g096680	65-kDa microtubule-associated protein 5 (AHRD V3.3 *** A0A2G2YYM5_CAPAN),Pfam:PF03999	0.0815479	0.0509321	-0.592162	0.952292	0.0807539	0.117829	0.99998	0.0699464	-0.177727	0.947687
Solyc04g008290	65-kDa microtubule-associated protein 6 (AHRD V3.3 *** A0A2G2W4Q4_CAPBA),Pfam:PF03999	2.73509	1.47059	-0.801603	0.208874	1.72584	-0.53757	0.605724	0.992995	-1.42313	3.10335e-06
Solyc01g005080	65-kDa microtubule-associated protein 6 (AHRD V3.3 *** A0A2G2XSF2_CAPBA),Pfam:PF03999	3.09477	3.60148	0.307901	0.785962	2.98438	0.0712987	0.99998	4.56358	0.601743	0.0443925
Solyc05g015320	65-kDa microtubule-associated protein 8 (AHRD V3.3 *** A0A2G2YEW9_CAPAN),Pfam:PF03999	0.0277614	0.0383173	0.502849	0.972477	0.0565903	1.08606	0.987305	0.0555652	0.973064	0.759412
Solyc01g091380	65-kDa microtubule-associated protein 9 (AHRD V3.11 *** tr|A0A2G2XNT4|A0A2G2XNT4_CAPBA)	0.60665	1.0962	0.939497	0.441374	0.75306	0.439886	0.964751	1.55418	1.40213	0.0160018
Solyc08g067470	6-hydroxynicotinate 3-monooxygenase (AHRD V3.3 *** A0A1J3E208_NOCCA)	10.1164	9.95393	0.0640399	0.978956	7.82469	-0.240953	0.850086	9.20315	-0.0937377	0.832226
Solyc03g025990	6-phospho-3-hexuloisomerase (AHRD V3.3 *** A0A2P8I231_9PSEU)	24.1205	22.141	-0.0310406	0.993434	20.1229	-0.128913	0.99998	24.142	0.0440403	0.938525
Solyc06g082150	6-phosphofructo-2-kinase/fructose-2, 6-bisphosphatase (AHRD V3.3 *** A0A2G2XZJ1_CAPAN)	1.07808	0.748022	-0.435531	0.632636	1.00708	0.0221955	0.99998	0.581492	-0.836939	0.0125855
Solyc05g010260	6-phosphogluconate dehydrogenase, decarboxylating (AHRD V3.11 *** tr|A0A1U8F1N4|A0A1U8F1N4_CAPAN)	45.7206	41.5718	-0.0485919	0.983877	42.9704	0.0337575	0.99998	45.7186	0.042938	0.913228
Solyc12g040570	6-phosphogluconate dehydrogenase, decarboxylating (AHRD V3.3 *-* A0A1U8F1N4_CAPAN)	0.0124596	0.00380889	-1.30869	#N/A	0	-2.74249	#N/A	0	-2.69695	#N/A
Solyc04g005160	6-phosphogluconate dehydrogenase, decarboxylating (AHRD V3.3 *** A0A1U8F1N4_CAPAN)	321.686	386.9	0.351678	0.626216	485.798	0.719764	0.116461	371.509	0.249363	0.425477
Solyc12g056120	6-phosphogluconate dehydrogenase, decarboxylating (AHRD V3.3 *** A0A2G3B307_CAPCH)	81.7771	66.7944	-0.205289	0.842263	74.9297	-0.00109711	0.99998	59.8	-0.4103	0.0985159
Solyc07g066270	6-phosphogluconolactonase (AHRD V3.11 *** tr|A6MD23|A6MD23_ORYBR)	9.99339	10.0745	0.100405	0.95784	9.25172	0.0150649	0.99998	10.2787	0.0852752	0.837137
Solyc05g012110	6-phosphogluconolactonase (AHRD V3.3 *** B6U0H2_MAIZE)	6.67162	8.84103	0.496011	0.264126	4.06778	-0.587756	0.412208	8.94269	0.463914	0.120478
Solyc01g010250	6-phosphogluconolactonase (AHRD V3.3 *** B6U0H2_MAIZE)	14.7409	11.5819	-0.255922	0.850743	12.2724	-0.139915	0.99998	8.80316	-0.703002	0.0113488
Solyc06g053200	6-phosphogluconolactonase (AHRD V3.3 *** B6UAK0_MAIZE)	38.9013	38.3018	0.0661701	0.978956	38.7475	0.116626	0.99998	34.2504	-0.141634	0.682143
Solyc03g082580	6-phosphogluconolactonase (AHRD V3.3 *** B6UAK0_MAIZE)	11.7023	11.1238	0.0149608	0.995856	10.9932	0.0362283	0.99998	10.6912	-0.087726	0.812425
Solyc10g079830	7,8-dihydroneopterin aldolase (AHRD V3.3 *** Q6TFM2_SOLLC)	6.4414	5.15908	-0.229092	0.892047	5.43535	-0.114908	0.99998	4.73774	-0.40252	0.321089
Solyc11g066060	70 kDa heat shock protein (AHRD V3.11 *** tr|Q943K7|Q943K7_ORYSJ)	363.638	412.705	0.26967	0.854033	471.626	0.499508	0.621445	376.454	0.0947333	0.846005
Solyc06g005440	70 kDa heat shock protein (AHRD V3.3 *-* Q10NA9_ORYSJ)	0	0	#N/A	#N/A	0	#N/A	#N/A	0.244673	4.85312	#N/A
Solyc01g103450	70 kDa heat shock protein (AHRD V3.3 *** Q2QV45_ORYSJ)	118.776	96.2262	-0.21645	0.859204	113.234	0.0560501	0.99998	76.0865	-0.599495	0.0122113
Solyc06g074090	7-dehydrocholesterol reductase (AHRD V3.3 *** A0A2G2WMN4_CAPBA)	1.20651	0.736589	-0.627315	0.584289	0.978771	-0.177224	0.99998	0.684045	-0.771148	0.136075
Solyc12g099490	7-dehydrocholesterol reductase-like protein (AHRD V3.3 *-* AT1G16810.3)	33.0162	31.958	0.0425379	0.986465	30.902	0.0317947	0.99998	37.7159	0.235803	0.390207
Solyc03g033760	7-deoxyloganetin glucosyltransferase (AHRD V3.3 *-* A0A2G3CNR6_CAPCH)	0	0	#N/A	#N/A	0	#N/A	#N/A	0	#N/A	#N/A
Solyc09g091100	7-hydroxymethyl chlorophyll a reductase, chloroplastic (AHRD V3.3 *** A0A2G2VZY5_CAPBA)	1.0293	0.906445	-0.0921876	0.977817	0.86446	-0.122663	0.99998	0.655633	-0.608488	0.231057
Solyc06g034150	8-amino-7-oxononanoate synthase (AHRD V3.11 *** tr|A0A2I4E918|A0A2I4E918_9ROSI)	0.196097	0.1083	-0.767974	0.805622	0.228477	0.336999	0.99998	0.0241267	-2.97455	0.0392174
Solyc10g085080	8-amino-7-oxononanoate synthase (AHRD V3.3 *** AT3G09050.1)	0.83699	0.8257	0.0917502	0.991179	0.945993	0.319023	0.99998	0.449036	-0.841431	0.552429
Solyc09g014215	8-amino-7-oxononanoate synthase Chr3:2764860-2765907 FORWARD LENGTH 258 201606 (AHRD V3.11 *** AT3G09050.1)	5.72599	5.42902	0.0193078	0.997259	4.45085	-0.228711	0.990899	2.73544	-1.02187	0.0531955
Solyc03g097703	8-hydroxyquercetin 8-O-methyltransferase (AHRD V3.3 *-* A0A2G3CXM5_CAPCH)	0	0.261005	6.62319	0.346767	0.0184761	2.66576	#N/A	0.1012	4.91515	#N/A
Solyc08g075490	9-cis-epoxycarotenoid dioxygenase (AHRD V3.11 *** tr|A0A193PR95|A0A193PR95_9LILI)	3.07021	4.01669	0.477717	0.75717	3.27116	0.21935	0.99998	8.05391	1.43567	0.00236858
Solyc08g075480	9-cis-epoxycarotenoid dioxygenase (AHRD V3.3 *** A0A193PR95_9LILI)	0	0	#N/A	#N/A	0	#N/A	#N/A	0	#N/A	#N/A
Solyc05g053530	9-cis-epoxycarotenoid dioxygenase (AHRD V3.3 *** A0A1C9ZU82_9LILI)	0.0585582	0.021762	-1.22593	#N/A	0	-5.01494	0.590504	0	-4.95244	#N/A
Solyc08g066720	9-cis-epoxycarotenoid dioxygenase (AHRD V3.3 *** A4URT6_9ROSI)	0	0.0174678	4.04129	#N/A	0.0230017	4.31035	0.721341	0	#N/A	#N/A
Solyc08g016720	9-cis-epoxycarotenoid dioxygenase2	4.28732	3.95328	-0.0239647	0.995856	1.57355	-1.30502	0.0362488	3.34786	-0.309695	0.639229
Solyc09g018850	A/G-specific adenine DNA glycosylase (AHRD V3.3 *** A0A2G3BL05_CAPCH)	0.295179	0.211376	-0.382681	0.95784	0.150497	-0.854324	0.931412	0.235277	-0.279416	0.874432
Solyc01g067160	AAA+ ATPase domain-containing protein (AHRD V3.3 *-* A0A2U1KZ76_ARTAN)	0.0694278	0.155867	1.24464	0.609157	0.0795374	0.335109	0.99998	0.12395	0.859143	0.615818
Solyc03g033750	AAA-ATPase At3g50940-like (AHRD V3.3 *-* A0A2I4EX93_9ROSI)	0.19653	0.614091	1.7208	0.870597	0.944963	2.37408	0.683172	0.356662	0.872527	0.836149
Solyc03g033795	AAA-ATPase At3g50940-like (AHRD V3.3 *-* A0A2I4EX93_9ROSI)	38.0236	33.8408	-0.0731197	0.978986	48.0117	0.460983	0.630161	31.9648	-0.20613	0.673866
Solyc03g033840	AAA-ATPase At3g50940-like (AHRD V3.3 *** A0A2I4EX93_9ROSI)	38.1182	46.3991	0.373999	0.505088	59.3517	0.763666	0.0905877	45.2465	0.290999	0.319453
Solyc01g094150	AAA-type ATPase family protein (AHRD V3.3 *** A0A2U1ML03_ARTAN)	2.13774	2.11796	0.0797243	0.971062	1.96923	0.0153886	0.99998	2.28366	0.137447	0.729432
Solyc12g007100	AAA-type ATPase family protein / ankyrin repeat family protein (AHRD V3.3 *** Q9C5C7_ARATH)	9.769	14.5474	0.659594	0.172755	15.0134	0.745219	0.0257053	14.9341	0.65427	0.00643191
Solyc07g023990	AAA-type ATPase family protein / ankyrin repeat family protein (AHRD V3.3 *** Q9C5C7_ARATH)	0	0	#N/A	#N/A	0	#N/A	#N/A	0	#N/A	#N/A
Solyc02g091330	AAR2 protein family (AHRD V3.3 *** A0A2U1KD81_ARTAN)	1.27444	1.26238	0.072563	0.977017	1.16932	-0.0012228	0.99998	1.29864	0.0654379	0.878045
Solyc01g068640	AarF domain-containing protein kinase 4 (AHRD V3.3 *** A0A2G2XSA9_CAPBA)	1.95491	1.74298	-0.078504	0.972477	1.7662	-0.0265344	0.99998	1.60733	-0.240363	0.499201
Solyc04g078900	ABA 8'-hydroxylase	10.3998	10.0859	0.0510227	0.987977	5.66977	-0.757003	0.41833	1.3521	-2.89643	2.8036e-24
Solyc01g080760	ABC subfamily C protein (AHRD V3.3 *-* AT4G15820.1)	2.76425	2.61134	0.00981181	0.998273	2.32473	-0.120794	0.99998	2.65647	-0.0118312	0.9804
Solyc01g097430	ABC transporter (AHRD V3.11 *** tr|A0A0M3R8G1|A0A0M3R8G1_9SOLA)	0.0641216	0.0142228	-1.98403	0.825531	0.0372878	-0.61428	0.99998	0	-5.93796	0.162953
Solyc06g072950	ABC transporter (AHRD V3.11 *** tr|A0A200QFV1|A0A200QFV1_9MAGN)	0	0	#N/A	#N/A	0	#N/A	#N/A	0	#N/A	#N/A
Solyc11g065720	ABC transporter (AHRD V3.3 *-* A0A200Q3R5_9MAGN)	0	0	#N/A	#N/A	0	#N/A	#N/A	0	#N/A	#N/A
Solyc03g122050	ABC transporter (AHRD V3.3 *-* A0A200QCT2_9MAGN)	0.0192296	0.024529	0.474052	0.980914	0.0131306	-0.18455	0.99998	0.0138024	-0.363466	0.93447
Solyc03g122070	ABC transporter (AHRD V3.3 *-* A0A200QCT2_9MAGN)	0.0143459	0.0803387	2.57692	0.682434	0.0514409	1.93568	0.912983	0.216427	3.86519	0.118158
Solyc05g013890	ABC transporter (AHRD V3.3 *-* A0A200R4I7_9MAGN)	0	0	#N/A	#N/A	0	#N/A	#N/A	0	#N/A	#N/A
Solyc05g014500	ABC transporter (AHRD V3.3 *-* A0A200RCP7_9MAGN)	13.1542	14.3378	0.216852	0.953886	10.9582	-0.140777	0.99998	14.3351	0.167319	0.860058
Solyc05g014390	ABC transporter (AHRD V3.3 *-* A0A200RCP7_9MAGN)	11.2194	5.57919	-0.922112	0.032353	14.223	0.461086	0.688779	3.86952	-1.49395	9.99987e-07
Solyc05g013900	ABC transporter (AHRD V3.3 *-* A0A200RCU2_9MAGN)	0	0	#N/A	#N/A	0	#N/A	#N/A	0	#N/A	#N/A
Solyc11g065710	ABC transporter (AHRD V3.3 *** A0A200PUK8_9MAGN)	0	0.0215037	4.57206	#N/A	0	#N/A	#N/A	0	#N/A	#N/A
Solyc02g087870	ABC transporter (AHRD V3.3 *** A0A200QEZ6_9MAGN)	2.96839	1.46215	-0.929539	0.0457961	1.81934	-0.579804	0.434195	1.16685	-1.29998	0.000128713
Solyc06g072960	ABC transporter (AHRD V3.3 *** A0A200QFV1_9MAGN)	0.210735	0.799551	2.01143	0.0134081	0.273301	0.497371	0.985067	0.682362	1.74457	0.0195009
Solyc03g093650	ABC transporter (AHRD V3.3 *** A0A200QPV1_9MAGN)	0.0460208	0	-6.76154	0.197244	0.06637	0.679852	0.99998	0.0399637	-0.143168	0.971859
Solyc08g006880	ABC transporter (AHRD V3.3 *** A0A200R061_9MAGN)	4.80129	3.29111	-0.455983	0.331048	4.73598	0.105529	0.99998	3.41278	-0.450516	0.072799
Solyc03g026310	ABC transporter (AHRD V3.3 *** A0A200R0A6_9MAGN)	1.75326	1.44144	-0.194036	0.917417	1.55496	-0.0535292	0.99998	1.3162	-0.371396	0.385159
Solyc07g018130	ABC transporter (AHRD V3.3 *** A0A200R4I7_9MAGN)	0	0	#N/A	#N/A	0	#N/A	#N/A	0	#N/A	#N/A
Solyc09g008240	ABC transporter (AHRD V3.3 *** A0A200R5N4_9MAGN)	7.73287	5.81233	-0.325247	0.735009	5.08101	-0.481157	0.479845	8.35754	0.15719	0.641822
Solyc06g072100	ABC transporter (AHRD V3.3 *** Q6X4V5_GOSHI)	0	0	#N/A	#N/A	0	#N/A	#N/A	0	#N/A	#N/A
Solyc06g072090	ABC transporter (AHRD V3.3 *** Q6X4V5_GOSHI)	0	0	#N/A	#N/A	0	#N/A	#N/A	0	#N/A	#N/A
Solyc04g015970	ABC transporter A family member 1 (AHRD V3.3 *** A0A2G3CCY6_CAPCH)	2.43982	1.79438	-0.356259	0.622283	2.55958	0.195157	0.977122	1.96684	-0.268655	0.349362
Solyc06g070940	ABC transporter A family member 2 (AHRD V3.11 *** tr|A0A2G2WLX3|A0A2G2WLX3_CAPBA)	0	0.0134042	4.89426	#N/A	0.00161109	1.84758	#N/A	0.00298332	2.63376	#N/A
Solyc06g070960	ABC transporter A family member 2 (AHRD V3.3 *** A0A2G3AUS5_CAPCH)	0.0298169	0.0363852	0.427449	0.978355	0.0224471	-0.252036	0.99998	0.0837052	1.52962	0.557144
Solyc03g113070	ABC transporter A family member 2 (AHRD V3.3 *** A0A2G3CYK0_CAPCH)	3.33408	2.76923	-0.185614	0.908899	2.65121	-0.206775	0.992752	2.26436	-0.517082	0.0688101
Solyc06g070950	ABC transporter A family member 3 (AHRD V3.3 *** A0A2G2ZCF6_CAPAN),Pfam:PF12698	0.026597	0.0493639	1.01424	0.905696	0.0217995	-0.159121	0.99998	0.0653165	1.34859	0.598853
Solyc06g070930	ABC transporter A family member 7 (AHRD V3.3 *-* A0A2G2WRJ6_CAPBA)	0	0	#N/A	#N/A	0	#N/A	#N/A	0	#N/A	#N/A
Solyc03g113060	ABC transporter A family member 7 (AHRD V3.3 *** A0A2G2WRJ6_CAPBA)	1.85393	1.23619	-0.503527	0.678698	1.22126	-0.474153	0.744076	2.50067	0.473246	0.220484
Solyc06g070920	ABC transporter A family member 7 (AHRD V3.3 *** A0A2G3AUR7_CAPCH)	0	0	#N/A	#N/A	0	#N/A	#N/A	0	#N/A	#N/A
Solyc03g113040	ABC transporter A family member 7 (AHRD V3.3 *** A0A2G3CYH9_CAPCH)	0.512494	0.409512	-0.238898	0.945484	0.50825	0.0960747	0.99998	0.300791	-0.731604	0.310658
Solyc08g083200	ABC transporter A family protein Chr5:21791265-21792242 FORWARD LENGTH 72 201606 (AHRD V3.11 *** AT5G53650.1)	3.64477	3.61442	0.0734765	0.981937	3.02257	-0.140763	0.99998	3.58291	0.0148682	0.982581
Solyc04g056650	ABC transporter ATP-binding protein (AHRD V3.3 *** A0A1A5X782_9BURK)	1.53417	1.65505	0.200534	0.893044	1.46388	0.0623188	0.99998	1.50442	0.013024	0.981889
Solyc11g069260	ABC transporter ATP-binding protein (AHRD V3.3 *** A0A1E7VIK9_9BURK)	1.05859	1.12221	0.173062	0.968244	1.09036	0.17255	0.99998	0.725028	-0.503666	0.547045
Solyc09g055350	ABC transporter ATP-binding protein (AHRD V3.3 *** A0A1Y1IJM1_KLENI)	0.872279	0.812889	-0.0155598	0.995856	0.754591	-0.0869975	0.99998	0.824266	-0.038715	0.931805
Solyc09g009910	ABC transporter ATP-binding protein (AHRD V3.3 *** A0A2T6DFU9_9BACT)	0.51455	0.669217	0.462503	0.808699	0.48553	0.0417175	0.99998	0.744801	0.57476	0.354822
Solyc02g068180	ABC transporter ATP-binding protein (AHRD V3.3 *** A0A347ZBK6_LACPN)	1.07088	1.18014	0.230126	0.927146	1.09816	0.165694	0.99998	1.06762	0.0378497	0.961948
Solyc12g010220	ABC transporter ATP-binding protein (AHRD V3.3 *** A0A365X934_9ACTN)	9.83236	9.89992	0.0968614	0.976981	10.5785	0.218325	0.995786	10.8315	0.177002	0.786592
Solyc12g049130	ABC transporter B family member (AHRD V3.3 *** A0A2K3MA58_TRIPR)	0	0	#N/A	#N/A	0	#N/A	#N/A	0	#N/A	#N/A
Solyc12g049120	ABC transporter B family member (AHRD V3.3 *** A0A2K3NDJ7_TRIPR)	0	0	#N/A	#N/A	0	#N/A	#N/A	0	#N/A	#N/A
Solyc06g009290	ABC transporter B family member (AHRD V3.3 *** A0A2K3NLX3_TRIPR)	2.83427	5.09462	0.93678	0.030865	2.44004	-0.0879776	0.99998	3.90736	0.509893	0.133557
Solyc11g067300	ABC transporter B family member (AHRD V3.3 *** A0A2K3NLX3_TRIPR)	1.27608	0.910948	-0.39931	0.770009	0.93927	-0.334218	0.934775	0.867705	-0.515774	0.260021
Solyc06g009280	ABC transporter B family member (AHRD V3.3 *** A0A2K3NLX3_TRIPR)	0	0.0101531	4.57206	#N/A	0	#N/A	#N/A	0.0188362	5.02584	#N/A
Solyc02g021067	ABC transporter B family member 11 (AHRD V3.11 *-* tr|A0A2G2VP62|A0A2G2VP62_CAPBA)	0	0	#N/A	#N/A	0	#N/A	#N/A	0	#N/A	#N/A
Solyc05g025955	ABC transporter B family member 11 (AHRD V3.3 *-* A0A2G2XDY2_CAPBA)	0.00187011	0.217372	6.75252	0.00130245	0.0153238	2.87154	0.7727	0.142588	6.00496	0.00640696
Solyc02g071340	ABC transporter B family member 11 (AHRD V3.3 *** A0A2G2XDY2_CAPBA)	0	0	#N/A	#N/A	0	#N/A	#N/A	0	#N/A	#N/A
Solyc11g067310	ABC transporter B family member 12 (AHRD V3.11 *** tr|A0A2G3A4I9|A0A2G3A4I9_CAPAN)	0	0	#N/A	#N/A	0	#N/A	#N/A	0	#N/A	#N/A
Solyc12g098840	ABC transporter B family member 12 (AHRD V3.3 *** A0A2G3B551_CAPCH)	0.0853558	0.193892	1.29245	0.635846	0.0423378	-0.831541	0.995786	0.174072	1.09134	0.500097
Solyc12g098870	ABC transporter B family member 12 (AHRD V3.3 *** A0A2G3B551_CAPCH)	0	0	#N/A	#N/A	0	#N/A	#N/A	0	#N/A	#N/A
Solyc03g005860	ABC transporter B family member 12 (AHRD V3.3 *** A0A2G3CJR4_CAPCH)	0	0	#N/A	#N/A	0	#N/A	#N/A	0	#N/A	#N/A
Solyc02g087410	ABC transporter B family member 18 (AHRD V3.3 *** A0A1U8FQF4_CAPAN)	0.283188	0.175584	-0.60672	0.845792	0.129453	-0.993002	0.699133	0.205475	-0.425073	0.747414
Solyc08g076720	ABC transporter B family member 2 (AHRD V3.3 *** A0A2G2XLV4_CAPBA)	6.91997	4.13132	-0.648609	0.177445	2.74548	-1.20513	0.000194143	2.37199	-1.50191	9.93388e-10
Solyc04g010300	ABC transporter B family member 20 (AHRD V3.3 *-* A0A2G2ZFT7_CAPAN)	2.281	1.33696	-0.680971	0.715029	2.4172	0.197835	0.99998	1.43062	-0.629741	0.386716
Solyc04g010310	ABC transporter B family member 20 (AHRD V3.3 *** A0A2G2X9W7_CAPBA)	11.3259	11.2916	0.0804128	0.970749	12.2679	0.238221	0.842865	11.3514	0.0448152	0.907562
Solyc07g064120	ABC transporter B family member 22 (AHRD V3.3 *** A0A2G2Z5W6_CAPAN)	0.0220681	0	-5.57502	#N/A	0	-5.3461	0.540738	0	-5.27508	0.237515
Solyc12g070270	ABC transporter B family member 26, chloroplastic (AHRD V3.3 *** A0A1U8GFH9_CAPAN)	0.268271	0.203251	-0.316841	0.928776	0.231994	-0.0919712	0.99998	0.184791	-0.499801	0.522527
Solyc03g114950	ABC transporter B family member 27 (AHRD V3.3 *** A0A1U8FW31_CAPAN)	7.96652	6.18732	-0.276334	0.838566	9.71514	0.410389	0.748535	9.39306	0.277416	0.52897
Solyc07g049540	ABC transporter B family member 7 (AHRD V3.3 *-* A0A2G2XE24_CAPBA)	0	0	#N/A	#N/A	0	#N/A	#N/A	0	#N/A	#N/A
Solyc02g071350	ABC transporter B family member 9 (AHRD V3.3 *** A0A2G3A7K1_CAPAN)	0.880483	0.538643	-0.620176	0.647145	0.46727	-0.775002	0.610965	0.346277	-1.30013	0.0435527
Solyc10g019280	ABC transporter C family (AHRD V3.3 *-* A0A1Y1HYR1_KLENI)	0	0	#N/A	#N/A	0	#N/A	#N/A	0	#N/A	#N/A
Solyc06g036480	ABC transporter C family member 10 (AHRD V3.3 *-* A0A2G3CWT9_CAPCH)	0	0	#N/A	#N/A	0	#N/A	#N/A	0.0723972	3.61493	#N/A
Solyc08g081890	ABC transporter C family member 10 (AHRD V3.3 *** A0A1U8GDT9_CAPAN)	12.9715	4.42036	-1.45953	2.36068e-05	13.1547	0.146991	0.997067	2.45911	-2.35877	1.03344e-29
Solyc03g007530	ABC transporter C family member 10 (AHRD V3.3 *** A0A2G2ZZN1_CAPAN)	7.01234	4.6659	-0.501751	0.325435	5.47043	-0.236154	0.93637	4.51115	-0.594135	0.0188627
Solyc06g036490	ABC transporter C family member 10 (AHRD V3.3 *** A0A2G2ZZN1_CAPAN)	0	0	#N/A	#N/A	0.00738634	3.88868	0.7727	0	#N/A	#N/A
Solyc09g064440	ABC transporter C family member 13 (AHRD V3.3 *** A0A2G2VCG3_CAPBA)	5.32981	3.61592	-0.474921	0.474545	4.02221	-0.283078	0.77705	3.85651	-0.423041	0.137326
Solyc03g117540	ABC transporter C family member 13 (AHRD V3.3 *** A0A2G3CZQ5_CAPCH)	0.869515	0.548191	-0.579018	0.483386	0.7478	-0.0900191	0.99998	0.338895	-1.31501	7.17703e-05
Solyc12g036150	ABC transporter C family member 2 (AHRD V3.3 *-* A0A2G2WC67_CAPBA)	1.57395	0.969578	-0.624596	0.845472	1.55976	0.117117	0.99998	1.16542	-0.372217	0.740156
Solyc12g036160	ABC transporter C family member 2 (AHRD V3.3 *-* A0A2G3DGG8_CAPCH)	0.570144	0.373107	-0.51738	0.898264	0.493562	-0.0733552	0.99998	0.346824	-0.666783	0.597164
Solyc12g036120	ABC transporter C family member 2 (AHRD V3.3 *-* A0A2G3DGG8_CAPCH)	0.0719298	0.0211828	-1.64696	0.688738	0.0474367	-0.48766	0.99998	0.019709	-1.82044	0.263212
Solyc12g036130	ABC transporter C family member 2 (AHRD V3.3 *-* A0A2G3DGG8_CAPCH)	0.00822773	0.0265873	1.73809	0.863797	0.0055207	-0.458098	0.99998	0	-3.9839	#N/A
Solyc07g065320	ABC transporter C family member 3 (AHRD V3.3 *** A0A2G2WFH5_CAPBA)	2.37317	1.97554	-0.169198	0.949828	2.52853	0.215949	0.998065	1.70832	-0.428388	0.373922
Solyc02g044000	ABC transporter C family member 4 (AHRD V3.3 *-* A0A2G3AL92_CAPAN)	0	0	#N/A	#N/A	0	#N/A	#N/A	0	#N/A	#N/A
Solyc02g044050	ABC transporter C family member 4 (AHRD V3.3 *-* A0A2G3AL92_CAPAN)	0	0	#N/A	#N/A	0	#N/A	#N/A	0	#N/A	#N/A
Solyc06g011620	ABC transporter C family member 4 (AHRD V3.3 *-* A0A2G3AL92_CAPAN)	0	0	#N/A	#N/A	0	#N/A	#N/A	0	#N/A	#N/A
Solyc09g075020	ABC transporter C family member 4 (AHRD V3.3 *** A0A2G2ZW52_CAPAN)	47.2262	39.0692	-0.185234	0.916968	68.7091	0.664732	0.473181	26.3604	-0.800782	0.000700797
Solyc01g080640	ABC transporter C family member 4 (AHRD V3.3 *** A0A2G3DI56_CAPCH)	118.114	85.4793	-0.377529	0.586504	96.586	-0.166563	0.992913	103.544	-0.148422	0.667151
Solyc04g072320	ABC transporter C family member 8 (AHRD V3.3 *-* A0A2G3CNG8_CAPCH)	0	0.226141	5.07712	#N/A	0	#N/A	#N/A	0	#N/A	#N/A
Solyc01g056960	ABC transporter C family member 8 (AHRD V3.3 *-* A0A2G3CNG8_CAPCH)	0	0	#N/A	#N/A	0	#N/A	#N/A	0	#N/A	#N/A
Solyc04g072340	ABC transporter C family member 8 (AHRD V3.3 *-* A0A2G3CNG8_CAPCH)	0	0	#N/A	#N/A	0	#N/A	#N/A	0	#N/A	#N/A
Solyc12g044810	ABC transporter C family member 8 (AHRD V3.3 *-* A0A2G3CTD0_CAPCH)	0	0	#N/A	#N/A	0	#N/A	#N/A	0	#N/A	#N/A
Solyc12g044820	ABC transporter C family member 8 (AHRD V3.3 *** A0A2G2W0I8_CAPBA)	2.78335	1.30557	-1.0001	0.088298	2.87488	0.171489	0.999725	1.15691	-1.22444	0.000473422
Solyc10g024420	ABC transporter C family member 9 (AHRD V3.3 *** A0A2G2VSW8_CAPBA)	18.1305	9.0515	-0.916308	0.0180898	14.9172	-0.153496	0.99998	3.57241	-2.29999	1.94017e-23
Solyc10g019270	ABC transporter C family member 9 (AHRD V3.3 *** A0A2G2YKP5_CAPAN)	0	0	#N/A	#N/A	0	#N/A	#N/A	0	#N/A	#N/A
Solyc10g150127	ABC transporter D family member 1 (AHRD V3.3 *-* A0A1U8F2E2_CAPAN)	0	0	#N/A	#N/A	0	#N/A	#N/A	0	#N/A	#N/A
Solyc04g055120	ABC transporter D family member 1 (AHRD V3.3 *** A0A2G2VGL8_CAPBA)	3.21293	2.19788	-0.460568	0.339807	2.84448	-0.0537087	0.99998	2.12877	-0.553363	0.0090781
Solyc07g008340	ABC transporter E family member 2 (AHRD V3.3 *** A0A1J3F317_NOCCA)	24.7267	21.5765	-0.111034	0.946203	25.1476	0.148726	0.979918	23.4139	-0.0365794	0.924172
Solyc08g075360	ABC transporter E family member 2 (AHRD V3.3 *** A0A1J3F317_NOCCA)	0.369565	0.60474	0.805806	0.577857	0.322581	-0.0766395	0.99998	0.713803	1.00505	0.142679
Solyc08g082850	ABC transporter F family member 3 (AHRD V3.3 *** A0A1U8G267_CAPAN)	13.5789	9.78725	-0.38568	0.478935	12.5989	0.015657	0.99998	9.88152	-0.415384	0.111988
Solyc05g054890	ABC transporter G family member (AHRD V3.3 *** A0A2K3PJ14_TRIPR)	2.11415	2.34798	0.236857	0.951986	1.16594	-0.739607	0.72134	4.24798	1.05359	0.0614382
Solyc04g010210	ABC transporter G family member (AHRD V3.3 *** A0A2K3PJ14_TRIPR)	0.0233637	0.0680913	1.58558	0.888164	0.00219401	-2.41349	0.854128	0.0571112	1.28423	0.746457
Solyc04g010200	ABC transporter G family member (AHRD V3.3 *** A0A2K3PJ14_TRIPR)	1.42476	0.267701	-2.31099	0.0946101	2.21558	0.752204	0.823887	0.373068	-1.89241	0.0657271
Solyc09g005970	ABC transporter G family member (AHRD V3.3 *** A0A2K3PJ14_TRIPR)	0.0740417	0.104343	0.600296	0.971794	0	-5.68358	0.483087	0.293006	2.03664	0.371294
Solyc07g053300	ABC transporter G family member 10 (AHRD V3.3 *** A0A1U8FBD6_CAPAN)	0	0	#N/A	#N/A	0	#N/A	#N/A	0	#N/A	#N/A
Solyc07g062630	ABC transporter G family member 10 (AHRD V3.3 *** A0A2G2Z509_CAPAN)	0.0494827	0.0526701	0.219322	0.993434	0.180828	1.98404	0.811302	0.114641	1.26096	0.728463
Solyc05g051530	ABC transporter G family member 11 (AHRD V3.11 *** tr|A0A2G2WTG8|A0A2G2WTG8_CAPBA)	4.8653	5.4469	0.250588	0.914251	8.03202	0.841284	0.186036	4.78539	0.0158346	0.980639
Solyc05g051540	ABC transporter G family member 11 (AHRD V3.3 *-* A0A2G2WTG8_CAPBA)	0	0	#N/A	#N/A	0	#N/A	#N/A	0	#N/A	#N/A
Solyc01g105450	ABC transporter G family member 11 (AHRD V3.3 *** A0A2G2VAJ3_CAPBA)	0.417331	0.541077	0.458179	0.885461	0.425346	0.145987	0.99998	0.675555	0.737354	0.395765
Solyc01g105387	ABC transporter G family member 11 (AHRD V3.3 *** A0A2G3AV03_CAPCH)	1.89905	1.13316	-0.654848	0.628054	0.921007	-0.906882	0.606772	3.12451	0.763591	0.14155
Solyc03g019760	ABC transporter G family member 11 (AHRD V3.3 *** A0A2G3AW36_CAPCH)	4.84264	2.04538	-1.15339	0.00954998	2.59584	-0.773683	0.295353	1.00401	-2.22937	1.44365e-12
Solyc11g065350	ABC transporter G family member 12 (AHRD V3.3 *** A0A2G3B9R8_CAPCH)	5.37886	2.03675	-1.31167	0.0010772	3.58971	-0.45879	0.579261	1.88522	-1.46985	3.01736e-08
Solyc11g065360	ABC transporter G family member 13 (AHRD V3.3 *** A0A2G2YFU0_CAPAN)	0.0216152	0.00692767	-1.55552	0.88855	0.00232185	-3.00995	0.674712	0.0255432	0.305984	0.929096
Solyc08g005580	ABC transporter G family member 14 (AHRD V3.3 *** A0A2G2W3Y1_CAPBA)	0.238927	0.0820696	-1.42019	0.748999	0.183145	-0.235554	0.99998	0.182294	-0.345037	0.871701
Solyc07g063400	ABC transporter G family member 14 (AHRD V3.3 *** A0A2G2WEV8_CAPBA)	0.0223031	0	-4.73571	#N/A	0	-4.51006	0.647545	0.0442041	1.04087	0.799658
Solyc08g075430	ABC transporter G family member 14 (AHRD V3.3 *** A0A2G3AG23_CAPAN)	6.41038	1.42211	-2.08538	2.71323e-06	3.12854	-0.911401	0.179903	2.19749	-1.50026	0.000226124
Solyc09g098410	ABC transporter G family member 19 (AHRD V3.3 *** A0A2G3CRC1_CAPCH)	0	0	#N/A	#N/A	0	#N/A	#N/A	0	#N/A	#N/A
Solyc12g013640	ABC transporter G family member 21 (AHRD V3.3 *** A0A2G3BLU7_CAPCH)	0	0.0053326	3.20489	#N/A	0	#N/A	#N/A	0	#N/A	#N/A
Solyc12g013630	ABC transporter G family member 21 (AHRD V3.3 *** A0A2G3BLU7_CAPCH)	0	0	#N/A	#N/A	0	#N/A	#N/A	0	#N/A	#N/A
Solyc03g113690	ABC transporter G family member 23 (AHRD V3.3 *** A0A2G2WRI2_CAPBA)	0.392627	0.382067	0.0658963	0.995847	0.202021	-0.840381	0.969013	0.925913	1.27379	0.223712
Solyc04g025180	ABC transporter G family member 24 (AHRD V3.3 *-* A0A2G2VGH5_CAPBA)	1.10382	0.427014	-1.27728	0.759931	1.06413	0.0699531	0.99998	0.86085	-0.30791	0.86333
Solyc04g025170	ABC transporter G family member 24 (AHRD V3.3 *** A0A2G2VGH5_CAPBA)	1.85238	1.7651	0.0181554	0.995856	1.9811	0.220497	0.940956	1.79885	0.00155611	0.997367
Solyc06g075020	ABC transporter G family member 24 (AHRD V3.3 *** A0A2G2ZDQ8_CAPAN)	0	0.00672098	4.67929	#N/A	0.0108764	5.22604	0.605724	0.0280988	6.2874	0.144901
Solyc09g008000	ABC transporter G family member 24 (AHRD V3.3 *** A0A2G3BJ53_CAPCH)	0.00700911	0.0626713	3.24432	0.191351	0.0448648	2.79909	0.498674	0.152649	4.45514	0.000409344
Solyc11g018680	ABC transporter G family member 25 (AHRD V3.3 *-* A0A2G2WXS9_CAPBA)	7.81591	6.76794	-0.118918	0.971446	5.96311	-0.25121	0.988349	9.06034	0.255091	0.681478
Solyc11g018690	ABC transporter G family member 25 (AHRD V3.3 *** A0A1U8GMW2_CAPAN)	1.55728	1.33812	-0.127638	0.973644	1.12153	-0.329491	0.956713	1.48225	-0.0281118	0.973499
Solyc05g023940	ABC transporter G family member 26 (AHRD V3.3 *-* A0A2G2W754_CAPBA)	0	0	#N/A	#N/A	0	#N/A	#N/A	0	#N/A	#N/A
Solyc07g065770	ABC transporter G family member 26 (AHRD V3.3 *-* A0A2G2WFF4_CAPBA)	0	0	#N/A	#N/A	0	#N/A	#N/A	0	#N/A	#N/A
Solyc01g006720	ABC transporter G family member 27 (AHRD V3.3 *** A0A2G2VCM9_CAPBA)	0.104444	0.185935	0.939162	0.715294	0.12767	0.4283	0.99998	0.119417	0.243432	0.897674
Solyc04g070970	ABC transporter G family member 27 (AHRD V3.3 *** A0A2G3CMS7_CAPCH)	0.427378	0.609008	0.597482	0.829622	0.142711	-1.42393	0.51339	0.173163	-1.27049	0.226917
Solyc10g049472	ABC transporter G family member 3 (AHRD V3.3 *-* A0A2G3BBT7_CAPCH)	0	0	#N/A	#N/A	0	#N/A	#N/A	0	#N/A	#N/A
Solyc05g056460	ABC transporter G family member 5 (AHRD V3.11 *-* tr|A0A2G2VD23|A0A2G2VD23_CAPBA)	11.0218	9.44395	-0.134361	0.928776	8.63156	-0.224934	0.843271	9.24756	-0.211762	0.545053
Solyc04g025910	ABC transporter G family member 5 (AHRD V3.3 *-* A0A2U1NZ47_ARTAN)	0	0	#N/A	#N/A	0	#N/A	#N/A	0	#N/A	#N/A
Solyc05g056470	ABC transporter G family member 5 (AHRD V3.3 *** A0A2G2Y4B2_CAPAN)	0	0	#N/A	#N/A	0.0151904	3.36654	#N/A	0	#N/A	#N/A
Solyc05g008350	ABC transporter G family member 7 (AHRD V3.3 *** A0A2G2XVV0_CAPAN)	5.39245	5.70953	0.169289	0.92797	5.44195	0.140021	0.991174	3.47355	-0.592914	0.041345
Solyc06g005040	ABC transporter G family member 8 (AHRD V3.3 *-* A0A2G2ZZJ3_CAPAN)	0	0	#N/A	#N/A	0	#N/A	#N/A	0	#N/A	#N/A
Solyc03g007690	ABC transporter G family member 8 (AHRD V3.3 *** A0A2G2ZZJ3_CAPAN)	1.14053	0.920298	-0.233408	0.96525	0.629141	-0.754278	0.807678	0.570932	-0.960259	0.365529
Solyc10g085950	ABC transporter protein (AHRD V3.3 *** A0A1L4BHU2_ORYSI)	1.52178	2.23252	0.636411	0.491422	0.996037	-0.498405	0.835161	0.879129	-0.750773	0.241716
Solyc11g009100	ABC transporter-like (AHRD V3.3 *-* A0A200QYY8_9MAGN)	0	0	#N/A	#N/A	0	#N/A	#N/A	0.0129835	4.75521	#N/A
Solyc05g018510	ABC transporter-like (AHRD V3.3 *** A0A200PN89_9MAGN)	1.29425	0.845131	-0.528413	0.677236	0.796417	-0.570823	0.676186	0.831018	-0.593272	0.212501
Solyc09g066470	ABC transporter-like (AHRD V3.3 *** A0A200PW10_9MAGN)	6.69214	6.12509	-0.0435976	0.987625	5.87487	-0.0645952	0.99998	7.07706	0.123026	0.765274
Solyc06g076930	ABC transporter-like (AHRD V3.3 *** A0A200PWT6_9MAGN)	0	0	#N/A	#N/A	0	#N/A	#N/A	0.0137708	5.81537	0.204575
Solyc02g081870	ABC transporter-like (AHRD V3.3 *** A0A200PWT6_9MAGN)	0	0.00090442	2.46855	#N/A	0	#N/A	#N/A	0	#N/A	#N/A
Solyc11g069710	ABC transporter-like (AHRD V3.3 *** A0A200Q907_9MAGN)	1.66734	1.44905	-0.119709	0.971062	1.18166	-0.365656	0.814007	1.5291	-0.0849403	0.882611
Solyc04g051800	ABC transporter-like (AHRD V3.3 *** A0A200QC97_9MAGN)	7.96074	5.72001	-0.384085	0.699819	5.18279	-0.492195	0.422405	4.31432	-0.840251	0.00135379
Solyc04g006960	ABC transporter-like (AHRD V3.3 *** A0A200QID3_9MAGN)	0.678565	0.403644	-0.666276	0.77273	0.348199	-0.836037	0.703537	0.374977	-0.809682	0.370697
Solyc10g012190	ABC transporter-like (AHRD V3.3 *** A0A200QQE5_9MAGN)	0	0	#N/A	#N/A	0	#N/A	#N/A	0	#N/A	#N/A
Solyc01g100850	ABC transporter-like (AHRD V3.3 *** A0A200QSY4_9MAGN)	5.01548	5.11625	0.114863	0.96745	5.31432	0.205495	0.982352	5.89737	0.274603	0.456836
Solyc12g017420	ABC transporter-like (AHRD V3.3 *** A0A200R0Y3_9MAGN)	6.02168	5.2177	-0.11959	0.960098	4.90795	-0.169608	0.941785	3.1509	-0.892653	4.49614e-05
Solyc01g101070	ABC transporter-like (AHRD V3.3 *** A0A200R1R9_9MAGN)	2.52273	2.39685	0.00830005	0.999197	2.30854	-0.00364114	0.99998	2.83039	0.208136	0.585599
Solyc11g069820	ABC transporter-like (AHRD V3.3 *** A0A200R5R6_9MAGN)	0.132766	0.0967076	-0.374617	0.953564	0.052848	-1.18632	0.66931	0.0342359	-1.91507	0.148725
Solyc07g065780	ABC transporter-like (AHRD V3.3 *** A0A200RAL3_9MAGN)	0	0	#N/A	#N/A	0	#N/A	#N/A	0	#N/A	#N/A
Solyc06g051730	ABC1 protein (AHRD V3.3 *** A0A2I0VJC7_9ASPA)	1.37253	1.29221	0.00772544	0.999197	1.21285	-0.0516204	0.99998	1.13278	-0.231669	0.625608
Solyc01g094670	Aberrant root formation protein (AHRD V3.3 *** A0A1P8BFN5_ARATH)	10.1385	8.05025	-0.246264	0.845472	6.98652	-0.416663	0.62556	7.03139	-0.488066	0.173705
Solyc12g007160	ABI family (AHRD V3.3 *** A0A2U1KK95_ARTAN)	0	0	#N/A	#N/A	0	#N/A	#N/A	0	#N/A	#N/A
Solyc02g066880	ABI five binding protein 3 Chr3:11382416-11383657 REVERSE LENGTH 231 201606 (AHRD V3.11 *-* AT3G29575.4)	0	0	#N/A	#N/A	0	#N/A	#N/A	0	#N/A	#N/A
Solyc03g083030	ABL interactor-like protein 3 (AHRD V3.3 *** AT5G24310.1)	5.63372	2.51071	-1.08431	0.00182651	4.83716	-0.101606	0.99998	0.870698	-2.65103	2.35546e-13
Solyc04g071580	Abscicic acid stress ripening 2	5.42212	7.1867	0.490767	0.411921	5.49904	0.145017	0.99998	6.07164	0.20793	0.598022
Solyc02g063170	Abscisic acid (Aba)-deficient 4 (AHRD V3.3 *-* A0A1P8AQ81_ARATH)	0.781216	0.620348	-0.264023	0.960004	0.346003	-1.02025	0.669209	0.481828	-0.654996	0.568332
Solyc03g034240	Abscisic acid (Aba)-deficient 4 (AHRD V3.3 *-* A0A1P8AQ81_ARATH)	0.0666365	0.030136	-1.0507	0.92841	0.00779156	-2.9629	0.635355	0.016695	-1.91119	0.54999
Solyc02g086050	Abscisic acid (Aba)-deficient 4 (AHRD V3.3 *** A0A1P8AQ81_ARATH)	2.19543	2.05115	-0.0188991	0.997259	1.95744	-0.04118	0.99998	1.97289	-0.117599	0.877323
Solyc02g084850	Abscisic acid and environmental stress-inducible protein TAS14 (AHRD V3.3 --* TAS14_SOLLC)	4.89272	11.3324	1.30893	0.0184101	2.72101	-0.709911	0.666051	20.6493	2.12676	5.94931e-10
Solyc02g062390	abscisic acid and environmental stress-inducible protein TAS14 (AHRD V3.3 *-* A0A1U8FJ72_CAPAN)	16.2435	11.0372	-0.471512	0.594485	14.864	-0.00135757	0.99998	0.919897	-4.109	4.31129e-40
Solyc12g099120	Abscisic acid induced MYB1	4.81738	4.13083	-0.118449	0.984316	2.15969	-1.03349	0.297123	1.50809	-1.63737	0.00260083
Solyc06g061180	Abscisic acid receptor PYL1 (AHRD V3.3 *-* A0A2G3C7N8_CAPCH)	38.8199	57.7746	0.657968	0.0806006	36.0543	0.0120648	0.99998	40.65	0.108446	0.785119
Solyc08g076960	Abscisic acid receptor PYL1 (AHRD V3.3 *** A0A2G3DCH7_CAPCH)	3.15782	2.88584	-0.0294089	0.997259	3.21567	0.168348	0.99998	3.56318	0.199741	0.855996
Solyc12g055990	Abscisic acid receptor PYL10 (AHRD V3.3 *** A0A2G2VH30_CAPBA)	5.63541	5.25063	-0.0134853	0.997259	4.92919	-0.0662421	0.99998	3.31218	-0.724569	0.00296492
Solyc01g095700	Abscisic acid receptor PYL10 (AHRD V3.3 *** A0A2G3BTC1_CAPCH)	32.8486	39.2264	0.348001	0.813206	13.7656	-1.13253	0.00397301	39.2033	0.297639	0.482081
Solyc08g065410	abscisic acid receptor PYL2 (AHRD V3.11 *** tr|A0A2I4GPJ2|A0A2I4GPJ2_9ROSI)	0	0	#N/A	#N/A	0	#N/A	#N/A	0	#N/A	#N/A
Solyc12g095970	Abscisic acid receptor PYL3 (AHRD V3.3 *** A0A1U8ETR1_CAPAN)	0	0	#N/A	#N/A	0	#N/A	#N/A	0	#N/A	#N/A
Solyc06g050500	abscisic acid receptor PYL4-like (AHRD V3.3 *** A0A2I4EQL0_9ROSI)	20.1193	22.8244	0.270077	0.845827	25.9348	0.491061	0.566356	16.3738	-0.259208	0.577283
Solyc03g095780	abscisic acid receptor PYL4-like (AHRD V3.3 *** A0A2I4EQL0_9ROSI)	10.3116	7.91464	-0.293466	0.94506	29.2542	1.62928	0.00101856	0.399725	-4.64205	1.37571e-11
Solyc02g076770	abscisic acid receptor PYL4-like (AHRD V3.3 *** A0A2I4EQL0_9ROSI)	0	0	#N/A	#N/A	0	#N/A	#N/A	0	#N/A	#N/A
Solyc09g015380	Abscisic acid receptor PYL5 (AHRD V3.3 *** A0A1U8EIS0_CAPAN)	11.0488	6.40214	-0.693905	0.546731	13.8541	0.442186	0.800687	2.17915	-2.29741	2.57458e-05
Solyc10g085310	Abscisic acid receptor PYL5 (AHRD V3.3 *** A0A1U8EIS0_CAPAN)	8.31756	9.78129	0.313697	0.892522	13.5531	0.833137	0.263423	9.16578	0.183385	0.808364
Solyc05g052420	Abscisic acid receptor PYL6 (AHRD V3.3 *-* A0A1U8GQ86_CAPAN)	0.247215	0	-4.51717	#N/A	1.68661	2.90172	0.545267	0	-4.23314	#N/A
Solyc10g076410	Abscisic acid receptor PYL6 (AHRD V3.3 *** A0A2G3BE77_CAPCH)	1.36053	0.603861	-1.08348	0.776366	6.08803	2.27718	0.00854203	0	-7.97542	0.016198
Solyc03g007310	Abscisic acid receptor PYL8 (AHRD V3.3 *** A0A2G3CWW8_CAPCH)	6.89471	6.14315	-0.0800579	0.971446	7.89224	0.321431	0.647545	7.49095	0.160869	0.657456
Solyc08g082180	Abscisic acid receptor PYL8 (AHRD V3.3 *** A0A2G3DB14_CAPCH)	19.027	17.6742	-0.0129991	0.997423	7.39198	-1.23576	6.69806e-07	21.4962	0.217356	0.497812
Solyc01g009510	Abscisic acid responsive elements-binding factor 2 (AHRD V3.3 --* A0A1P8AV75_ARATH)	0	0	#N/A	#N/A	0	#N/A	#N/A	0	#N/A	#N/A
Solyc04g071590	Abscisic acid stress ripening 3	5.93748	30.3189	2.4327	1.95605e-06	4.80522	-0.178407	0.99998	49.5411	3.10233	3.6274e-15
Solyc04g071600	Abscisic acid stress ripening 5	0.867706	2.78244	1.77089	0.0455223	2.0554	1.37156	0.503643	1.85009	1.13108	0.218226
Solyc01g008980	Abscisic acid-insensitive 5-like protein (AHRD V3.3 *-* A0A2K3P2S8_TRIPR)	1.29769	1.78914	0.554843	0.581635	1.22464	0.0604139	0.99998	1.56518	0.322558	0.597506
Solyc10g081350	ABSCISIC ACID-INSENSITIVE 5-like protein 2 (AHRD V3.3 *** A0A2G3BGU0_CAPCH)	2.12844	1.13409	-0.836129	0.200443	1.61664	-0.281083	0.943043	0.859526	-1.27241	0.00119514
Solyc10g076920	ABSCISIC ACID-INSENSITIVE 5-like protein 2 (AHRD V3.3 *** A0A2G3BI85_CAPCH)	9.0522	7.50673	-0.182779	0.956774	7.2425	-0.203799	0.999066	6.89071	-0.360576	0.53744
Solyc09g009490	ABSCISIC ACID-INSENSITIVE 5-like protein 4 (AHRD V3.11 *** tr|A0A2G2YPC0|A0A2G2YPC0_CAPAN)	0.179658	0	-7.1525	0.169827	0.0346027	-2.16316	0.8066	0	-6.85542	0.0987291
Solyc11g044560	ABSCISIC ACID-INSENSITIVE 5-like protein 5 (AHRD V3.3 *** A0A1U8GBR9_CAPAN)	23.6416	24.0951	0.113826	0.945965	20.9285	-0.0486037	0.99998	31.1202	0.438955	0.0713533
Solyc10g050210	ABSCISIC ACID-INSENSITIVE 5-like protein 5 (AHRD V3.3 *** A0A1U8GBR9_CAPAN)	0.0151841	0	-3.53709	#N/A	0	-3.32016	#N/A	0	-3.26786	#N/A
Solyc01g104650	ABSCISIC ACID-INSENSITIVE 5-like protein 5 (AHRD V3.3 *** A0A2I4GE24_9ROSI)	24.2329	19.5236	-0.215778	0.925386	12.0102	-0.890006	0.00196658	15.3634	-0.615889	0.0189808
Solyc01g108080	ABSCISIC ACID-INSENSITIVE 5-like protein 7 (AHRD V3.3 *** A0A2G3BV73_CAPCH)	26.5669	22.2413	-0.162939	0.913803	22.1073	-0.139943	0.979918	15.2365	-0.759981	0.000469301
Solyc04g071610	Abscisic stress-ripening protein 3 (AHRD V3.11 *-* tr|A0A1U8GDP7|A0A1U8GDP7_CAPAN)	6579.65	8082.92	0.386519	0.603532	5780.96	-0.0610219	0.99998	6931.28	0.117004	0.761349
Solyc02g067630	abscission polygalacturonase 2	0	0	#N/A	#N/A	0	#N/A	#N/A	0	#N/A	#N/A
Solyc12g098240	acanthoscurrin-1-like (AHRD V3.3 *-* XP_010314853.1)	0	0	#N/A	#N/A	0	#N/A	#N/A	0	#N/A	#N/A
Solyc12g098250	acanthoscurrin-1-like (AHRD V3.3 *-* XP_010314853.1)	0	0	#N/A	#N/A	0	#N/A	#N/A	0	#N/A	#N/A
Solyc12g098260	acanthoscurrin-1-like (AHRD V3.3 *-* XP_010314853.1)	0	0	#N/A	#N/A	0	#N/A	#N/A	0	#N/A	#N/A
Solyc12g098270	acanthoscurrin-1-like (AHRD V3.3 *-* XP_010314853.1)	0	0	#N/A	#N/A	0	#N/A	#N/A	0	#N/A	#N/A
Solyc12g098290	acanthoscurrin-1-like (AHRD V3.3 *-* XP_010314853.1)	0	0	#N/A	#N/A	0	#N/A	#N/A	0	#N/A	#N/A
Solyc09g089975	acanthoscurrin-2-like (AHRD V3.3 *-* XP_019071131.1)	6.90143	2.10399	-1.63251	0.0408905	6.2235	-0.0283598	0.99998	1.49548	-2.16315	0.000532954
Solyc03g034170	acclimation of photosynthesis to environment (AHRD V3.3 *** AT5G38660.1)	0.812987	0.681178	-0.176891	0.968752	0.673567	-0.153835	0.99998	0.54038	-0.554744	0.483
Solyc02g092530	Acetamidase/Formamidase (AHRD V3.3 *** A0A200R348_9MAGN)	2.9881	2.71369	-0.0495629	0.988666	2.38171	-0.198209	0.996776	3.24046	0.160564	0.772254
Solyc04g025450	Acetate/butyrate--CoA ligase AAE7, peroxisomal (AHRD V3.3 *-* A0A2G3CKN6_CAPCH)	9.18868	10.7291	0.297269	0.953575	7.31526	-0.200462	0.99998	11.6164	0.37151	0.743327
Solyc06g059880	Acetolactate synthase (AHRD V3.3 *** A0A2G3C6U7_CAPCH)	0	0.0236347	4.71599	#N/A	0.0351898	5.15436	0.611925	0.0229713	4.30691	#N/A
Solyc07g061940	Acetolactate synthase (AHRD V3.3 *** C0L093_TOBAC)	184.019	155.025	-0.160509	0.917106	182.408	0.112814	0.99998	141.211	-0.338988	0.234759
Solyc03g044330	Acetolactate synthase (AHRD V3.3 *** C0L093_TOBAC)	99.2173	89.3915	-0.0626133	0.97726	67.3923	-0.432789	0.448344	97.234	0.0144345	0.973225
Solyc11g008780	Acetolactate synthase small subunit 1, chloroplastic (AHRD V3.3 *** A0A1U8ET50_CAPAN)	0.0765936	0.159315	1.13383	0.665038	0.14119	1.04236	0.747611	0.051505	-0.524811	0.817127
Solyc12g019300	Acetolactate synthase small subunit chloroplastic-like (AHRD V3.3 *-* A0A2K3NNG6_TRIPR)	5.62575	5.68289	0.103105	0.972477	5.56142	0.107602	0.99998	4.79275	-0.189885	0.745029
Solyc12g056940	Acetyl CoA carboxylase (AHRD V3.3 *** Q42793_SOYBN)	6.56282	2.96126	-1.06008	0.00807566	5.65199	-0.0893348	0.99998	1.97487	-1.68951	1.94368e-16
Solyc05g017760	Acetyl-CoA C-acetyltransferase (AHRD V3.3 *** D9U856_BACMN)	3.13049	2.88403	-0.0316589	0.991754	2.52646	-0.178557	0.989874	3.66379	0.2701	0.376274
Solyc04g015100	Acetyl-CoA C-acetyltransferase (AHRD V3.3 *** D9U856_BACMN)	3.911	2.85446	-0.365144	0.652928	3.96878	0.137802	0.997067	2.50921	-0.598738	0.0720312
Solyc07g045350	Acetyl-CoA C-acetyltransferase (AHRD V3.3 *** D9U856_BACMN)	5.84714	3.69832	-0.57771	0.350455	4.76034	-0.174821	0.987446	3.09055	-0.878818	0.000607925
Solyc01g094340	Acetyl-coenzyme A carboxylase carboxyl transferase subunit alpha (AHRD V3.3 *** B5LAS6_CAPAN)	3.69882	3.87268	0.153419	0.95042	2.81901	-0.264622	0.976231	2.56316	-0.486585	0.243913
Solyc09g013080	Acetyl-coenzyme A carboxylase carboxyl transferase subunit alpha (AHRD V3.3 *** B5LAS6_CAPAN)	25.2187	20.3182	-0.224516	0.831099	22.6413	-0.0302753	0.99998	22.8975	-0.0966655	0.796246
Solyc01g057430	Acetyl-coenzyme A carboxylase carboxyl transferase subunit alpha, chloroplastic (AHRD V3.3 *-* A0A2G2W5S4_CAPBA)	0.663497	0.833606	0.421827	0.964642	1.01418	0.683189	0.984054	1.63308	1.29085	0.355608
Solyc04g039820	Acetyl-coenzyme A carboxylase carboxyl transferase subunit beta, chloroplastic (AHRD V3.3 *-* A0A1U8QCF0_CAPAN)	0	0	#N/A	#N/A	0	#N/A	#N/A	0	#N/A	#N/A
Solyc01g017200	Acetyl-coenzyme A carboxylase carboxyl transferase subunit beta, chloroplastic (AHRD V3.3 *-* ACCD_SOLLC)	0	0	#N/A	#N/A	0	#N/A	#N/A	0	#N/A	#N/A
Solyc09g091410	Acetyl-coenzyme A carboxylase carboxyl transferase subunit beta, chloroplastic (AHRD V3.3 *-* ACCD_SOLLC)	0	0	#N/A	#N/A	0	#N/A	#N/A	0	#N/A	#N/A
Solyc02g032810	Acetyl-coenzyme A carboxylase carboxyl transferase subunit beta, chloroplastic (AHRD V3.3 *-* ACCD_SOLTU)	0	0	#N/A	#N/A	0	#N/A	#N/A	0	#N/A	#N/A
Solyc00g500065	Acetyl-coenzyme A carboxylase carboxyl transferase subunit beta, chloroplastic (AHRD V3.3 *** ACCD_SOLLC)	0.389416	0.230466	-0.726484	0.876508	0.630113	0.77809	0.826838	0.270022	-0.474028	0.801352
Solyc04g039830	Acetyl-coenzyme A carboxylase carboxyl transferase subunit beta, chloroplastic (AHRD V3.3 *** ACCD_SOLLC)	0	0	#N/A	#N/A	0	#N/A	#N/A	0	#N/A	#N/A
Solyc07g017860	Acetyl-coenzyme A synthetase (AHRD V3.3 *** A0A0K9R5X9_SPIOL)	1.98613	2.16317	0.207493	0.923352	1.97099	0.116589	0.99998	2.73929	0.506786	0.217918
Solyc02g094640	Acetyl-coenzyme A synthetase (AHRD V3.3 *** A0A2G2XHZ6_CAPBA)	4.31705	3.78342	-0.104738	0.959084	3.55277	-0.157533	0.971508	4.36572	0.0588576	0.872991
Solyc03g114460	Acetyl-coenzyme A synthetase (AHRD V3.3 *** A0A2S4Q6W4_CITFR)	3.59419	3.17982	-0.0901096	0.971446	3.8418	0.221384	0.929179	2.73232	-0.352993	0.255015
Solyc12g038400	Acetyl-coenzyme A synthetase (AHRD V3.3 *** A4W5I5_ENT38)	3.6287	3.6662	0.0989454	0.971062	3.08589	-0.107974	0.99998	3.95925	0.169356	0.601662
Solyc11g005620	Acetylglutamate kinase (AHRD V3.3 *** A0A1U8EW67_CAPAN)	30.3477	27.0684	-0.0815616	0.968752	27.4285	-0.0240526	0.99998	32.2413	0.130357	0.722964
Solyc01g111480	Acetylornithine aminotransferase, chloroplastic/mitochondrial (AHRD V3.11 *-* tr|A0A2G3BZI2|A0A2G3BZI2_CAPCH)	0	0	#N/A	#N/A	0	#N/A	#N/A	0	#N/A	#N/A
Solyc03g122210	Acetylornithine aminotransferase, chloroplastic/mitochondrial (AHRD V3.11 *-* tr|A0A2G3BZI2|A0A2G3BZI2_CAPCH)	0	0	#N/A	#N/A	0	#N/A	#N/A	0	#N/A	#N/A
Solyc04g016085	Acetylornithine aminotransferase, chloroplastic/mitochondrial (AHRD V3.11 *** tr|A0A2G3BZI2|A0A2G3BZI2_CAPCH)	0	0	#N/A	#N/A	0	#N/A	#N/A	0	#N/A	#N/A
Solyc05g048840	Acetylornithine aminotransferase, chloroplastic/mitochondrial (AHRD V3.3 *** A0A2G3BZI2_CAPCH)	0	0	#N/A	#N/A	0	#N/A	#N/A	0	#N/A	#N/A
Solyc12g019955	Acetylornithine aminotransferase, mitochondrial (AHRD V3.11 *-* tr|A0A2G3AE76|A0A2G3AE76_CAPAN)	0	0	#N/A	#N/A	0	#N/A	#N/A	0	#N/A	#N/A
Solyc08g080370	Acetylornithine aminotransferase, mitochondrial (AHRD V3.3 *** A0A2G3AE76_CAPAN)	9.96809	8.01943	-0.228093	0.798277	8.5331	-0.100959	0.99998	7.62872	-0.34196	0.281458
Solyc08g076970	Acetylornithine deacetylase (AHRD V3.3 *** A0A2G2XLB1_CAPBA)	33.0432	40.2837	0.363369	0.740802	29.2735	-0.0510162	0.99998	36.7278	0.190263	0.616465
Solyc08g076990	Acetylornithine deacetylase (AHRD V3.3 *** A0A2G2XLB1_CAPBA)	10.7779	9.84433	-0.0456644	0.983877	10.212	0.0432846	0.99998	11.6276	0.149345	0.621313
Solyc08g076980	Acetylornithine deacetylase (AHRD V3.3 *** A0A2G3DCH5_CAPCH)	0.0186997	0.0314365	0.849002	0.960483	0.0392101	1.1328	0.99998	0.0751843	1.99747	0.549125
Solyc08g067800	Acetyltransferase (AHRD V3.3 *** A0A2G2YXI4_CAPAN)	25.3243	25.587	0.0992577	0.977824	23.7455	0.022271	0.99998	21.2109	-0.219081	0.746483
Solyc12g010680	Acetyltransferase (AHRD V3.3 *** B6TUE4_MAIZE)	5.19753	6.04257	0.306754	0.845472	5.55216	0.228694	0.989565	6.12777	0.286513	0.569
Solyc07g006790	Acetyltransferase component of pyruvate dehydrogenase complex (AHRD V3.3 *** A0A1U8HER3_CAPAN)	6.28582	7.00003	0.24579	0.816518	6.22284	0.109474	0.99998	7.76542	0.348944	0.17073
Solyc10g074910	Acetyltransferase NSI (AHRD V3.3 *** NSI_ARATH)	2.42299	2.12032	-0.0988872	0.964642	2.39553	0.107256	0.99998	1.59563	-0.55787	0.0314683
Solyc11g072300	ACI13	1.14843	1.27608	0.2477	0.919632	1.13493	0.114096	0.99998	1.23447	0.150141	0.834372
Solyc09g009170	ACI14	6.0817	5.06493	-0.177305	0.907714	5.08832	-0.139925	0.99998	4.4267	-0.417952	0.243551
Solyc02g065550	ACI19	41.3594	61.9942	0.672703	0.145198	58.6816	0.630705	0.0550923	43.9124	0.13007	0.714411
Solyc09g005830	ACI49	0.671319	3.53351	2.48717	0.00886592	2.45996	1.99852	0.0216773	1.41062	1.12104	0.219444
Solyc03g083910	Acid beta-fructofuranosidase (AHRD V3.11 *** sp|P29000|INVA_SOLLC)	260.544	82.3277	-1.56671	0.00177686	208.016	-0.197419	0.984839	52.9736	-2.25515	4.2501e-20
Solyc08g079080	Acid beta-fructofuranosidase (AHRD V3.11 *** tr|A0A2G3AEK0|A0A2G3AEK0_CAPAN)	0	0	#N/A	#N/A	0.0156797	4.73519	0.675278	0	#N/A	#N/A
Solyc06g062390	Acid phosphatase 1 (AHRD V3.3 *** A0A314KN17_NICAT)	0.077959	0.0629186	-0.151931	0.99582	0	-5.01494	0.590504	0.187692	1.3219	0.700867
Solyc09g090600	acid phosphatase 1-like (AHRD V3.3 *** A0A1U7W5M1_NICSY)	0	0.0297102	4.49962	#N/A	0	#N/A	#N/A	0	#N/A	#N/A
Solyc06g062370	acid phosphatase 1-like (AHRD V3.3 *** A0A1U7W9D3_NICSY)	0	0	#N/A	#N/A	0	#N/A	#N/A	0	#N/A	#N/A
Solyc06g062380	acid phosphatase 1-like (AHRD V3.3 *** A0A1U7W9D3_NICSY)	0.0836364	0	-5.50231	#N/A	0	-5.2739	0.551907	0.0852886	0.103675	0.981889
Solyc08g066530	acid phosphatase 1-like (AHRD V3.3 *** A0A1U7Y8Z9_NICSY)	0.00185539	0	-2.96066	#N/A	0.00228049	0.362791	#N/A	0	-2.7056	#N/A
Solyc03g121100	acid phosphatase 1-like (AHRD V3.3 *** A0A2G3A413_CAPAN)	0.238415	0.375086	0.71415	0.953886	0	-6.52116	0.276446	0.106278	-1.11658	0.741318
Solyc01g005910	Acid phosphatase/vanadium-dependent haloperoxidase-related protein (AHRD V3.3 *** A0A2U1NM03_ARTAN)	5.69971	5.19208	-0.044963	0.984977	5.48764	0.0677998	0.99998	4.53163	-0.286232	0.355655
Solyc04g024340	Acid phosphatase/vanadium-dependent haloperoxidase-related protein (AHRD V3.3 *** F4I989_ARATH)	2.95778	3.04689	0.133024	0.945198	2.88065	0.0786158	0.99998	2.5631	-0.159242	0.659341
Solyc10g006140	Acid phosphatase/vanadium-dependent haloperoxidase-related protein (AHRD V3.3 *** Q8L7M6_ARATH)	5.14587	4.60139	-0.0784278	0.97136	4.44891	-0.0872461	0.99998	4.14814	-0.270813	0.442514
Solyc01g095980	Acid phosphatase/vanadium-dependent haloperoxidase-related protein (AHRD V3.3 *** Q8RXV2_ARATH)	1.83151	1.78697	0.0511441	0.990828	1.37035	-0.276117	0.980418	1.48433	-0.260156	0.704068
Solyc05g014700	Acid phosphatase/vanadium-dependent haloperoxidase-related protein (AHRD V3.3 *** Q9FXC5_ARATH)	0.0399961	0.00869389	-1.97111	#N/A	0	-5.01102	0.59057	0	-4.95973	#N/A
Solyc05g050130	Acidic endochitinase (AHRD V3.11 *** sp|P29060|CHIA_TOBAC)	193.671	110.772	-0.706384	0.357051	152.967	-0.216997	0.99998	78.9453	-1.24741	3.1884e-05
Solyc01g095260	Acidic endochitinase (AHRD V3.11 *** tr|A0A2G2YXU9|A0A2G2YXU9_CAPAN)	0	0	#N/A	#N/A	0	#N/A	#N/A	0	#N/A	#N/A
Solyc01g095310	Acidic endochitinase (AHRD V3.3 *** A0A1U8DT03_CAPAN)	0.350431	0.439946	0.397435	0.976143	0.437957	0.409664	0.99998	0.603664	0.760441	0.734164
Solyc01g095250	Acidic endochitinase (AHRD V3.3 *** A0A2G2YXU9_CAPAN)	0	0	#N/A	#N/A	0	#N/A	#N/A	0	#N/A	#N/A
Solyc02g082930	acidic extracellular 27 kD chitinase	48.7814	33.3341	-0.455743	0.6774	73.1129	0.710054	0.36965	103.863	1.12879	0.0094763
Solyc06g007790	acidic leucine-rich nuclear phosphoprotein 32 family B protein (AHRD V3.3 *-* AT3G25130.1)	0.183357	0.411854	1.24171	0.892237	0.108026	-0.566429	0.99998	0.135074	-0.366231	0.927792
Solyc06g083330	acidic leucine-rich nuclear phosphoprotein 32 family B protein (AHRD V3.3 *-* AT3G25130.1)	3.59852	3.02255	-0.15848	0.971062	3.05088	-0.104366	0.99998	3.66963	0.0677103	0.944887
Solyc09g059550	acidic leucine-rich nuclear phosphoprotein 32 family B protein (AHRD V3.3 *-* AT3G25130.1)	3.58936	6.98754	1.04194	0.330645	7.24373	1.13599	0.256561	4.3633	0.317338	0.751379
Solyc04g072450	acidic leucine-rich nuclear phosphoprotein 32 family member B (AHRD V3.3 *-* XP_010320137.1)	21.7583	21.0942	0.047547	0.98456	16.0948	-0.306201	0.682398	16.6775	-0.34032	0.18254
Solyc01g018015	acidic leucine-rich nuclear phosphoprotein 32 family member E-like (AHRD V3.3 --* XP_010327604.1)	0	0	#N/A	#N/A	0	#N/A	#N/A	0	#N/A	#N/A
Solyc03g034080	Acidic leucine-rich nuclear phosphoprotein 32-related protein (AHRD V3.11 *-* tr|A0A1U8GGI0|A0A1U8GGI0_CAPAN)	31.6389	32.7879	0.13512	0.938342	33.0533	0.189319	0.925374	31.7438	0.0463622	0.908309
Solyc07g052350	Aconitate hydratase (AHRD V3.3 *** A0A200Q7Z0_9MAGN)	25.716	19.2816	-0.329076	0.571949	26.5949	0.17272	0.958857	14.7409	-0.75941	0.000782071
Solyc12g005860	Aconitate hydratase (AHRD V3.3 *** Q9FVE9_TOBAC)	82.8535	46.8611	-0.731627	0.0849939	77.0486	0.0205438	0.99998	23.3361	-1.78605	2.30103e-18
Solyc02g094300	ACT domain (AHRD V3.3 *** A0A200R426_9MAGN)	2.60214	1.68856	-0.536885	0.48532	2.65437	0.15088	0.99998	1.90495	-0.41068	0.352544
Solyc05g014080	ACT domain repeat 3 (AHRD V3.3 *-* A0A2U1PRQ7_ARTAN)	0	0	#N/A	#N/A	0	#N/A	#N/A	0	#N/A	#N/A
Solyc12g039100	ACT domain-containing protein (AHRD V3.3 *-* A0A2U1M8F3_ARTAN)	0.0363592	0.0680307	0.968572	0.953886	0	-4.28922	0.674712	0.00556986	-2.36859	#N/A
Solyc02g092150	ACT domain-containing protein (AHRD V3.3 *** A0A1Q3APQ4_CEPFO)	5.85951	7.36996	0.421054	0.580526	9.80365	0.869634	0.00958275	3.19165	-0.836657	0.00550335
Solyc09g008350	ACT domain-containing protein (AHRD V3.3 *** A0A1Q3AQY2_CEPFO)	6.42949	4.78112	-0.335484	0.687532	5.35871	-0.138705	0.99998	7.03732	0.173773	0.630801
Solyc06g011520	ACT domain-containing protein (AHRD V3.3 *** A0A1Q3AXU4_CEPFO)	0	0	#N/A	#N/A	0	#N/A	#N/A	0	#N/A	#N/A
Solyc08g007540	ACT domain-containing protein (AHRD V3.3 *** A0A1Q3BQZ1_CEPFO)	0.782012	0.716941	-0.0466376	0.995317	0.739682	0.069003	0.99998	0.813551	0.106142	0.922093
Solyc08g079650	ACT domain-containing protein (AHRD V3.3 *** A0A1Q3BQZ1_CEPFO)	8.45837	14.0065	0.817819	0.00885716	9.54234	0.303319	0.733166	16.1043	0.97299	6.32948e-05
Solyc01g010000	ACT domain-containing protein (AHRD V3.3 *** A0A1Q3BTU5_CEPFO)	2.53565	1.65311	-0.538793	0.58344	2.48278	0.0831311	0.99998	1.68666	-0.554037	0.256562
Solyc05g011920	ACT domain-containing protein (AHRD V3.3 *** A0A1Q3CHJ6_CEPFO)	4.96296	4.27395	-0.122558	0.960004	5.4122	0.255593	0.932353	3.65892	-0.39172	0.336786
Solyc11g006970	ACT domain-containing protein (AHRD V3.3 *** A0A1Q3CPR0_CEPFO)	23.2176	11.927	-0.875376	0.00257881	17.7987	-0.2573	0.773284	8.84182	-1.35046	8.26317e-13
Solyc01g010150	ACT domain-containing protein (AHRD V3.3 *** A0A2U1MM44_ARTAN)	1.67775	2.17973	0.470372	0.712123	1.71989	0.157517	0.99998	1.74397	0.101066	0.901509
Solyc05g054620	ACT domain-containing protein (AHRD V3.3 *** A0A2U1PEX2_ARTAN)	10.4382	5.12875	-0.935767	0.00120416	5.03359	-0.925734	0.00109125	5.28071	-0.941519	5.7417e-05
Solyc03g117890	ACT domain-containing protein (AHRD V3.3 *** A0A2U1QDU0_ARTAN)	13.6083	7.69559	-0.735388	0.0465933	9.94473	-0.328982	0.682398	3.92226	-1.75483	2.3493e-12
Solyc06g068670	ACT domain-containing protein (AHRD V3.3 *** A0A2U1QDU0_ARTAN)	6.39595	4.82807	-0.315195	0.774047	5.99383	0.0326518	0.99998	4.65259	-0.421282	0.272201
Solyc06g059800	ACT domain-containing protein ACR3 (AHRD V3.3 *** A0A2G2Z9T5_CAPAN)	2.67503	2.40652	-0.0598205	0.984977	2.63262	0.107501	0.99998	3.0592	0.24107	0.572653
Solyc03g078400	actin	498.637	453.135	-0.0501268	0.984977	446.456	-0.0341087	0.99998	479.269	-0.0143856	0.972561
Solyc04g049220	Actin (AHRD V3.11 *-* tr|Q9XHH1|Q9XHH1_MALPU)	0	0	#N/A	#N/A	0	#N/A	#N/A	0	#N/A	#N/A
Solyc09g010760	Actin (AHRD V3.3 --* ACT_FUCDI)	0	0	#N/A	#N/A	0	#N/A	#N/A	0	#N/A	#N/A
Solyc01g066800	Actin (AHRD V3.3 *-* B1NJ25_OPUST)	0	0	#N/A	#N/A	0	#N/A	#N/A	0	#N/A	#N/A
Solyc11g039660	Actin (AHRD V3.3 *-* Q5I2Q3_CUCME)	0	0	#N/A	#N/A	0	#N/A	#N/A	0	#N/A	#N/A
Solyc04g049210	Actin (AHRD V3.3 *-* Q7XZI9_GOSHI)	0	0	#N/A	#N/A	0	#N/A	#N/A	0	#N/A	#N/A
Solyc09g010750	Actin (AHRD V3.3 *** A0A0K1JSF1_9FABA)	0	0.0253253	3.46151	#N/A	0	#N/A	#N/A	0	#N/A	#N/A
Solyc02g094320	Actin (AHRD V3.3 *** A0A172MJV1_PAESU)	1.50939	1.45558	0.0398663	0.991179	1.26805	-0.118955	0.99998	1.7735	0.278985	0.575177
Solyc10g086460	Actin (AHRD V3.3 *** A0A1U8E731_CAPAN)	0.217509	3.04408	3.88383	6.23622e-07	0.0553175	-1.82895	0.720663	6.12372	4.83989	4.25765e-20
Solyc04g011500	Actin (AHRD V3.3 *** A0A1U8GLU9_CAPAN)	46.5654	48.6048	0.149084	0.905667	47.4022	0.151916	0.977033	45.3082	0.00243326	0.995253
Solyc06g076090	Actin (AHRD V3.3 *** A0A1U8H9K1_CAPAN)	2.15001	2.52807	0.316499	0.884832	3.64881	0.880935	0.24119	1.93653	-0.109501	0.895641
Solyc11g065990	Actin (AHRD V3.3 *** A0A2G2VVS8_CAPBA)	0.337275	0.303228	-0.0547609	0.997259	0.469396	0.63016	0.987411	0.174703	-0.895994	0.724916
Solyc05g054480	Actin (AHRD V3.3 *** A0A2G2VVS8_CAPBA)	1.90996	1.16976	-0.621152	0.635846	0.991091	-0.817613	0.490954	0.215872	-3.09492	1.89372e-09
Solyc10g080500	Actin (AHRD V3.3 *** A0A2G2VVS8_CAPBA)	13.7551	12.4383	-0.0591298	0.978355	11.3581	-0.150501	0.978267	16.7769	0.330002	0.227216
Solyc04g071220	Actin (AHRD V3.3 *** A0A2G3CN11_CAPCH)	0	0	#N/A	#N/A	0	#N/A	#N/A	0	#N/A	#N/A
Solyc07g066120	Actin (AHRD V3.3 *** A0A2G9HV56_9LAMI)	6.65235	6.79208	0.119742	0.945534	5.94724	-0.0351438	0.99998	7.45861	0.205653	0.557144
Solyc04g049000	Actin (AHRD V3.3 *** A0A7Z5_ROSHC)	0	0	#N/A	#N/A	0	#N/A	#N/A	0	#N/A	#N/A
Solyc04g071230	Actin (AHRD V3.3 *** B1NJ25_OPUST)	0	0	#N/A	#N/A	0	#N/A	#N/A	0	#N/A	#N/A
Solyc04g071260	Actin (AHRD V3.3 *** Q5XPX5_SACOF)	0.133677	0.116202	-0.133303	0.99582	0.185549	0.560947	0.99998	0.146814	0.16118	0.966613
Solyc05g006780	Actin cross-linking (AHRD V3.3 *** A0A2U1N9L8_ARTAN)	19.5631	23.1362	0.32774	0.610454	20.7313	0.209314	0.87593	20.0652	0.079775	0.839576
Solyc02g087580	Actin cross-linking (AHRD V3.3 *** A0A2U1P1I6_ARTAN)	1.59998	0.691719	-1.13316	0.113615	3.11879	1.08168	0.0450906	1.42338	-0.127988	0.867232
Solyc05g006790	Actin cross-linking protein (AHRD V3.3 *** Q0WQH3_ARATH)	0.0462793	0	-5.70271	#N/A	0	-5.47262	0.486365	0.0699759	0.63164	0.878488
Solyc02g067490	Actin cross-linking protein (DUF569) (AHRD V3.3 *** Q9XIF7_ARATH)	1.97838	2.41534	0.371901	0.882431	1.83991	0.0194847	0.99998	0.677833	-1.50959	0.0319483
Solyc01g010420	Actin cross-linking protein (DUF569) (AHRD V3.3 *** Q9XIF7_ARATH)	3.85316	2.7379	-0.392582	0.931045	5.63856	0.674174	0.914078	2.13295	-0.799555	0.499978
Solyc11g045360	Actin cross-linking protein, putative (DUF569) (AHRD V3.3 *-* Q8GXC9_ARATH)	0	0	#N/A	#N/A	0	#N/A	#N/A	0	#N/A	#N/A
Solyc01g010430	Actin cross-linking protein, putative (DUF569) (AHRD V3.3 *** Q8GXC9_ARATH)	40.5729	67.3653	0.817762	0.0081572	48.9777	0.39534	0.445262	52.5164	0.415548	0.106806
Solyc02g067510	Actin cross-linking protein, putative (DUF569) (AHRD V3.3 *** Q8GXC9_ARATH)	0.309887	0.533429	0.85031	0.91292	0.465287	0.702712	0.99998	0.649297	1.09216	0.677225
Solyc12g005010	Actin cytoskeleton-regulatory complex pan-like protein (AHRD V3.3 *** Q9LPT5_ARATH)	5.97542	6.01034	0.0916939	0.96969	5.36923	-0.0255119	0.99998	6.36177	0.129364	0.727006
Solyc07g064580	Actin cytoskeleton-regulatory complex pan-like protein (AHRD V3.3 *** Q9LPT5_ARATH)	9.06667	7.42937	-0.201244	0.8806	8.84379	0.0914035	0.99998	7.03996	-0.320665	0.365159
Solyc02g080520	Actin cytoskeleton-regulatory complex pan-like protein (AHRD V3.3 *** Q9LPT5_ARATH)	2.77462	2.85933	0.125705	0.971062	1.6318	-0.647738	0.564538	3.24566	0.264812	0.665889
Solyc11g066340	actin protein 2/3 complex subunit-like protein (AHRD V3.3 *** AT2G28130.1)	0.509755	0.603939	0.327019	0.887279	0.428328	-0.141496	0.99998	0.476835	-0.0580459	0.946745
Solyc09g008155	actin T1-like protein (AHRD V3.3 *** AT3G09860.1)	8.51483	7.83857	-0.0300235	0.991179	8.18538	0.0686986	0.99998	9.4835	0.195058	0.601121
Solyc03g025750	Actin-depolymerizing factor (AHRD V3.11 *** tr|A0A2G2Z908|A0A2G2Z908_CAPAN)	0.515034	0.106191	-2.17895	0.753809	0.234653	-0.990239	0.999725	0.0405839	-3.50396	0.246403
Solyc06g035980	Actin-depolymerizing factor (AHRD V3.11 *** tr|A0A2G2Z908|A0A2G2Z908_CAPAN)	0	0	#N/A	#N/A	0.00833993	1.84758	#N/A	0	#N/A	#N/A
Solyc04g011370	Actin-depolymerizing factor (AHRD V3.11 *** tr|D9I9X9|D9I9X9_HEVBR)	23.1099	25.0652	0.208908	0.895146	23.0497	0.121321	0.996536	29.5201	0.394285	0.127673
Solyc09g072600	Actin-depolymerizing factor (AHRD V3.3 *-* A0A1U8GD07_CAPAN)	0.0998972	0.0075756	-3.34486	#N/A	0	-4.86171	0.605724	0	-4.8107	#N/A
Solyc09g090110	Actin-depolymerizing factor (AHRD V3.3 *** A0A1U8GD07_CAPAN)	15.1572	14.1044	-0.0143336	0.997259	13.1724	-0.0816309	0.99998	14.8119	0.00978035	0.981305
Solyc01g094400	Actin-depolymerizing factor (AHRD V3.3 *** A0A2G3BT36_CAPCH)	0	0	#N/A	#N/A	0	#N/A	#N/A	0	#N/A	#N/A
Solyc10g017550	Actin-depolymerizing factor (AHRD V3.3 *** A0A2G3BT36_CAPCH)	0	0	#N/A	#N/A	0	#N/A	#N/A	0	#N/A	#N/A
Solyc09g072590	actin-depolymerizing factor (AHRD V3.3 *** A0A2I4EMY6_9ROSI)	16.3568	17.7147	0.203833	0.893162	15.2195	0.0178211	0.99998	10.7348	-0.566606	0.0444288
Solyc06g005360	Actin-depolymerizing factor (AHRD V3.3 *** D9I9X9_HEVBR)	192.967	200.258	0.143092	0.9372	204.012	0.205554	0.957907	222.879	0.249032	0.405159
Solyc10g084660	Actin-depolymerizing factor (AHRD V3.3 *** D9I9X9_HEVBR)	2.58516	4.32341	0.830346	0.263123	1.47704	-0.67718	0.665564	6.73635	1.42125	4.0318e-05
Solyc09g010440	Actin-depolymerizing factor (AHRD V3.3 *** Q1EMP8_PLAMJ)	109.182	110.765	0.110284	0.959084	77.8196	-0.364103	0.598217	168.157	0.664913	0.00376871
Solyc01g111380	Actin-depolymerizing factor-like protein (AHRD V3.3 *** A0A2K3P088_TRIPR)	31.0591	24.6298	-0.248089	0.770667	14.911	-0.933671	0.00905853	17.6702	-0.773074	0.00256316
Solyc01g104770	Actin-related protein (AHRD V3.3 *** A0A200RCC6_9MAGN)	142.184	141.186	0.0789048	0.973644	116.835	-0.159554	0.988061	122.785	-0.168737	0.611577
Solyc05g013940	Actin-related protein (AHRD V3.3 *** A0A200RCU3_9MAGN)	4.44006	3.24721	-0.364793	0.6774	3.3732	-0.269827	0.88365	4.0945	-0.0731662	0.875738
Solyc04g024530	Actin-related protein (AHRD V3.3 *** A0A200RCU3_9MAGN)	2.84757	2.8458	0.0861835	0.968752	2.89032	0.141604	0.992601	3.09092	0.159771	0.662339
Solyc11g008500	Actin-related protein (AHRD V3.3 *** A0A2R6Q6P8_ACTCH)	1.50166	1.42152	0.00903856	0.999197	1.397	0.0217257	0.99998	1.38257	-0.0751917	0.910798
Solyc05g006470	Actin-related protein 2/3 complex subunit (AHRD V3.3 *** A0A2I4F971_9ROSI)	0.508722	0.481572	0.00384992	0.999974	0.418225	-0.14458	0.99998	0.492728	-0.00520871	0.995745
Solyc02g014540	Actin-related protein 2/3 complex subunit 3 (AHRD V3.3 *** A0A2G2Z0K1_CAPAN)	0	0	#N/A	#N/A	0	#N/A	#N/A	0	#N/A	#N/A
Solyc07g007630	Actin-related protein 2/3 complex subunit 3 (AHRD V3.3 *** A0A2G3BXX3_CAPCH)	4.83707	4.91696	0.111741	0.958368	4.06369	-0.12195	0.999066	5.17686	0.142073	0.712702
Solyc12g098430	Actin-related protein 2/3 complex subunit 4 (AHRD V3.3 *-* A0A2G3AVC7_CAPCH)	1.71536	1.53039	-0.0759824	0.983877	1.34422	-0.245595	0.989621	1.85578	0.156152	0.805706
Solyc01g090450	Actin-related protein 2/3 complex subunit 5 (AHRD V3.3 *** A0A1U8EEJ8_CAPAN)	1.92453	1.74388	-0.0538053	0.987977	1.42823	-0.314051	0.936786	2.10819	0.174778	0.766316
Solyc12g037980	actin-related protein 4-like (AHRD V3.3 *** A0A2I4G8E9_9ROSI)	1.11165	1.17401	0.168663	0.923352	1.05025	0.0427468	0.99998	1.36513	0.33748	0.285883
Solyc06g043170	Actin-related protein 5 (AHRD V3.3 *** A0A2G3C5G2_CAPCH)	2.81957	2.4138	-0.141862	0.914349	2.45086	-0.0808887	0.99998	2.45495	-0.156653	0.652397
Solyc05g018600	Actin-related protein 6 (AHRD V3.3 *** A0A1U8GPF8_CAPAN)	3.78193	3.54807	-0.00608309	0.999294	3.12419	-0.144493	0.99998	4.50318	0.297611	0.499013
Solyc12g049470	Actin-related protein 8 (AHRD V3.3 *-* A0A2G2Z628_CAPAN)	0.622355	0.140003	-2.01627	0.792897	0.729341	0.311782	0.99998	0.138535	-2.10052	0.526282
Solyc12g049440	Actin-related protein 8 (AHRD V3.3 *-* A0A314L356_NICAT)	0.00117807	0.0110198	3.28289	0.506045	0.0216432	4.18785	0.283691	0	-2.70691	#N/A
Solyc09g089660	Actin-related protein 9 (AHRD V3.3 *** A0A2G2ZUV2_CAPAN)	0.793265	0.727869	-0.0288435	0.99582	0.701261	-0.0499583	0.99998	0.916192	0.253411	0.641159
Solyc02g061790	Activated RNA polymerase II transcriptional coactivator p15 (AHRD V3.11 *** tr|A0A2G2XC29|A0A2G2XC29_CAPBA)	1.9255	2.49907	0.457528	0.727471	2.41596	0.453023	0.804643	3.58341	0.935743	0.0301618
Solyc03g116140	activating signal cointegrator 1 (AHRD V3.3 *** A0A2I4F4P6_9ROSI)	5.30584	4.47267	-0.157522	0.914251	4.35157	-0.171708	0.976904	3.53918	-0.543758	0.0522406
Solyc04g077930	Activating signal cointegrator 1 complex subunit 2-like protein (AHRD V3.3 *** A0A2K3NPF3_TRIPR)	3.53643	2.88984	-0.20326	0.866381	3.20224	-0.021114	0.99998	2.64647	-0.373548	0.180064
Solyc10g078930	Activator of 90 kDa heat shock protein ATPase-like protein 1 (AHRD V3.3 *** A0A1J3GDI7_NOCCA)	36.109	44.2117	0.377368	0.488829	43.6463	0.397514	0.448344	53.0346	0.596574	0.00770045
Solyc06g054510	Acyl carrier protein (AHRD V3.11 *** tr|A0A1U8GVI0|A0A1U8GVI0_CAPAN)	44.3187	45.4534	0.126068	0.940535	35.5967	-0.191105	0.936786	45.2854	0.0728517	0.850554
Solyc01g088570	Acyl carrier protein (AHRD V3.3 *** A0A1U8EAL0_CAPAN)	10.2236	10.4008	0.112336	0.96525	10.6608	0.185663	0.943511	11.6537	0.231413	0.498561
Solyc01g067730	Acyl carrier protein (AHRD V3.3 *** A0A1U8EET6_CAPAN)	129.65	123.844	0.0267412	0.994632	98.0187	-0.277998	0.702607	147.825	0.231107	0.438796
Solyc11g012180	Acyl carrier protein (AHRD V3.3 *** A0A1U8F8J4_CAPAN)	3.13901	3.10017	0.0686368	0.982835	3.52749	0.289823	0.907476	3.67363	0.266502	0.616033
Solyc03g118410	Acyl carrier protein (AHRD V3.3 *** A0A1U8G884_CAPAN)	6.65023	10.529	0.753965	0.234126	9.0842	0.580281	0.605724	5.82472	-0.147724	0.80838
Solyc04g015370	Acyl carrier protein (AHRD V3.3 *** A0A2G3CDT8_CAPCH)	19.1871	21.3216	0.241154	0.790026	18.9586	0.1091	0.99998	22.8834	0.29595	0.261083
Solyc05g056240	Acyl carrier protein (AHRD V3.3 *** A0A2G3CDT8_CAPCH)	31.6563	33.1558	0.156111	0.908866	32.9606	0.18396	0.915693	33.0597	0.103377	0.769957
Solyc02g038720	Acyl carrier protein (AHRD V3.3 *** A0A2U1L3I2_ARTAN)	0	0	#N/A	#N/A	0	#N/A	#N/A	0	#N/A	#N/A
Solyc06g034170	Acyl-[acyl-carrier-protein] desaturase (AHRD V3.3 *-* A0A1J3JBC9_NOCCA)	0	0	#N/A	#N/A	0	#N/A	#N/A	0	#N/A	#N/A
Solyc06g054685	Acyl-[acyl-carrier-protein] desaturase (AHRD V3.3 *-* A0A2I4GZ93_9ROSI)	0	0	#N/A	#N/A	0	#N/A	#N/A	0	#N/A	#N/A
Solyc03g063110	Acyl-[acyl-carrier-protein] desaturase (AHRD V3.3 *** A0A1U8G8K8_CAPAN)	10.7043	10.7413	0.0900122	0.96907	9.16792	-0.0999215	0.99998	11.6352	0.159905	0.669434
Solyc06g053480	Acyl-[acyl-carrier-protein] desaturase (AHRD V3.3 *** A0A2G2WJJ9_CAPBA)	21.7666	22.6357	0.145817	0.921817	22.1777	0.153514	0.979918	24.1386	0.191412	0.52251
Solyc11g008680	Acyl-[acyl-carrier-protein] desaturase (AHRD V3.3 *** A0A2G3B0E0_CAPCH)	4.92354	2.80065	-0.721023	0.484381	2.78215	-0.696857	0.642625	1.22868	-1.9567	2.21805e-05
Solyc06g054670	Acyl-[acyl-carrier-protein] desaturase (AHRD V3.3 *** A0A2I4GZ93_9ROSI)	0	0	#N/A	#N/A	0	#N/A	#N/A	0	#N/A	#N/A
Solyc01g009960	Acyl-[acyl-carrier-protein] desaturase (AHRD V3.3 *** A0A2I4GZ93_9ROSI)	0	0	#N/A	#N/A	0	#N/A	#N/A	0	#N/A	#N/A
Solyc06g059710	Acyl-[acyl-carrier-protein] desaturase (AHRD V3.3 *** A0A2I4GZ93_9ROSI)	0	0	#N/A	#N/A	0.0114078	4.01668	0.733898	0	#N/A	#N/A
Solyc06g059720	Acyl-[acyl-carrier-protein] desaturase (AHRD V3.3 *** A0A2I4GZ93_9ROSI)	0	0	#N/A	#N/A	0.0333408	4.12989	0.733411	0	#N/A	#N/A
Solyc05g008570	Acyl-[acyl-carrier-protein] hydrolase (AHRD V3.3 *-* A0A2G2VK01_CAPBA)	0	0	#N/A	#N/A	0	#N/A	#N/A	0	#N/A	#N/A
Solyc03g097390	Acyl-[acyl-carrier-protein] hydrolase (AHRD V3.3 *** A0A2G2VB33_CAPBA)	0	0.0673201	5.88247	0.458168	0.0278952	4.5693	0.674712	0.197064	7.00197	0.0761765
Solyc06g083380	Acyl-[acyl-carrier-protein] hydrolase (AHRD V3.3 *** A0A2G2WN18_CAPBA)	5.42017	6.23142	0.285947	0.759425	5.7879	0.217255	0.915843	7.08349	0.427247	0.163255
Solyc12g006930	Acyl-[acyl-carrier-protein] hydrolase (AHRD V3.3 *** A0A2G2X396_CAPBA)	20.0552	23.375	0.305382	0.739861	22.7256	0.306341	0.627219	23.2735	0.258438	0.377247
Solyc12g008790	Acyl-[acyl-carrier-protein]--UDP-N-acetylglucosamine O-acyltransferase (AHRD V3.3 *** D4HZ69_ERWAC)	0.572853	0.519172	-0.0369427	0.995856	0.461511	-0.181823	0.99998	0.426515	-0.375948	0.710221
Solyc09g150157	Acylamino-acid-releasing enzyme (AHRD V3.3 *-* B6U4F7_MAIZE)	0.388295	0.422481	0.205966	0.978318	0.444422	0.256812	0.99998	0.487778	0.328959	0.837137
Solyc09g083130	Acylamino-acid-releasing enzyme (AHRD V3.3 *** A0A1J3E2A0_NOCCA)	1.43923	1.40379	0.0490772	0.991179	0.86429	-0.606969	0.670877	0.705852	-0.983507	0.0447703
Solyc09g083120	Acylamino-acid-releasing enzyme (AHRD V3.3 *** A0A1J3FLE9_NOCCA)	0.478825	0.2303	-0.953058	0.524521	0.475421	0.105428	0.99998	0.0731604	-2.63891	0.00124067
Solyc03g005340	Acylamino-acid-releasing enzyme (AHRD V3.3 *** A0A1J3FLE9_NOCCA)	3.70819	2.39031	-0.550393	0.301109	3.40211	-0.00379374	0.99998	1.668	-1.11299	1.98195e-05
Solyc01g066310	Acyl-CoA dehydrogenase family member 10 (AHRD V3.3 *** A0A1J3CLI6_NOCCA)	15.3983	11.9432	-0.2756	0.712123	12.5476	-0.172003	0.945372	11.8167	-0.339944	0.179261
Solyc05g054370	Acyl-CoA dehydrogenase family member 10 (AHRD V3.3 *** A0A1J3CLI6_NOCCA)	9.22158	8.71776	0.00569728	0.999197	8.67248	0.0392658	0.99998	8.97714	0.00251639	0.994882
Solyc01g107020	Acyl-CoA N-acyltransferase (AHRD V3.11 *** tr|A0A2U1MJU7|A0A2U1MJU7_ARTAN)	4.41898	4.03541	-0.044013	0.993434	4.66591	0.209161	0.99998	4.03291	-0.0903453	0.919371
Solyc06g072500	Acyl-CoA N-acyltransferase (AHRD V3.3 *** A0A2U1L1E7_ARTAN)	0.83829	0.869225	0.141959	0.975053	0.650201	-0.231849	0.99998	0.769376	-0.0606078	0.955814
Solyc05g010250	Acyl-CoA N-acyltransferase (AHRD V3.3 *** A0A2U1PY80_ARTAN)	79.4475	90.0746	0.269698	0.780138	65.4764	-0.149893	0.988061	63.1475	-0.288855	0.371163
Solyc11g020000	Acyl-CoA N-acyltransferase (NAT) superfamily protein (AHRD V3.3 *-* A0A2K3PIZ7_TRIPR)	0	0	#N/A	#N/A	0	#N/A	#N/A	0	#N/A	#N/A
Solyc03g025710	Acyl-CoA N-acyltransferase (NAT) superfamily protein (AHRD V3.3 *** A0A2K3PIZ7_TRIPR)	0.0501151	0	-5.38211	#N/A	0	-5.14626	0.568271	0.100906	1.02066	0.793469
Solyc06g075790	Acyl-CoA N-acyltransferase with RING/FYVE/PHD-type zinc finger domain-containing protein (AHRD V3.3 *-* A0A1I9LNX5_ARATH)	14.1975	20.6989	0.63176	0.0869705	16.9065	0.37446	0.544062	22.4452	0.701778	0.000522788
Solyc11g066480	Acyl-CoA N-acyltransferase with RING/FYVE/PHD-type zinc finger domain-containing protein (AHRD V3.3 *** F4IHN9_ARATH)	3.51562	3.16561	-0.0671565	0.973644	3.15742	-0.03462	0.99998	3.20802	-0.090804	0.836772
Solyc10g084650	Acyl-CoA N-acyltransferase with RING/FYVE/PHD-type zinc finger domain-containing protein (AHRD V3.3 *** F4IQY0_ARATH)	3.23935	4.13052	0.434662	0.499089	2.82179	-0.0783854	0.99998	5.06189	0.685448	0.0017984
Solyc10g083800	Acyl-CoA N-acyltransferase with RING/FYVE/PHD-type zinc finger domain-containing protein (AHRD V3.3 *** Q8RWG0_ARATH)	2.13728	2.04898	0.0316129	0.991179	1.92538	-0.0189509	0.99998	2.05383	-0.0146938	0.973499
Solyc09g008520	Acyl-CoA N-acyltransferase with RING/FYVE/PHD-type zinc finger domain-containing protein (AHRD V3.3 *** Q8RWG0_ARATH)	3.50148	3.50623	0.0876512	0.967709	3.75783	0.225517	0.864245	3.71261	0.126708	0.753328
Solyc07g062600	Acyl-CoA N-acyltransferase with RING/FYVE/PHD-type zinc finger protein (AHRD V3.3 *-* A0A1I9LNP0_ARATH)	7.19149	5.72067	-0.244933	0.759931	8.19063	0.313127	0.631361	6.64441	-0.0741785	0.830936
Solyc08g078120	Acyl-CoA N-acyltransferase with RING/FYVE/PHD-type zinc finger protein (AHRD V3.3 *-* A0A1P8B7I1_ARATH)	0.00517237	0.0716574	3.76427	0.429136	0.0120356	1.36699	0.988349	0.0319562	2.58219	0.461352
Solyc09g065340	Acyl-CoA N-acyltransferase with RING/FYVE/PHD-type zinc finger protein (AHRD V3.3 *-* A0A2U1KTB4_ARTAN)	2.09006	1.76566	-0.157088	0.922657	1.66475	-0.201888	0.920193	1.92223	-0.0780259	0.855024
Solyc09g076010	Acyl-CoA N-acyltransferase with RING/FYVE/PHD-type zinc finger protein (AHRD V3.3 *** A0A1P8B7I1_ARATH)	4.18205	3.53643	-0.154628	0.915387	3.77202	-0.0191696	0.99998	3.79988	-0.09582	0.811936
Solyc03g005170	Acyl-CoA N-acyltransferase with RING/FYVE/PHD-type zinc finger protein (AHRD V3.3 *** A0A1P8B7I1_ARATH)	2.74668	2.6674	0.044742	0.984316	2.89612	0.197786	0.90073	2.88653	0.113072	0.769957
Solyc07g006340	Acyl-CoA N-acyltransferases (NAT) superfamily protein (AHRD V3.11 *** tr|A0A2U1QH18|A0A2U1QH18_ARTAN)	2.63758	1.72497	-0.521684	0.647871	2.11867	-0.185262	0.99998	1.15148	-1.14734	0.0079609
Solyc04g025230	Acyl-CoA N-acyltransferases (NAT) superfamily protein (AHRD V3.3 *-* A0A2U1MZI8_ARTAN)	0	0	#N/A	#N/A	0	#N/A	#N/A	0	#N/A	#N/A
Solyc04g025240	Acyl-CoA N-acyltransferases (NAT) superfamily protein (AHRD V3.3 *-* Q9ZV08_ARATH)	0	0	#N/A	#N/A	0	#N/A	#N/A	0	#N/A	#N/A
Solyc02g064690	Acyl-CoA N-acyltransferases (NAT) superfamily protein (AHRD V3.3 *** A0A1P8B3D5_ARATH)	4.6835	2.25322	-0.955909	0.248424	5.41454	0.336457	0.892595	6.35423	0.484081	0.216601
Solyc02g092490	Acyl-CoA N-acyltransferases (NAT) superfamily protein (AHRD V3.3 *** A0A1P8B3D5_ARATH)	55.3195	41.4258	-0.335099	0.731797	97.8915	0.945639	0.00931509	29.7528	-0.851376	0.000603053
Solyc12g099940	Acyl-CoA N-acyltransferases (NAT) superfamily protein (AHRD V3.3 *** AT2G06025.6)	2.73528	1.79855	-0.508854	0.558339	1.96244	-0.346412	0.817251	1.59599	-0.735418	0.0368148
Solyc05g025890	Acyl-CoA N-acyltransferases (NAT) superfamily protein (AHRD V3.3 *** Q8GUT5_ARATH)	0	0.0251542	4.33061	#N/A	0.136765	6.51204	0.419736	0.131224	6.22134	0.155059
Solyc03g116860	Acyl-CoA N-acyltransferases (NAT) superfamily protein (AHRD V3.3 *** Q9FN10_ARATH)	0.0848512	0	-5.95476	0.337405	0.0463541	-0.713009	0.99998	0.0264143	-1.57705	0.694664
Solyc09g082220	Acyl-CoA N-acyltransferases (NAT) superfamily protein (AHRD V3.3 *** Q9LJ90_ARATH)	23.1529	34.8925	0.683457	0.457461	38.811	0.868364	0.276023	38.2693	0.767808	0.115898
Solyc05g005890	Acyl-CoA N-acyltransferases (NAT) superfamily protein Chr1:8505794-8506753 REVERSE LENGTH 319 201606 (AHRD V3.11 *** AT1G24040.3)	2.54727	2.04309	-0.222708	0.907714	1.8663	-0.315504	0.919473	2.12187	-0.219859	0.688649
Solyc05g052170	Acyl-CoA N-acyltransferases (NAT) superfamily protein Chr4:10831169-10831711 REVERSE LENGTH 180 201606 (AHRD V3.11 *** AT4G19985.5)	2.54237	2.38949	0.00267122	0.999974	2.27596	-0.0239125	0.99998	2.10285	-0.225401	0.769948
Solyc10g085200	Acyl-CoA oxidase/dehydrogenase (AHRD V3.3 *** A0A200PWV2_9MAGN)	3.55429	2.66496	-0.327132	0.797145	3.49185	0.103012	0.99998	2.06064	-0.743939	0.0327553
Solyc10g076600	Acyl-CoA oxidase/dehydrogenase (AHRD V3.3 *** A0A200PWV2_9MAGN)	4.63725	2.7821	-0.650236	0.263847	3.93553	-0.116674	0.99998	1.5542	-1.53932	7.15515e-07
Solyc02g082910	Acyl-CoA synthetase (AHRD V3.11 *** tr|A0A1Y0KWS9|A0A1Y0KWS9_9PSED)	1.92614	1.08801	-0.736585	0.383499	3.59532	1.02268	0.054068	0.498544	-1.90138	0.000149377
Solyc07g038100	acyl-CoA synthetase family protein (AHRD V3.3 *** AT3G60310.2)	3.15855	3.22265	0.116463	0.971062	3.01996	0.0572977	0.99998	3.82985	0.315742	0.527668
Solyc01g094530	Acyl-CoA thioesterase family protein (AHRD V3.3 *** A0A2U1Q5B6_ARTAN),Pfam:PF13622	1.41392	1.29724	-0.0304902	0.995233	1.1633	-0.165808	0.99998	1.15006	-0.252916	0.672121
Solyc01g094550	Acyl-CoA thioesterase family protein (AHRD V3.3 *** A0A2U1Q5B6_ARTAN),Pfam:PF13622	4.23272	4.68722	0.231442	0.838148	3.77464	-0.0384867	0.99998	4.36412	0.0861904	0.815251
Solyc09g007800	acyl-CoA-binding domain protein (AHRD V3.3 *-* AT2G37195.2)	0.973151	1.25452	0.451208	0.795143	1.04671	0.223283	0.99998	1.0888	0.198705	0.803945
Solyc04g078090	Acyl-CoA-binding domain-containing protein 2 (AHRD V3.3 *** A0A2G2X1M3_CAPBA)	12.6116	6.02453	-0.977224	0.00279936	7.67033	-0.595005	0.191709	2.98404	-2.03714	1.99994e-22
Solyc03g082910	Acyl-CoA-binding domain-containing protein 2 (AHRD V3.3 *** A0A2G3CX14_CAPCH)	8.77898	7.74314	-0.0971955	0.967733	6.29649	-0.359575	0.530706	7.14907	-0.255171	0.461352
Solyc01g099350	Acyl-CoA-binding domain-containing protein 4 (AHRD V3.3 *** A0A2G2Y0B8_CAPAN)	3.98505	4.33159	0.210991	0.853929	3.7759	0.0466252	0.99998	5.28295	0.448577	0.0523956
Solyc11g007960	acyl-CoA-binding domain-containing protein 4 (AHRD V3.3 *** A0A2I4GVW9_9ROSI)	6.76541	6.59117	0.0484451	0.984977	5.20121	-0.249841	0.804543	9.94802	0.59863	0.0106251
Solyc01g067480	Acyl-CoA-binding domain-containing protein 4-like (AHRD V3.3 *** A0A2K3NUA0_TRIPR)	0.614236	0.631745	0.124181	0.97136	0.466511	-0.263579	0.980418	0.580853	-0.0418873	0.957091
Solyc08g075690	Acyl-CoA-binding protein (AHRD V3.3 *** A0A2G2XLT1_CAPBA)	45.1144	45.297	0.0947752	0.959084	36.9499	-0.161634	0.969497	45.9707	0.069507	0.855996
Solyc10g008110	Acyl-coenzyme A oxidase (AHRD V3.3 *** A0A1U8EF39_CAPAN)	12.9642	11.2234	-0.122341	0.935569	12.37	0.0559095	0.99998	9.11884	-0.465631	0.0441442
Solyc04g054890	Acyl-coenzyme A oxidase (AHRD V3.3 *** A0A1U8F2S5_CAPAN)	8.66508	6.43664	-0.341602	0.712123	9.51028	0.257428	0.827386	4.1879	-1.00681	2.0993e-05
Solyc12g096860	Acyl-coenzyme A thioesterase 9 mitochondrial-like (AHRD V3.3 *** A0A2K3PDW3_TRIPR)	0.605009	2.38246	2.05537	0.000179536	0.746449	0.428464	0.968066	1.77218	1.58736	0.00312828
Solyc09g042750	Acyl-coenzyme A thioesterase 9, mitochondrial (AHRD V3.3 *** A0A1J3CD94_NOCCA)	10.4717	9.76593	-0.00909391	0.99767	10.3748	0.110173	0.999725	8.53329	-0.251287	0.339769
Solyc12g019490	acyl-coenzyme A thioesterase 9, mitochondrial-like isoform X2 (AHRD V3.3 *** A0A2I4GBM4_9ROSI)	1.42557	1.35356	0.0190854	0.995883	1.43699	0.13742	0.99998	1.35867	-0.0243713	0.969168
Solyc09g008190	Acylphosphatase (AHRD V3.3 *** A0A2G2YPW3_CAPAN)	2.85021	1.74049	-0.625294	0.469958	3.09985	0.244864	0.988349	1.79845	-0.625571	0.194486
Solyc01g105590	Acylsugar acetyltransferase (AHRD V3.3 *** K4HRD2_SOLHA)	0	0	#N/A	#N/A	0	#N/A	#N/A	0	#N/A	#N/A
Solyc01g105550	Acylsugar acetyltransferase (AHRD V3.3 *** K4HRU2_SOLHA)	0	0.547783	8.27076	0.0899851	0.261186	7.0543	0.233201	0.149087	6.02729	0.172667
Solyc01g105580	Acylsugar acetyltransferase (AHRD V3.3 *** K4HT13_SOLHA)	0	0	#N/A	#N/A	0	#N/A	#N/A	0	#N/A	#N/A
Solyc07g026890	Acylsugar acyltransferase (AHRD V3.3 *-* A0A288PT67_9SOLA)	0	0	#N/A	#N/A	0	#N/A	#N/A	0	#N/A	#N/A
Solyc02g078510	Acylsugar acyltransferase 3 (AHRD V3.3 *-* A0A0B5J4M4_SOLHA)	0.898517	0.565406	-0.56198	0.884486	0.68801	-0.243823	0.99998	0.0678522	-3.63899	0.00962151
Solyc11g067347	Acylsugar acyltransferase 3 (AHRD V3.3 *** A0A0B5J050_SOLHA)	0	0	#N/A	#N/A	0	#N/A	#N/A	0	#N/A	#N/A
Solyc11g067330	Acylsugar acyltransferase 3 (AHRD V3.3 *** A0A0B5J4M4_SOLHA)	0	0	#N/A	#N/A	0	#N/A	#N/A	0	#N/A	#N/A
Solyc11g067340	Acylsugar acyltransferase 3 (AHRD V3.3 *** A0A0B5J4M4_SOLHA)	0	0	#N/A	#N/A	0	#N/A	#N/A	0	#N/A	#N/A
Solyc11g067270	Acylsugar acyltransferase 3 (AHRD V3.3 *** A0A0B5JFF6_SOLHA)	0	0	#N/A	#N/A	0	#N/A	#N/A	0.00562957	1.85484	#N/A
Solyc10g079570	Acyltransferase (AHRD V3.3 *-* Q58VT1_CAPFR)	1.95526	0.144145	-3.65834	0.00017721	0.0856692	-4.40307	9.77613e-05	0	-9.76182	0.000697934
Solyc01g109370	Acyltransferase domain-containing protein (AHRD V3.3 *** A0A1Q3CKP3_CEPFO)	1.30402	1.29123	0.0740312	0.988191	0.912229	-0.380404	0.975084	1.86104	0.555352	0.407262
Solyc04g009680	Acyltransferase-like protein (AHRD V3.3 *-* Q589X7_TOBAC)	0	0	#N/A	#N/A	0	#N/A	#N/A	0	#N/A	#N/A
Solyc04g009670	Acyltransferase-like protein (AHRD V3.3 *-* Q589X8_TOBAC)	0	0	#N/A	#N/A	0	#N/A	#N/A	0	#N/A	#N/A
Solyc05g039950	Acyltransferase-like protein (AHRD V3.3 *** Q589X8_TOBAC)	0.448078	0.671065	0.695186	0.840029	0.564354	0.462188	0.998124	0.50251	0.223526	0.895227
Solyc11g069680	Acyltransferase-like protein (AHRD V3.3 *** Q589X8_TOBAC)	0	0.0305781	4.27782	#N/A	0.0198154	3.71854	0.795553	0	#N/A	#N/A
Solyc01g098110	Acyltransferase-like protein, chloroplastic (AHRD V3.11 *** tr|A0A2G3BTU6|A0A2G3BTU6_CAPCH)	0.784092	0.447057	-0.71906	0.273212	0.948086	0.401932	0.876306	0.267108	-1.51153	3.19994e-05
Solyc02g094430	Acyltransferase-like protein, chloroplastic (AHRD V3.3 *** A0A2G3AD32_CAPAN)	3.86965	3.35669	-0.113046	0.945198	3.6324	0.0294424	0.99998	3.61048	-0.0581469	0.895348
Solyc10g008420	acyl-UDP-N-acetylglucosamine O-acyltransferase (AHRD V3.3 *** AT4G28260.2)	10.469	9.15521	-0.107979	0.950879	9.11194	-0.0745208	0.99998	10.041	-0.0186534	0.965648
Solyc07g017750	Adagio-like protein 1 (AHRD V3.3 *** A0A1U8H9V5_CAPAN)	32.8896	31.4429	0.0231633	0.992135	29.916	-0.00911338	0.99998	35.4572	0.151227	0.625608
Solyc01g005300	Adagio-like protein 1 (AHRD V3.3 *** A0A1U8H9V5_CAPAN)	19.596	14.4221	-0.355626	0.515639	18.2058	0.018438	0.99998	9.74927	-0.965425	3.7612e-06
Solyc06g008340	Adaptin ear-binding coat-associated protein (AHRD V3.11 *** tr|A0A2K3NQR5|A0A2K3NQR5_TRIPR)	9.59526	10.5151	0.222831	0.821446	9.51656	0.116919	0.999725	9.00813	-0.0477415	0.910448
Solyc09g066490	Adaptin ear-binding coat-associated protein (AHRD V3.3 *-* A0A2K3NQR5_TRIPR)	40.866	43.2522	0.16993	0.893788	41.9057	0.1622	0.961004	42.9143	0.112561	0.746789
Solyc07g053310	Adaptin ear-binding coat-associated protein (AHRD V3.3 *** G5DW96_SILLA)	4.20672	4.31192	0.124476	0.951986	3.49286	-0.13844	0.994245	4.20683	0.0404865	0.923449
Solyc04g055250	adenine deaminase (AHRD V3.3 *** AT4G39900.1)	0.493761	0.763618	0.711325	0.607995	0.780478	0.794275	0.568271	0.696153	0.53743	0.517152
Solyc07g063680	Adenine nucleotide alpha hydrolases-like superfamily protein (AHRD V3.11 *** tr|A0A1P8BH78|A0A1P8BH78_ARATH)	22.7174	24.5065	0.198791	0.866492	23.3521	0.164313	0.976276	25.7985	0.22629	0.419792
Solyc07g053200	Adenine nucleotide alpha hydrolases-like superfamily protein (AHRD V3.11 *** tr|A0A2U1N8C2|A0A2U1N8C2_ARTAN)	0.496267	0.51813	0.131565	0.994719	0.208864	-1.07542	0.988349	1.15188	1.25806	0.55181
Solyc01g066810	Adenine nucleotide alpha hydrolases-like superfamily protein (AHRD V3.11 *** tr|O82240|O82240_ARATH)	0.0169786	0.0201802	0.390824	#N/A	0	-3.31815	#N/A	0	-3.27168	#N/A
Solyc06g060360	Adenine nucleotide alpha hydrolases-like superfamily protein (AHRD V3.3 *** A0A1P8APG6_ARATH)	0.400968	0.875437	1.19457	0.565896	0.398463	0.122445	0.99998	1.27701	1.70352	0.0712868
Solyc02g079410	Adenine nucleotide alpha hydrolases-like superfamily protein (AHRD V3.3 *** A0A1P8BH73_ARATH)	10.6849	13.3403	0.409357	0.492489	10.5656	0.108926	0.99998	14.5387	0.487338	0.0803486
Solyc10g006760	Adenine nucleotide alpha hydrolases-like superfamily protein (AHRD V3.3 *** A0A1P8BH78_ARATH)	14.6252	15.6245	0.182848	0.894466	14.8528	0.143288	0.998065	18.2536	0.360356	0.178713
Solyc03g119840	Adenine nucleotide alpha hydrolases-like superfamily protein (AHRD V3.3 *** A0A2U1MLI4_ARTAN)	0.296156	0.548535	0.979194	0.787981	1.05718	1.96238	0.202648	0.46641	0.695876	0.699859
Solyc03g006680	Adenine nucleotide alpha hydrolases-like superfamily protein (AHRD V3.3 *** A0A2U1N8C2_ARTAN)	15.8505	16.374	0.133718	0.928776	13.3958	-0.11652	0.998065	19.1473	0.315359	0.216601
Solyc04g014600	Adenine nucleotide alpha hydrolases-like superfamily protein (AHRD V3.3 *** A0A2U1NYH2_ARTAN)	30.4753	34.0303	0.249055	0.817529	48.5396	0.796931	0.0577985	31.0155	0.0684848	0.868446
Solyc09g011660	Adenine nucleotide alpha hydrolases-like superfamily protein (AHRD V3.3 *** A0A2U1NYH2_ARTAN)	49.1117	55.3407	0.265656	0.820172	44.7242	-0.00874766	0.99998	59.4367	0.317433	0.223185
Solyc09g011670	Adenine nucleotide alpha hydrolases-like superfamily protein (AHRD V3.3 *** A0A2U1NYH2_ARTAN)	7.9719	12.6633	0.756316	0.146386	8.15202	0.158904	0.988061	17.7525	1.19932	7.76974e-07
Solyc10g086670	Adenine nucleotide alpha hydrolases-like superfamily protein (AHRD V3.3 *** A0A2U1NYH2_ARTAN)	0	0	#N/A	#N/A	0	#N/A	#N/A	0	#N/A	#N/A
Solyc01g100370	Adenine nucleotide alpha hydrolases-like superfamily protein (AHRD V3.3 *** A0A2U1PDN0_ARTAN)	145.632	144.499	0.0787523	0.975276	124.556	-0.102068	0.99998	152.645	0.107457	0.783744
Solyc11g067030	Adenine nucleotide alpha hydrolases-like superfamily protein (AHRD V3.3 *** AT3G24560.3)	0.572183	0.603629	0.149214	0.980914	0.303126	-0.799477	0.827128	0.461929	-0.270632	0.849948
Solyc06g009050	Adenine nucleotide alpha hydrolases-like superfamily protein (AHRD V3.3 *** O82240_ARATH)	82.6927	56.9323	-0.450317	0.386401	106.845	0.494384	0.20791	17.5394	-2.19779	3.76926e-26
Solyc06g084540	Adenine nucleotide alpha hydrolases-like superfamily protein (AHRD V3.3 *** O82240_ARATH)	55.9157	46.51	-0.179171	0.91292	48.1878	-0.0912397	0.99998	40.0827	-0.439751	0.127788
Solyc05g054270	Adenine nucleotide alpha hydrolases-like superfamily protein (AHRD V3.3 *** O82240_ARATH)	0	0	#N/A	#N/A	0	#N/A	#N/A	0	#N/A	#N/A
Solyc12g099520	Adenine nucleotide alpha hydrolases-like superfamily protein (AHRD V3.3 *** O82240_ARATH)	0	0	#N/A	#N/A	0	#N/A	#N/A	0	#N/A	#N/A
Solyc04g076200	Adenine nucleotide alpha hydrolases-like superfamily protein (AHRD V3.3 *** Q84TF6_ARATH)	9.51504	8.78862	-0.0279642	0.991139	7.93799	-0.135794	0.988874	9.04037	-0.0326735	0.931229
Solyc05g012000	Adenine nucleotide alpha hydrolases-like superfamily protein (AHRD V3.3 *** Q9LQB2_ARATH)	0	0	#N/A	#N/A	0	#N/A	#N/A	0	#N/A	#N/A
Solyc12g062860	Adenine nucleotide alpha hydrolases-like superfamily protein (AHRD V3.3 *** Q9LYJ2_ARATH)	6.21182	6.28809	0.105308	0.953575	6.04636	0.0874183	0.99998	5.94252	-0.0233655	0.95709
Solyc01g059930	Adenine nucleotide alpha hydrolases-like superfamily protein (AHRD V3.3 *** Q9M9P5_ARATH)	24.4907	25.1704	0.13192	0.945198	24.1659	0.106391	0.99998	28.0893	0.239669	0.418506
Solyc03g114820	Adenine nucleotide alpha hydrolases-like superfamily protein (AHRD V3.3 *** Q9M9P7_ARATH)	0.467676	0.635653	0.507773	0.914219	0.304207	-0.52253	0.99998	0.593579	0.38086	0.822216
Solyc06g069420	Adenine nucleotide alpha hydrolases-like superfamily protein (AHRD V3.3 *** Q9M9P7_ARATH)	6.92628	10.496	0.685242	0.470157	5.83331	-0.12508	0.99998	7.29144	0.112708	0.882867
Solyc01g109710	Adenine nucleotide alpha hydrolases-like superfamily protein (AHRD V3.3 *** Q9SIJ8_ARATH)	45.2977	51.0882	0.261344	0.737827	50.1223	0.26935	0.747611	33.5592	-0.389563	0.134767
Solyc09g090850	Adenine nucleotide alpha hydrolases-like superfamily protein (AHRD V3.3 *** Q9T0L6_ARATH)	0.0146878	0.183077	3.63854	0.445802	0.00601764	-1.00638	#N/A	0.00659452	-0.88188	#N/A
Solyc02g071600	adenine phosphoribosyltransferase (AHRD V3.3 *** AT5G45660.1)	5.79312	6.8066	0.316841	0.764574	5.79803	0.125839	0.99998	6.7871	0.268374	0.499013
Solyc08g079020	Adenine phosphoribosyltransferase (AHRD V3.3 *** Q45RT2_PHYPA)	2.23229	0.934786	-1.1549	0.133707	1.37072	-0.56995	0.533693	1.04479	-1.06229	0.00432226
Solyc04g077970	Adenine phosphoribosyltransferase 3 (AHRD V3.11 *** tr|A0A2G3CPQ3|A0A2G3CPQ3_CAPCH)	50.1355	39.3465	-0.261418	0.72027	47.3847	0.0451254	0.99998	30.5769	-0.670599	0.00110706
Solyc01g097820	Adenine phosphoribosyltransferase-like protein, putative (DUF2358) (AHRD V3.11 *** tr|Q94K63|Q94K63_ARATH)	1.08696	1.18108	0.207731	0.948893	1.20598	0.287685	0.9571	0.7363	-0.520809	0.383034
Solyc06g050250	Adenine/guanine permease AZG1 (AHRD V3.3 *** A0A2G2WI90_CAPBA)	2.5577	1.26427	-0.94081	0.375177	1.58517	-0.56267	0.802415	1.1165	-1.15205	0.0719012
Solyc03g111400	Adenine/guanine permease AZG1 (AHRD V3.3 *** A0A2G2X883_CAPBA)	0.310142	0.513632	0.785486	0.870597	0.050827	-2.6884	0.530664	0.85837	1.48985	0.212086
Solyc10g005310	Adenosine deaminase-like protein (AHRD V3.3 *** A0A2K3MU68_TRIPR)	5.75454	5.41665	3.44717e-05	0.999974	5.2584	-0.00972247	0.99998	4.40803	-0.343295	0.320994
Solyc10g086190	Adenosine kinase (AHRD V3.3 *** A0A1U8FGB1_CAPAN)	4.48616	3.75369	-0.164003	0.945198	3.19254	-0.366697	0.7727	5.30179	0.284511	0.430297
Solyc09g007940	Adenosine kinase (AHRD V3.3 *** A0A2G2VXW7_CAPBA)	0.498716	0.482786	0.0436216	0.995856	0.247808	-0.878347	0.904192	0.596791	0.313652	0.761969
Solyc09g092390	Adenosylhomocysteinase (AHRD V3.3 *** A0A2G2W262_CAPBA)	106.873	131.035	0.383291	0.586251	79.2409	-0.306767	0.77676	223.65	1.10998	1.42765e-06
Solyc12g098500	Adenosylhomocysteinase (AHRD V3.3 *** I3QHX5_NICBE)	5.48833	2.41942	-1.08702	0.0646143	4.03193	-0.318989	0.864245	5.23239	-0.0295537	0.958703
Solyc05g032820	Adenosylhomocysteinase (AHRD V3.3 *** Q069K5_NICSU)	0	0	#N/A	#N/A	0	#N/A	#N/A	0	#N/A	#N/A
Solyc07g006810	Adenosylmethionine-8-amino-7-oxononanoate aminotransferase (AHRD V3.3 *** S8C9K2_9LAMI)	0.440978	0.35727	-0.221216	0.953886	0.336209	-0.258944	0.998313	0.437209	0.0231184	0.979946
Solyc11g150125	Adenylate isopentenyltransferase (AHRD V3.11 *-* tr|A0A2G2WHN5|A0A2G2WHN5_CAPBA)	0	0	#N/A	#N/A	0	#N/A	#N/A	0	#N/A	#N/A
Solyc11g061780	Adenylate isopentenyltransferase (AHRD V3.11 *-* tr|A0A2G2WHN5|A0A2G2WHN5_CAPBA)	0	0	#N/A	#N/A	0	#N/A	#N/A	0	#N/A	#N/A
Solyc11g061835	Adenylate isopentenyltransferase (AHRD V3.11 *-* tr|A0A2G2WHN5|A0A2G2WHN5_CAPBA)	0	0	#N/A	#N/A	0	#N/A	#N/A	0	#N/A	#N/A
Solyc11g019860	Adenylate isopentenyltransferase (AHRD V3.11 *** tr|A0A2G2WHN5|A0A2G2WHN5_CAPBA)	0	0	#N/A	#N/A	0	#N/A	#N/A	0	#N/A	#N/A
Solyc11g061840	Adenylate isopentenyltransferase (AHRD V3.11 *** tr|A0A2G2WHN5|A0A2G2WHN5_CAPBA)	0	0	#N/A	#N/A	0	#N/A	#N/A	0	#N/A	#N/A
Solyc08g061720	Adenylate isopentenyltransferase (AHRD V3.3 *-* A0A2G2WHN5_CAPBA)	0	0	#N/A	#N/A	0	#N/A	#N/A	0	#N/A	#N/A
Solyc08g061740	Adenylate isopentenyltransferase (AHRD V3.3 *-* A0A2G2WHN5_CAPBA)	0	0	#N/A	#N/A	0	#N/A	#N/A	0	#N/A	#N/A
Solyc08g061750	Adenylate isopentenyltransferase (AHRD V3.3 *-* A0A2G2WHN5_CAPBA)	0	0	#N/A	#N/A	0	#N/A	#N/A	0	#N/A	#N/A
Solyc08g061770	Adenylate isopentenyltransferase (AHRD V3.3 *-* A0A2G2WHN5_CAPBA)	0	0	#N/A	#N/A	0	#N/A	#N/A	0	#N/A	#N/A
Solyc08g061780	Adenylate isopentenyltransferase (AHRD V3.3 *-* A0A2G2WHN5_CAPBA)	0	0	#N/A	#N/A	0	#N/A	#N/A	0	#N/A	#N/A
Solyc11g020390	Adenylate isopentenyltransferase (AHRD V3.3 *-* A0A2G2WHN5_CAPBA)	0	0	#N/A	#N/A	0	#N/A	#N/A	0	#N/A	#N/A
Solyc11g020437	Adenylate isopentenyltransferase (AHRD V3.3 *-* A0A2G2WHN5_CAPBA)	0	0	#N/A	#N/A	0	#N/A	#N/A	0	#N/A	#N/A
Solyc11g020500	Adenylate isopentenyltransferase (AHRD V3.3 *-* A0A2G2WHN5_CAPBA)	0	0	#N/A	#N/A	0	#N/A	#N/A	0	#N/A	#N/A
Solyc11g020510	Adenylate isopentenyltransferase (AHRD V3.3 *-* A0A2G2WHN5_CAPBA)	0	0	#N/A	#N/A	0	#N/A	#N/A	0	#N/A	#N/A
Solyc11g027980	Adenylate isopentenyltransferase (AHRD V3.3 *-* A0A2G2WHN5_CAPBA)	0	0	#N/A	#N/A	0	#N/A	#N/A	0	#N/A	#N/A
Solyc11g028210	Adenylate isopentenyltransferase (AHRD V3.3 *-* A0A2G2WHN5_CAPBA)	0	0	#N/A	#N/A	0	#N/A	#N/A	0	#N/A	#N/A
Solyc11g061785	Adenylate isopentenyltransferase (AHRD V3.3 *-* A0A2G2WHN5_CAPBA)	0	0	#N/A	#N/A	0	#N/A	#N/A	0	#N/A	#N/A
Solyc11g061800	Adenylate isopentenyltransferase (AHRD V3.3 *-* A0A2G2WHN5_CAPBA)	0	0	#N/A	#N/A	0	#N/A	#N/A	0	#N/A	#N/A
Solyc11g061880	Adenylate isopentenyltransferase (AHRD V3.3 *-* A0A2G2WHN5_CAPBA)	0	0	#N/A	#N/A	0	#N/A	#N/A	0	#N/A	#N/A
Solyc11g061920	Adenylate isopentenyltransferase (AHRD V3.3 *-* A0A2G2WHN5_CAPBA)	0	0	#N/A	#N/A	0	#N/A	#N/A	0	#N/A	#N/A
Solyc11g063470	Adenylate isopentenyltransferase (AHRD V3.3 *-* A0A2G2WHN5_CAPBA)	0	0	#N/A	#N/A	0	#N/A	#N/A	0	#N/A	#N/A
Solyc11g063650	Adenylate isopentenyltransferase (AHRD V3.3 *-* A0A2G2WHN5_CAPBA)	0	0	#N/A	#N/A	0	#N/A	#N/A	0	#N/A	#N/A
Solyc11g063680	Adenylate isopentenyltransferase (AHRD V3.3 *-* A0A2G2WHN5_CAPBA)	0	0	#N/A	#N/A	0	#N/A	#N/A	0	#N/A	#N/A
Solyc11g063700	Adenylate isopentenyltransferase (AHRD V3.3 *-* A0A2G2WHN5_CAPBA)	0	0	#N/A	#N/A	0	#N/A	#N/A	0	#N/A	#N/A
Solyc08g061710	Adenylate isopentenyltransferase (AHRD V3.3 *-* A0A2G2WHN5_CAPBA),Pfam:PF01745	0	0	#N/A	#N/A	0	#N/A	#N/A	0	#N/A	#N/A
Solyc08g061730	Adenylate isopentenyltransferase (AHRD V3.3 *-* A0A2G2WHN5_CAPBA),Pfam:PF01745	0	0	#N/A	#N/A	0	#N/A	#N/A	0	#N/A	#N/A
Solyc11g019850	Adenylate isopentenyltransferase (AHRD V3.3 *-* A0A2G2WHN5_CAPBA),Pfam:PF01745	0	0	#N/A	#N/A	0	#N/A	#N/A	0	#N/A	#N/A
Solyc11g020360	Adenylate isopentenyltransferase (AHRD V3.3 *-* A0A2G2WHN5_CAPBA),Pfam:PF01745	0	0	#N/A	#N/A	0	#N/A	#N/A	0	#N/A	#N/A
Solyc11g020400	Adenylate isopentenyltransferase (AHRD V3.3 *-* A0A2G2WHN5_CAPBA),Pfam:PF01745	0	0	#N/A	#N/A	0	#N/A	#N/A	0	#N/A	#N/A
Solyc11g020430	Adenylate isopentenyltransferase (AHRD V3.3 *-* A0A2G2WHN5_CAPBA),Pfam:PF01745	0	0	#N/A	#N/A	0	#N/A	#N/A	0	#N/A	#N/A
Solyc11g020520	Adenylate isopentenyltransferase (AHRD V3.3 *-* A0A2G2WHN5_CAPBA),Pfam:PF01745	0	0	#N/A	#N/A	0	#N/A	#N/A	0	#N/A	#N/A
Solyc11g030560	Adenylate isopentenyltransferase (AHRD V3.3 *-* A0A2G2WHN5_CAPBA),Pfam:PF01745	0	0	#N/A	#N/A	0	#N/A	#N/A	0	#N/A	#N/A
Solyc11g061850	Adenylate isopentenyltransferase (AHRD V3.3 *-* A0A2G2WHN5_CAPBA),Pfam:PF01745	0	0	#N/A	#N/A	0	#N/A	#N/A	0	#N/A	#N/A
Solyc11g061910	Adenylate isopentenyltransferase (AHRD V3.3 *-* A0A2G2WHN5_CAPBA),Pfam:PF01745	0	0	#N/A	#N/A	0	#N/A	#N/A	0	#N/A	#N/A
Solyc11g150118	Adenylate isopentenyltransferase (AHRD V3.3 *-* B3XZI4_IPONI)	0	0	#N/A	#N/A	0	#N/A	#N/A	0	#N/A	#N/A
Solyc11g150124	Adenylate isopentenyltransferase (AHRD V3.3 *-* B3XZI4_IPONI)	0	0	#N/A	#N/A	0	#N/A	#N/A	0	#N/A	#N/A
Solyc11g061817	Adenylate isopentenyltransferase (AHRD V3.3 *-* B3XZI4_IPONI)	0	0	#N/A	#N/A	0	#N/A	#N/A	0	#N/A	#N/A
Solyc11g061890	Adenylate isopentenyltransferase (AHRD V3.3 *-* Q2MHM7_PEA)	0	0	#N/A	#N/A	0	#N/A	#N/A	0	#N/A	#N/A
Solyc08g061680	Adenylate isopentenyltransferase (AHRD V3.3 *** A0A2G2WHN5_CAPBA)	0	0	#N/A	#N/A	0	#N/A	#N/A	0	#N/A	#N/A
Solyc08g061690	Adenylate isopentenyltransferase (AHRD V3.3 *** A0A2G2WHN5_CAPBA)	0	0	#N/A	#N/A	0	#N/A	#N/A	0	#N/A	#N/A
Solyc08g061755	Adenylate isopentenyltransferase (AHRD V3.3 *** A0A2G2WHN5_CAPBA)	0	0	#N/A	#N/A	0	#N/A	#N/A	0	#N/A	#N/A
Solyc11g019880	Adenylate isopentenyltransferase (AHRD V3.3 *** A0A2G2WHN5_CAPBA)	0	0	#N/A	#N/A	0	#N/A	#N/A	0	#N/A	#N/A
Solyc11g019890	Adenylate isopentenyltransferase (AHRD V3.3 *** A0A2G2WHN5_CAPBA)	0	0	#N/A	#N/A	0	#N/A	#N/A	0	#N/A	#N/A
Solyc11g150121	Adenylate isopentenyltransferase (AHRD V3.3 *** A0A2G2WHN5_CAPBA)	0	0	#N/A	#N/A	0	#N/A	#N/A	0	#N/A	#N/A
Solyc11g061810	Adenylate isopentenyltransferase (AHRD V3.3 *** A0A2G2WHN5_CAPBA)	0	0	#N/A	#N/A	0	#N/A	#N/A	0	#N/A	#N/A
Solyc11g061830	Adenylate isopentenyltransferase (AHRD V3.3 *** A0A2G2WHN5_CAPBA)	0	0	#N/A	#N/A	0	#N/A	#N/A	0	#N/A	#N/A
Solyc11g061860	Adenylate isopentenyltransferase (AHRD V3.3 *** A0A2G2WHN5_CAPBA)	0	0	#N/A	#N/A	0	#N/A	#N/A	0	#N/A	#N/A
Solyc11g061870	Adenylate isopentenyltransferase (AHRD V3.3 *** A0A2G2WHN5_CAPBA)	0	0	#N/A	#N/A	0	#N/A	#N/A	0	#N/A	#N/A
Solyc11g063690	Adenylate isopentenyltransferase (AHRD V3.3 *** A0A2G2WHN5_CAPBA)	0	0	#N/A	#N/A	0	#N/A	#N/A	0	#N/A	#N/A
Solyc11g063710	Adenylate isopentenyltransferase (AHRD V3.3 *** A0A2G2WHN5_CAPBA)	0	0	#N/A	#N/A	0	#N/A	#N/A	0	#N/A	#N/A
Solyc11g063740	Adenylate isopentenyltransferase (AHRD V3.3 *** A0A2G2WHN5_CAPBA)	0	0	#N/A	#N/A	0	#N/A	#N/A	0	#N/A	#N/A
Solyc11g027933	Adenylate isopentenyltransferase (AHRD V3.3 *** A0A2G2WHN5_CAPBA),Pfam:PF01745	0.00958126	0.00780828	-0.21535	0.993912	0.0106779	0.30558	0.99998	0	-4.80357	#N/A
Solyc11g020380	Adenylate isopentenyltransferase (AHRD V3.3 *** A0A2G2WHN5_CAPBA),Pfam:PF01745	0	0	#N/A	#N/A	0	#N/A	#N/A	0	#N/A	#N/A
Solyc11g061900	Adenylate isopentenyltransferase (AHRD V3.3 *** A0A2G2WHN5_CAPBA),Pfam:PF01745	0	0	#N/A	#N/A	0	#N/A	#N/A	0	#N/A	#N/A
Solyc04g007240	Adenylate isopentenyltransferase (AHRD V3.3 *** A0A2G3B611_CAPCH)	0.384726	0.193601	-0.869815	0.935569	0.30731	-0.181159	0.99998	0.354082	-0.0621447	0.985751
Solyc05g009410	Adenylate isopentenyltransferase (AHRD V3.3 *** A0A2G3B611_CAPCH)	0.262695	0.814764	1.66262	0.655445	0.749424	1.60826	0.733411	0.704529	1.42547	0.528203
Solyc11g020507	Adenylate isopentenyltransferase (AHRD V3.3 *** B3XZI3_IPONI)	0	0	#N/A	#N/A	0	#N/A	#N/A	0	#N/A	#N/A
Solyc11g061813	Adenylate isopentenyltransferase (AHRD V3.3 *** B3XZI3_IPONI)	0	0	#N/A	#N/A	0	#N/A	#N/A	0	#N/A	#N/A
Solyc11g061855	Adenylate isopentenyltransferase (AHRD V3.3 *** B3XZI3_IPONI)	0	0	#N/A	#N/A	0	#N/A	#N/A	0	#N/A	#N/A
Solyc01g080150	Adenylate isopentenyltransferase (AHRD V3.3 *** B3XZI4_IPONI)	3.11802	1.69192	-0.784783	0.467293	1.66067	-0.772639	0.568271	0.977234	-1.62694	0.0023819
Solyc11g020433	Adenylate isopentenyltransferase (AHRD V3.3 *** B3XZI4_IPONI)	0	0	#N/A	#N/A	0	#N/A	#N/A	0	#N/A	#N/A
Solyc11g028213	Adenylate isopentenyltransferase (AHRD V3.3 *** B3XZI4_IPONI)	0	0	#N/A	#N/A	0	#N/A	#N/A	0	#N/A	#N/A
Solyc09g064910	Adenylate isopentenyltransferase 3, chloroplastic (AHRD V3.3 *** A0A2G3CSB8_CAPCH)	0	0.0461098	4.27782	#N/A	0	#N/A	#N/A	0	#N/A	#N/A
Solyc11g150119	adenylate isopentenyltransferase 5, chloroplastic-like (AHRD V3.3 *-* XP_004245333.1)	0	0	#N/A	#N/A	0	#N/A	#N/A	0	#N/A	#N/A
Solyc11g020367	adenylate isopentenyltransferase 5, chloroplastic-like (AHRD V3.3 *-* XP_004251342.2)	0	0	#N/A	#N/A	0	#N/A	#N/A	0	#N/A	#N/A
Solyc11g027935	adenylate isopentenyltransferase 5, chloroplastic-like (AHRD V3.3 *-* XP_025883839.1)	0	0	#N/A	#N/A	0	#N/A	#N/A	0	#N/A	#N/A
Solyc08g061745	adenylate isopentenyltransferase 5, chloroplastic-like (AHRD V3.3 *-* XP_025883842.1)	0	0	#N/A	#N/A	0	#N/A	#N/A	0	#N/A	#N/A
Solyc02g093990	Adenylate kinase (AHRD V3.11 *** tr|A0A200R4A0|A0A200R4A0_9MAGN)	4.39129	5.86895	0.497863	0.66943	4.9091	0.279976	0.983138	3.94337	-0.11387	0.892716
Solyc06g065270	Adenylate kinase (AHRD V3.3 *** A0A200Q1F5_9MAGN),Pfam:PF00406	9.89639	6.98991	-0.417146	0.49225	8.82869	-0.0391865	0.99998	5.40804	-0.830101	0.000751738
Solyc03g005050	Adenylate kinase (AHRD V3.3 *** A0A200QGC4_9MAGN),Pfam:PF00406	65.0521	72.8224	0.249022	0.764861	59.0133	-0.0164312	0.99998	76.7585	0.280872	0.303251
Solyc03g111200	Adenylate kinase (AHRD V3.3 *** A0A200R495_9MAGN),Pfam:PF00406	7.8662	9.94087	0.430142	0.373532	7.48393	0.0578887	0.99998	12.9705	0.765675	0.00237132
Solyc05g014980	Adenylate kinase (AHRD V3.3 *** A0A200R495_9MAGN),Pfam:PF00406	4.2522	4.61256	0.204003	0.891943	4.60877	0.236827	0.91818	3.45143	-0.261488	0.45802
Solyc04g049690	Adenylate kinase (AHRD V3.3 *** A0A2G2VGH6_CAPBA),Pfam:PF00406	6.65416	6.30678	0.00954716	0.997423	6.8297	0.159523	0.954062	6.30348	-0.0347273	0.928284
Solyc12g010380	Adenylate kinase (AHRD V3.3 *** A0A2U1NM67_ARTAN)	1.60323	1.1967	-0.338716	0.809058	1.44078	-0.0294504	0.99998	1.40266	-0.152426	0.80334
Solyc09g007180	Adenylate kinase (AHRD V3.3 *** S8CID7_9LAMI),Pfam:PF00406	73.3416	76.6353	0.152228	0.905281	70.9175	0.0754418	0.99998	98.3652	0.465518	0.0454621
Solyc11g072410	Adenylate kinase isoenzyme 6 homolog (AHRD V3.3 *** A0A2G2VP92_CAPBA),Pfam:PF13238	7.87834	8.92673	0.272646	0.823088	8.03901	0.159066	0.989565	8.78431	0.200723	0.569518
Solyc06g075310	Adenylate kinase isoenzyme 6 homolog (AHRD V3.3 *** A0A2G3CAY7_CAPCH),Pfam:PF13238	6.38908	6.21487	0.0558582	0.990426	5.7971	-0.0126139	0.99998	6.24027	0.0094323	0.989953
Solyc07g006530	Adenylosuccinate lyase (AHRD V3.3 *** A0A2G2YZL5_CAPAN)	4.13289	2.98794	-0.380484	0.534922	3.72922	-0.0288903	0.99998	3.46672	-0.214517	0.524013
Solyc10g080320	Adenylosuccinate synthetase (AHRD V3.3 *** S8CIB7_9LAMI)	26.7904	24.954	-0.0150027	0.995856	25.1633	0.0326911	0.99998	26.1979	0.0100583	0.980141
Solyc02g085520	Adenylosuccinate synthetase (AHRD V3.3 *** S8CIB7_9LAMI)	3.74979	3.40663	-0.0551381	0.978956	3.91493	0.187031	0.91818	3.68275	0.0151844	0.97027
Solyc07g041930	Adenylyl cyclase (AHRD V3.3 *** Q9LVG0_ARATH)	2.59299	3.05659	0.327703	0.660439	2.60582	0.133399	0.997067	3.48839	0.472338	0.1279
Solyc01g109580	Adenylyl cyclase-associated protein (AHRD V3.11 *** tr|A0A2G3BVT0|A0A2G3BVT0_CAPCH)	0.583054	0.487383	-0.180221	0.97521	0.428135	-0.313651	0.99998	0.873745	0.629095	0.545438
Solyc10g051340	Adenylyl cyclase-associated protein (AHRD V3.3 *** A0A2G2VCG1_CAPBA)	19.713	18.8959	0.0263119	0.991465	18.1009	0.000186783	0.99998	21.3086	0.154064	0.629434
Solyc02g092410	Adenylyl-sulfate kinase (AHRD V3.3 *** A0A1U8FYZ5_CAPAN)	0.469093	0.489982	0.163777	0.976341	0.371603	-0.179212	0.99998	0.266832	-0.772791	0.495903
Solyc10g080680	Adenylyl-sulfate kinase (AHRD V3.3 *** A0A2U1MP59_ARTAN),Pfam:PF01583	0.500406	0.579403	0.286976	0.949675	0.682827	0.602956	0.84092	0.76551	0.657925	0.4309
Solyc02g080640	adenylyl-sulfate reductase	29.0974	26.4059	-0.0510489	0.987176	59.4502	1.15925	0.00697653	39.1074	0.471269	0.120542
Solyc07g064850	Adenylyltransferase and sulfurtransferase MOCS3 (AHRD V3.3 *** A0A2G2Z5P6_CAPAN)	5.30752	5.77082	0.208549	0.891071	5.55742	0.188932	0.994245	6.51515	0.338957	0.273537
Solyc02g071900	Adipose-regulatory protein (Seipin) (AHRD V3.3 *** A0A2U1QJP7_ARTAN)	6.4957	6.50007	0.0920576	0.971062	6.5102	0.133141	0.99998	6.70898	0.0904498	0.838011
Solyc09g014320	AdoMet-dependent rRNA methyltransferase SPB1 (AHRD V3.3 *-* M3BBZ0_PSEFD)	2.78481	2.72033	0.0586172	0.980914	3.15018	0.29933	0.74065	2.78993	0.0465232	0.917348
Solyc10g046930	AdoMet-dependent rRNA methyltransferase SPB1 (AHRD V3.3 *-* U9TNP9_RHIID)	20.2161	21.1936	0.155426	0.905667	16.4296	-0.173145	0.937118	23.9569	0.288663	0.303328
Solyc11g020810	AdoMet-dependent rRNA methyltransferase SPB1 (AHRD V3.3 *-* U9TNP9_RHIID)	9.46607	11.4111	0.355386	0.522969	11.281	0.378027	0.491467	13.3764	0.540741	0.0218317
Solyc11g020820	AdoMet-dependent rRNA methyltransferase SPB1 (AHRD V3.3 *** A0A2C5X518_9PEZI)	3.90288	4.91174	0.417247	0.405539	3.88669	0.120528	0.999725	5.10593	0.428748	0.127985
Solyc12g099080	ADP ribosylation factor (AHRD V3.3 *** Q08IJ1_TOBAC)	13.5233	13.5502	0.0895748	0.964837	11.4872	-0.111347	0.998065	13.7668	0.0669384	0.854524
Solyc08g066920	ADP,ATP carrier protein (AHRD V3.3 *-* A0A2G2Y8J4_CAPAN)	0	0	#N/A	#N/A	0	#N/A	#N/A	0	#N/A	#N/A
Solyc06g050210	ADP,ATP carrier protein (AHRD V3.3 *** A0A1U8GW66_CAPAN)	0.840589	0.797261	0.00758562	0.999239	0.885317	0.191102	0.992913	0.716305	-0.191261	0.730341
Solyc12g042950	ADP,ATP carrier protein (AHRD V3.3 *** A0A2G2Y8J4_CAPAN)	49.1816	39.4393	-0.233495	0.845472	55.3964	0.298483	0.674712	36.6184	-0.382522	0.147771
Solyc06g069410	ADP,ATP carrier protein (AHRD V3.3 *** A0A2G2ZC50_CAPAN)	1.92439	1.59021	-0.180138	0.955349	1.47972	-0.245768	0.992939	1.08824	-0.780023	0.101874
Solyc03g119970	ADP,ATP carrier protein (AHRD V3.3 *** A0A2G3D148_CAPCH)	5.31267	2.91796	-0.776452	0.134701	6.01968	0.300086	0.78703	1.83529	-1.4992	1.16039e-07
Solyc08g063030	ADP,ATP carrier protein, mitochondrial (AHRD V3.3 *-* A0A2I4FH22_9ROSI)	0.34646	0.479999	0.55717	0.882118	0.429416	0.435832	0.995786	0.274132	-0.289687	0.86333
Solyc07g053830	ADP,ATP carrier protein, mitochondrial (AHRD V3.3 *** A0A2G2WE05_CAPBA)	118.187	115.228	0.0480766	0.983877	142.302	0.391792	0.579261	114.512	-0.00481463	0.989953
Solyc11g062190	ADP,ATP carrier protein, mitochondrial (AHRD V3.3 *** A0A2G3CB84_CAPCH)	168.158	159.339	0.0100595	0.99762	164.285	0.09077	0.99998	164.797	0.0133692	0.974002
Solyc01g014210	ADP,ATP carrier protein, mitochondrial (AHRD V3.3 *** A0A2G3CB84_CAPCH)	0	0	#N/A	#N/A	0	#N/A	#N/A	0	#N/A	#N/A
Solyc01g087070	ADP,ATP carrier protein, mitochondrial (AHRD V3.3 *** A0A2U1N934_ARTAN)	7.72798	15.9847	1.13644	0.000597975	10.4472	0.560856	0.316599	19.0306	1.34474	1.93882e-09
Solyc11g062130	ADP/ATP translocator	569.898	561.225	0.0654028	0.978581	638.074	0.288136	0.868665	558.273	0.0127374	0.976076
Solyc01g109790	ADP-glucose pyrophosphorylase large subunit 1	0.379876	0.481914	0.418568	0.927129	0.259668	-0.421028	0.999725	1.23877	1.74597	0.0144907
Solyc07g019440	ADP-glucose pyrophosphorylase large subunit 2	7.03143	6.05987	-0.126583	0.93309	6.11825	-0.0820592	0.99998	6.77684	-0.0132736	0.976209
Solyc07g056140	ADP-glucose pyrophosphorylase small subunit	9.10494	6.9141	-0.312467	0.786853	7.05754	-0.241522	0.903599	9.87584	0.161967	0.695684
Solyc12g011110	ADP-glucose pyrophosphorylase small subunit CagpS2 (AHRD V3.3 --* NP_001352225.1)	0	0	#N/A	#N/A	0	#N/A	#N/A	0	#N/A	#N/A
Solyc09g055990	ADP-ribosylation factor (AHRD V3.3 *-* A0A2I0VU55_9ASPA)	0	0	#N/A	#N/A	0	#N/A	#N/A	0	#N/A	#N/A
Solyc04g025560	ADP-ribosylation factor (AHRD V3.3 *-* A0A2U1LV56_ARTAN)	0	0	#N/A	#N/A	0	#N/A	#N/A	0	#N/A	#N/A
Solyc10g049260	ADP-ribosylation factor (AHRD V3.3 *-* A0A2U1LV56_ARTAN)	0	0	#N/A	#N/A	0	#N/A	#N/A	0	#N/A	#N/A
Solyc07g006640	ADP-ribosylation factor (AHRD V3.3 *** A0A1Y1HIH3_KLENI)	2.44234	2.59445	0.172957	0.907714	2.06953	-0.11479	0.99998	2.95842	0.315632	0.31168
Solyc03g005300	ADP-ribosylation factor (AHRD V3.3 *** A0A1Y1IJD1_KLENI)	7.28105	7.64466	0.160391	0.917735	6.04943	-0.146186	0.988061	8.8614	0.324994	0.289245
Solyc01g008000	ADP-ribosylation factor (AHRD V3.3 *** A0A2U1LV56_ARTAN)	69.205	72.9123	0.163725	0.895146	57.0168	-0.154086	0.978267	77.407	0.20396	0.490546
Solyc05g005190	ADP-ribosylation factor (AHRD V3.3 *** A0A2U1LV56_ARTAN)	20.0091	19.9739	0.0875824	0.971062	19.7689	0.110743	0.99998	25.0132	0.366221	0.163776
Solyc02g092970	ADP-ribosylation factor (AHRD V3.3 *** A0A2U1LV56_ARTAN)	0.0400121	0	-3.94626	#N/A	0.0997571	1.37429	0.988349	0	-3.67214	#N/A
Solyc01g100870	ADP-ribosylation factor (AHRD V3.3 *** B4FP40_MAIZE)	36.9528	31.9487	-0.122177	0.940535	32.6771	-0.0520185	0.99998	30.6277	-0.228567	0.446424
Solyc01g100860	ADP-ribosylation factor (AHRD V3.3 *** B4FP40_MAIZE)	59.6057	58.8683	0.0720724	0.972477	56.161	0.0394835	0.99998	66.0693	0.189981	0.532938
Solyc07g014650	ADP-ribosylation factor (AHRD V3.3 *** B6TBI1_MAIZE)	4.21199	4.04463	0.0286218	0.990735	3.69742	-0.0587125	0.99998	3.84364	-0.0926968	0.812425
Solyc03g096910	ADP-ribosylation factor (AHRD V3.3 *** Q5FYS3_DAUCA)	3.66337	3.59548	0.063423	0.982095	3.45209	0.0340978	0.99998	2.99083	-0.252106	0.45
Solyc06g072800	ADP-ribosylation factor (AHRD V3.3 *** Q5FYS3_DAUCA)	2.01062	1.742	-0.118709	0.965706	1.85157	0.0112339	0.99998	1.9774	0.0189941	0.975441
Solyc09g010520	ADP-ribosylation factor GTPase-activating protein 1 (AHRD V3.3 *** A0A1U8EA26_CAPAN)	107.543	92.804	-0.125558	0.946203	93.7652	-0.0724432	0.99998	92.0776	-0.181533	0.569062
Solyc10g084690	ADP-ribosylation factor GTPase-activating protein 1 (AHRD V3.3 *** A0A1U8EA26_CAPAN)	5.90597	6.15193	0.148464	0.945008	6.23732	0.20565	0.978267	7.19789	0.331265	0.430297
Solyc12g042170	Adp-ribosylation factor gtpase-activating protein agd3 (AHRD V3.11 *-* tr|A0A314L4B5|A0A314L4B5_NICAT)	0.972915	0.773986	-0.241937	0.959287	0.922888	0.0610618	0.99998	1.01153	0.10289	0.929096
Solyc12g042180	Adp-ribosylation factor gtpase-activating protein agd3 (AHRD V3.3 *-* A0A314L4B5_NICAT),Pfam:PF16746	0.0491331	0	-6.85448	0.175985	0.0260784	-0.814664	0.99998	0.0324301	-0.5589	0.874498
Solyc03g118260	Adp-ribosylation factor gtpase-activating protein agd3 (AHRD V3.3 *** A0A1J6J465_NICAT)	0.303878	0.310558	0.1124	0.977817	0.221618	-0.343791	0.979422	0.379688	0.363064	0.601292
Solyc05g023750	Adp-ribosylation factor gtpase-activating protein agd3 (AHRD V3.3 *** A0A314LCP5_NICAT)	6.62487	4.81975	-0.373777	0.488649	4.1002	-0.565167	0.0813898	3.09989	-1.05285	4.525e-07
Solyc04g008660	ADP-ribosylation factor GTPase-activating protein AGD4 (AHRD V3.3 *** A0A2G3CEZ9_CAPCH)	1.62525	1.64593	0.0999731	0.958836	1.62862	0.120254	0.99998	2.01308	0.348684	0.223524
Solyc10g074643	ADP-ribosylation factor-like protein (AHRD V3.3 *** L0L5I8_MEDSF)	0.0119573	0.0550174	2.31401	0.726338	0.0301028	1.4818	0.95385	0.00835118	-0.438319	0.925138
Solyc10g074630	ADP-ribosylation factor-like protein (AHRD V3.3 *** L0L5I8_MEDSF)	1.57868	1.67141	0.174292	0.948962	1.71356	0.24945	0.969518	2.02774	0.406336	0.293058
Solyc09g031870	ADP-ribosylation factor-like protein 2 (AHRD V3.3 *-* A0A1U8EKF4_CAPAN)	0	0	#N/A	#N/A	0	#N/A	#N/A	0	#N/A	#N/A
Solyc04g076250	ADP-ribosylation factor-like protein 6-interacting protein 4 isoform X2 (AHRD V3.3 *** XP_010320203.1)	0.482786	0.479323	0.0672177	0.991139	0.464288	0.0683501	0.99998	0.47681	0.0182734	0.986961
Solyc02g064640	ADP-ribosylation factor-like protein 8A (AHRD V3.3 *** A0A2G3BN09_CAPCH)	5.34052	6.80868	0.44348	0.565713	3.90749	-0.316162	0.897555	8.09205	0.645826	0.0194981
Solyc03g043960	ADP-ribosylation factor-like protein 8A (AHRD V3.3 *** A0A2I4EDC4_9ROSI)	3.67617	3.67512	0.0859237	0.971062	2.94468	-0.197523	0.941785	4.35589	0.28399	0.383755
Solyc02g092330	ADP-ribosylation factor-like protein 8B (AHRD V3.3 *** A0A1U8FNY6_CAPAN)	7.66139	7.81897	0.119963	0.952292	6.29401	-0.160492	0.976276	7.06366	-0.0757599	0.858716
Solyc11g011040	ADP-ribosylation factor-like protein 8B (AHRD V3.3 *** A0A2G3AZN4_CAPCH)	6.26737	6.91383	0.226837	0.797209	6.2661	0.127809	0.992525	8.56147	0.492374	0.069172
Solyc07g019530	Afadin/alpha-actinin-binding protein (AHRD V3.3 *** A0A2U1PE59_ARTAN)	0.372985	0.558183	0.677702	0.611198	0.454608	0.416393	0.941785	0.569095	0.656969	0.324042
Solyc06g066090	AFG1-like ATPase family protein (AHRD V3.3 *** A0A2U1LH52_ARTAN)	0.415466	0.276696	-0.501698	0.7668	0.32579	-0.231559	0.99998	0.25136	-0.690714	0.284627
Solyc07g006160	AFG1-like ATPase family protein (AHRD V3.3 *** A0A2U1Q7V4_ARTAN)	2.42522	2.38718	0.0655119	0.982095	2.271	0.0250573	0.99998	1.91841	-0.298571	0.496473
Solyc12g016147	AGAMOUS-like 96 (AHRD V3.3 --* AT5G06500.1)	0	0	#N/A	#N/A	0	#N/A	#N/A	0	#N/A	#N/A
Solyc06g071300	AGAMOUS-like 98 (AHRD V3.3 *-* Q9FIW6_ARATH)	3.6592	6.27881	0.882512	0.810049	2.43469	-0.445605	0.99998	4.03987	0.194954	0.922275
Solyc01g103870	AGAMOUS-like 98 (AHRD V3.3 *-* Q9FIW6_ARATH)	0	0	#N/A	#N/A	0	#N/A	#N/A	0	#N/A	#N/A
Solyc09g018373	Agamous-like MADS-box protein AGL104 (AHRD V3.11 *-* sp|Q9LM46|AG104_ARATH)	0	0	#N/A	#N/A	0	#N/A	#N/A	0	#N/A	#N/A
Solyc05g051830	Agamous-like MADS-box protein AGL104 (AHRD V3.3 --* AG104_ARATH)	0	0	#N/A	#N/A	0	#N/A	#N/A	0	#N/A	#N/A
Solyc04g072725	agamous-like MADS-box protein AGL104 isoform X1 (AHRD V3.3 *** A0A2I4H0X0_9ROSI)	0	0	#N/A	#N/A	0	#N/A	#N/A	0	#N/A	#N/A
Solyc04g016070	agamous-like MADS-box protein AGL15 (AHRD V3.3 *** A0A2I4ECY7_9ROSI)	0.00948189	0	-2.96066	#N/A	0	-2.75122	#N/A	0	-2.7056	#N/A
Solyc06g042955	Agamous-like MADS-box protein AGL17 (AHRD V3.11 --* tr|A0A2G2WD83|A0A2G2WD83_CAPBA)	0	0	#N/A	#N/A	0	#N/A	#N/A	0	#N/A	#N/A
Solyc01g098060	Agamous-like MADS-box protein AGL21 (AHRD V3.3 *** A0A2G2W7Q0_CAPBA)	4.15801	9.91045	1.34851	0.0892053	4.90173	0.367719	0.991829	18.0044	2.16472	1.17661e-06
Solyc01g098070	Agamous-like MADS-box protein AGL21 (AHRD V3.3 *** A0A2G2W7Q0_CAPBA)	0	0	#N/A	#N/A	0	#N/A	#N/A	0	#N/A	#N/A
Solyc07g042670	agamous-like MADS-box protein AGL29 (AHRD V3.3 *** XP_004247303.1)	0	0	#N/A	#N/A	0	#N/A	#N/A	0	#N/A	#N/A
Solyc03g033930	agamous-like MADS-box protein AGL29 (AHRD V3.3 *** XP_025886052.1)	0	0	#N/A	#N/A	0	#N/A	#N/A	0	#N/A	#N/A
Solyc02g032000	Agamous-like MADS-box protein AGL61 (AHRD V3.3 *-* A0A2G2XL38_CAPBA)	0	0	#N/A	#N/A	0	#N/A	#N/A	0	#N/A	#N/A
Solyc10g018080	Agamous-like MADS-box protein AGL61 (AHRD V3.3 *** A0A2G2X320_CAPBA)	0	0	#N/A	#N/A	0	#N/A	#N/A	0	#N/A	#N/A
Solyc03g033570	Agamous-like MADS-box protein AGL61 (AHRD V3.3 *** A0A2G2X374_CAPBA)	0	0	#N/A	#N/A	0	#N/A	#N/A	0	#N/A	#N/A
Solyc03g033880	Agamous-like MADS-box protein AGL61 (AHRD V3.3 *** A0A2G2X374_CAPBA)	0.0902975	0	-4.26211	#N/A	0	-4.03292	0.703537	0	-3.9839	#N/A
Solyc04g056740	Agamous-like MADS-box protein AGL61 (AHRD V3.3 *** A0A2G2YTX6_CAPAN)	0	0	#N/A	#N/A	0	#N/A	#N/A	0	#N/A	#N/A
Solyc06g065960	Agamous-like MADS-box protein AGL61 (AHRD V3.3 *** A0A2G2YTX6_CAPAN)	2.11926	1.41092	-0.520889	0.951986	1.19615	-0.642499	0.998065	2.11429	0.0536223	0.981388
Solyc01g097850	Agamous-like MADS-box protein AGL61 (AHRD V3.3 *** A0A2G2YTX6_CAPAN)	0	0.115441	4.71599	#N/A	0	#N/A	#N/A	0.239536	5.3389	0.251535
Solyc03g033890	Agamous-like MADS-box protein AGL61 (AHRD V3.3 *** A0A2G2YTX6_CAPAN)	0	0	#N/A	#N/A	0	#N/A	#N/A	0	#N/A	#N/A
Solyc03g033900	Agamous-like MADS-box protein AGL61 (AHRD V3.3 *** A0A2G2YTX6_CAPAN)	0	0	#N/A	#N/A	0	#N/A	#N/A	0	#N/A	#N/A
Solyc03g033940	Agamous-like MADS-box protein AGL61 (AHRD V3.3 *** A0A2G2YTX6_CAPAN)	0	0	#N/A	#N/A	0	#N/A	#N/A	0	#N/A	#N/A
Solyc03g034260	Agamous-like MADS-box protein AGL61 (AHRD V3.3 *** A0A2G2YTX6_CAPAN)	0	0	#N/A	#N/A	0	#N/A	#N/A	0	#N/A	#N/A
Solyc04g056550	Agamous-like MADS-box protein AGL61 (AHRD V3.3 *** A0A2G2YTX6_CAPAN)	0	0	#N/A	#N/A	0.0306253	2.66576	#N/A	0	#N/A	#N/A
Solyc06g054680	Agamous-like MADS-box protein AGL61 (AHRD V3.3 *** A0A2G2YTX6_CAPAN)	0	0	#N/A	#N/A	0	#N/A	#N/A	0	#N/A	#N/A
Solyc06g059780	Agamous-like MADS-box protein AGL61 (AHRD V3.3 *** A0A2G2YTX6_CAPAN)	0	0	#N/A	#N/A	0	#N/A	#N/A	0	#N/A	#N/A
Solyc10g050900	Agamous-like MADS-box protein AGL61 (AHRD V3.3 *** A0A2G2YTX6_CAPAN)	0	0	#N/A	#N/A	0	#N/A	#N/A	0	#N/A	#N/A
Solyc10g050940	Agamous-like MADS-box protein AGL61 (AHRD V3.3 *** A0A2G2YTX6_CAPAN)	0	0	#N/A	#N/A	0	#N/A	#N/A	0	#N/A	#N/A
Solyc10g050950	Agamous-like MADS-box protein AGL61 (AHRD V3.3 *** A0A2G2YTX6_CAPAN)	0	0	#N/A	#N/A	0	#N/A	#N/A	0	#N/A	#N/A
Solyc01g098050	Agamous-like MADS-box protein AGL61 (AHRD V3.3 *** A0A2G3BTX0_CAPCH)	0	0	#N/A	#N/A	0	#N/A	#N/A	0	#N/A	#N/A
Solyc11g069770	Agamous-like MADS-box protein AGL62 (AHRD V3.11 *** tr|A0A2G2VLW0|A0A2G2VLW0_CAPBA)	0	0.350445	6.3069	0.395239	0.0613465	3.88868	0.7727	1.05383	7.51046	0.0436486
Solyc04g025060	Agamous-like MADS-box protein AGL62 (AHRD V3.3 *-* A0A2G2XJN1_CAPAN)	0	0	#N/A	#N/A	0	#N/A	#N/A	0	#N/A	#N/A
Solyc04g025090	Agamous-like MADS-box protein AGL62 (AHRD V3.3 *-* A0A2G2XU83_CAPAN)	0	0	#N/A	#N/A	0	#N/A	#N/A	0	#N/A	#N/A
Solyc04g025080	Agamous-like MADS-box protein AGL62 (AHRD V3.3 *-* A0A2G2XU83_CAPAN)	0	0	#N/A	#N/A	0	#N/A	#N/A	0	#N/A	#N/A
Solyc04g025070	Agamous-like MADS-box protein AGL62 (AHRD V3.3 *-* A0A2G2XU83_CAPAN)	0	0	#N/A	#N/A	0	#N/A	#N/A	0	#N/A	#N/A
Solyc10g012380	agamous-like MADS-box protein AGL62 (AHRD V3.3 *-* A0A2I4F5H9_9ROSI)	0	0	#N/A	#N/A	0	#N/A	#N/A	0	#N/A	#N/A
Solyc10g012180	agamous-like MADS-box protein AGL62 (AHRD V3.3 *-* A0A2I4F5H9_9ROSI)	0	0	#N/A	#N/A	0	#N/A	#N/A	0	#N/A	#N/A
Solyc10g012200	agamous-like MADS-box protein AGL62 (AHRD V3.3 *-* A0A2I4F5H9_9ROSI)	0	0	#N/A	#N/A	0	#N/A	#N/A	0	#N/A	#N/A
Solyc01g106720	Agamous-like MADS-box protein AGL62 (AHRD V3.3 *** A0A2G3BV97_CAPCH)	0	0	#N/A	#N/A	0	#N/A	#N/A	0	#N/A	#N/A
Solyc06g033825	agamous-like MADS-box protein AGL66 (AHRD V3.11 *-* XP_019070464.1)	0	0	#N/A	#N/A	0	#N/A	#N/A	0	#N/A	#N/A
Solyc09g018375	agamous-like MADS-box protein AGL66 (AHRD V3.3 *-* XP_021912761.1)	0	0	#N/A	#N/A	0	#N/A	#N/A	0	#N/A	#N/A
Solyc12g016150	Agamous-like MADS-box protein AGL80 (AHRD V3.3 *-* A0A2I0VKN9_9ASPA)	0	0	#N/A	#N/A	0	#N/A	#N/A	0	#N/A	#N/A
Solyc12g042965	agamous-like MADS-box protein AGL80 (AHRD V3.3 *-* XP_019066947.1)	0	0	#N/A	#N/A	0	#N/A	#N/A	0	#N/A	#N/A
Solyc01g102260	Agamous-like MADS-box protein AGL80 (AHRD V3.3 *** A0A2G2UYN0_CAPBA)	0.0969011	0.494768	2.46804	0.583112	0.315566	1.82473	0.884645	0.573287	2.61026	0.289642
Solyc12g016170	Agamous-like MADS-box protein AGL80 (AHRD V3.3 *** A0A2I0VKN9_9ASPA)	0	0	#N/A	#N/A	0	#N/A	#N/A	0	#N/A	#N/A
Solyc12g017300	Agamous-like mads-box protein agl80-like (AHRD V3.3 *-* A0A2K3LUY1_TRIPR)	0	0	#N/A	#N/A	0	#N/A	#N/A	0	#N/A	#N/A
Solyc12g016180	Agamous-like mads-box protein agl80-like (AHRD V3.3 *** A0A2K3MA14_TRIPR)	0	0	#N/A	#N/A	0	#N/A	#N/A	0	#N/A	#N/A
Solyc06g064840	AGAMOUS-like MADS-box transcription factor (AHRD V3.3 *** K7WPA8_NARBU)	2.04014	2.34616	0.293792	0.874237	1.23361	-0.592592	0.665312	0.623736	-1.6633	0.000820148
Solyc11g005525	Agenet domain containing protein (AHRD V3.3 *-* A0A2P5ANH6_PARAD)	0	0	#N/A	#N/A	0	#N/A	#N/A	0	#N/A	#N/A
Solyc11g005520	Agenet domain containing protein (AHRD V3.3 *-* A0A2P5F8D2_TREOI)	0	0	#N/A	#N/A	0.0586851	3.67266	#N/A	0	#N/A	#N/A
Solyc11g005510	Agenet domain containing protein (AHRD V3.3 *-* A0A2P5F8D2_TREOI)	0	0	#N/A	#N/A	0	#N/A	#N/A	0	#N/A	#N/A
Solyc07g065370	Agenet domain containing protein (AHRD V3.3 *** A0A2P5B3V1_PARAD)	32.3273	30.4801	0.00113936	0.999974	29.0673	-0.0278202	0.99998	34.3614	0.129611	0.70116
Solyc01g058170	Agenet domain containing protein (AHRD V3.3 *** A0A2P5F5R4_TREOI)	1.59179	1.77339	0.235989	0.965071	1.66445	0.20598	0.99998	1.09144	-0.508259	0.651246
Solyc09g089570	Agenet domain protein (AHRD V3.3 *-* G7JN46_MEDTR)	0.579608	0.389863	-0.479319	0.856204	0.3865	-0.462249	0.941785	0.479973	-0.233447	0.81427
Solyc03g005440	Agenet domain protein (AHRD V3.3 *** G7JN46_MEDTR)	0.971602	0.81293	-0.166111	0.958205	0.832131	-0.107186	0.99998	0.963495	0.027845	0.970512
Solyc08g078530	Agenet domain-containing protein (AHRD V3.3 *** A0A1Q3BYA3_CEPFO)	10.9399	8.77803	-0.231411	0.853604	9.8378	-0.0281852	0.99998	9.76766	-0.120374	0.72519
Solyc03g120030	Agenet domain-containing protein (AHRD V3.3 *** A0A1Q3CB12_CEPFO)	0	0	#N/A	#N/A	0	#N/A	#N/A	0.0144425	1.85484	#N/A
Solyc06g072200	Agenet domain-containing protein (AHRD V3.3 *** A0A1Q3CB12_CEPFO)	0	0	#N/A	#N/A	0	#N/A	#N/A	0.182628	4.13103	#N/A
Solyc07g055040	Agenet-like domain-containing protein (AHRD V3.3 *** A0A103YGJ9_CYNCS)	3.24322	3.60846	0.226456	0.971446	1.95199	-0.602833	0.967779	2.7827	-0.193842	0.905277
Solyc06g062570	Agenet-like domain-containing protein (AHRD V3.3 *** A0A103YGJ9_CYNCS)	0	0	#N/A	#N/A	0	#N/A	#N/A	0	#N/A	#N/A
Solyc06g072180	Agenet-like domain-containing protein (AHRD V3.3 *** A0A103YGJ9_CYNCS)	0	0	#N/A	#N/A	0	#N/A	#N/A	0	#N/A	#N/A
Solyc06g072450	Agenet-like domain-containing protein (AHRD V3.3 *** A0A103YGJ9_CYNCS)	0	0	#N/A	#N/A	0	#N/A	#N/A	0	#N/A	#N/A
Solyc11g012620	Agenet-like domain-containing protein (AHRD V3.3 *** A0A118K161_CYNCS)	0.854067	0.958174	0.257795	0.912595	0.806441	0.0438022	0.99998	0.96869	0.22906	0.73571
Solyc01g100780	Agenet-like domain-containing protein (AHRD V3.3 *** A0A2U1NB46_ARTAN)	1.67028	1.61936	0.0359374	0.992739	1.43806	-0.0920979	0.99998	1.99698	0.298776	0.531649
Solyc04g080410	agglutinin-like (AHRD V3.11 *** tr|A0A1U7VD69|A0A1U7VD69_NICSY)	0	0	#N/A	#N/A	0	#N/A	#N/A	0	#N/A	#N/A
Solyc04g080420	agglutinin-like isoform X1 (AHRD V3.11 *** tr|A0A1U8GRQ9|A0A1U8GRQ9_CAPAN)	0.443714	0.165077	-1.31811	0.707035	0.286825	-0.507027	0.99998	0.277053	-0.6392	0.72713
Solyc04g009050	agglutinin-like protein (AHRD V3.3 *-* AT3G54500.7)	3.17244	2.18072	-0.446341	0.632051	2.16375	-0.429547	0.680967	8.66117	1.49132	3.75112e-10
Solyc12g038970	Agmatine deiminase (AHRD V3.3 *** A0A1U8EXZ9_CAPAN)	2.22668	1.78132	-0.236515	0.889778	1.82287	-0.167035	0.99998	1.76214	-0.296238	0.530471
Solyc04g056330	AIG2-like (Avirulence induced gene) family protein (AHRD V3.3 *** Q9FIQ3_ARATH)	6.34612	11.5975	0.962823	0.287998	9.91199	0.777244	0.544062	11.2398	0.867537	0.130881
Solyc03g097230	AIG2-like (Avirulence induced gene) family protein (AHRD V3.3 *** Q9FIQ3_ARATH)	11.0131	12.0378	0.204105	0.945198	10.3826	0.0286328	0.99998	12.4201	0.208361	0.761277
Solyc08g069232	AIG2-like protein (AHRD V3.11 *** tr|A0A2I4GNX8|A0A2I4GNX8_9ROSI)	1.27846	1.36898	0.195467	0.963314	1.38685	0.253397	0.99998	1.64662	0.414876	0.604085
Solyc08g006070	AIG2-like protein (AHRD V3.3 *** A0A2I4GNX8_9ROSI)	0.889518	1.01121	0.276443	0.924762	0.845911	0.0675439	0.99998	1.71937	0.994546	0.0385636
Solyc08g016808	Aladin (AHRD V3.11 *** tr|A0A1J3HAH8|A0A1J3HAH8_NOCCA)	0.101362	0.0611551	-0.625861	0.97384	0.0127886	-2.78864	0.747611	0.0491217	-0.995278	0.81224
Solyc08g036600	Aladin (AHRD V3.11 *** tr|A0A1J3JTW2|A0A1J3JTW2_NOCCA)	5.87519	6.11455	0.148883	0.972095	7.05681	0.382157	0.967153	5.26364	-0.114246	0.911762
Solyc08g016801	Aladin (AHRD V3.3 *** A0A1J3JTW2_NOCCA)	6.44169	6.44793	0.0897138	0.96907	6.86164	0.212327	0.94553	6.95088	0.151147	0.703332
Solyc08g023460	ALA-interacting subunit (AHRD V3.11 *** tr|A0A2G3BRL9|A0A2G3BRL9_CAPCH)	1.5391	1.50032	0.0513539	0.983877	1.28168	-0.141786	0.998065	1.22682	-0.282542	0.341059
Solyc02g036440	ALA-interacting subunit (AHRD V3.3 *** A0A1U8FRI2_CAPAN)	0	0	#N/A	#N/A	0.0106602	3.98785	0.747611	0	#N/A	#N/A
Solyc05g054800	ALA-interacting subunit (AHRD V3.3 *** A0A1U8GR46_CAPAN)	357.971	536.651	0.669809	0.103014	486.469	0.56722	0.222535	498.168	0.518834	0.0318014
Solyc03g123600	Alanine aminotransferase (AHRD V3.3 *** Q9S768_ORYSA)	2.93057	2.38622	-0.209104	0.892293	2.20445	-0.295284	0.838966	2.09711	-0.438711	0.221707
Solyc01g007940	Alanine aminotransferase 2 (AHRD V3.3 *** A0A2G2YVW4_CAPAN)	0.0381764	0	-6.15872	0.312399	0	-5.92886	0.436735	0.00811589	-2.08068	0.582006
Solyc06g063090	Alanine aminotransferase 2 (AHRD V3.3 *** A0A2G3C8J0_CAPCH)	8.68426	11.5668	0.504678	0.314932	10.2064	0.357602	0.669549	13.2106	0.649296	0.00494685
Solyc03g123610	Alanine aminotransferase 2 (AHRD V3.3 *** A0A2G3D1D6_CAPCH)	13.1066	11.8486	-0.0592796	0.97726	13.9357	0.211788	0.91818	12.4356	-0.0337137	0.929418
Solyc05g013380	Alanine aminotransferase 2 (AHRD V3.3 *** B6TXZ8_MAIZE)	4.59596	4.09411	-0.0798804	0.971062	3.85593	-0.127984	0.989949	3.91686	-0.190403	0.566601
Solyc04g054310	Alanine-glyoxylate aminotransferase 2 (AHRD V3.3 *** A0A2U1PRH4_ARTAN)	8.14637	3.80222	-1.01414	0.00182831	8.22305	0.136872	0.99998	2.06247	-1.94087	1.4919e-15
Solyc10g076250	Alanine--glyoxylate aminotransferase 2 (AHRD V3.3 *** B6U6Q5_MAIZE)	1.78464	2.08457	0.302617	0.876994	1.07819	-0.595728	0.708204	2.45778	0.498701	0.294349
Solyc01g090770	alanine-tRNA ligase (AHRD V3.3 *** AT2G45060.1)	3.11161	2.94501	0.00147144	0.999974	2.75036	-0.049932	0.99998	2.95293	-0.035032	0.94171
Solyc01g111990	Alanine--tRNA ligase (AHRD V3.3 *** K3XV85_SETIT)	4.37805	3.83399	-0.102913	0.967733	3.89947	-0.0409529	0.99998	1.88539	-1.17499	2.1844e-07
Solyc03g098000	Alanine-tRNA ligase, putative (DUF760) (AHRD V3.3 *** Q9LP80_ARATH)	42.4417	34.5694	-0.206398	0.856204	36.0235	-0.112535	0.99998	37.2607	-0.146431	0.667809
Solyc06g083540	Alba DNA/RNA-binding protein (AHRD V3.3 *-* A0A1I9LSC0_ARATH)	6.90529	7.90535	0.282074	0.746147	5.79088	-0.135286	0.99998	8.05027	0.264535	0.409801
Solyc09g061710	Alba DNA/RNA-binding protein (AHRD V3.3 *-* A0A1I9LSC0_ARATH)	3.29714	4.5879	0.562609	0.349315	3.20441	0.0903883	0.99998	5.65954	0.821661	0.0012047
Solyc09g091590	Alba DNA/RNA-binding protein (AHRD V3.3 *-* A0A1I9LSC0_ARATH)	2.19944	2.6112	0.338216	0.79766	2.44421	0.280233	0.936751	2.80724	0.398785	0.319453
Solyc01g097050	Alba DNA/RNA-binding protein (AHRD V3.3 *-* Q9SR12_ARATH)	0.0271837	0	-4.73916	#N/A	0	-4.50647	0.647545	0	-4.4562	#N/A
Solyc05g014050	ALBINO3-like protein 1, chloroplastic (AHRD V3.3 *** A0A2G2VMT2_CAPBA)	7.46355	7.44489	0.085471	0.969452	6.94771	0.0241257	0.99998	8.02262	0.147559	0.678682
Solyc11g013060	ALBINO3-like protein 2, chloroplastic (AHRD V3.3 *-* A0A1U8G0A5_CAPAN)	4.62028	3.83796	-0.174231	0.97587	5.15639	0.299768	0.99998	3.93911	-0.180939	0.891411
Solyc11g018720	ALBINO3-like protein 2, chloroplastic (AHRD V3.3 *-* A0A1U8G0A5_CAPAN)	0.860461	0.497464	-0.703827	0.674905	0.697361	-0.186142	0.99998	0.301375	-1.48033	0.0335685
Solyc11g018740	ALBINO3-like protein 2, chloroplastic (AHRD V3.3 *** A0A1U8G0A5_CAPAN)	1.31434	0.943508	-0.396682	0.701494	1.08046	-0.161046	0.99998	0.928307	-0.459302	0.270063
Solyc07g064610	alcium-dependent protein kinase 1	21.0575	22.943	0.210417	0.834788	24.9031	0.366074	0.525002	23.1187	0.177774	0.565938
Solyc08g005770	alcohol acyl transferase	169.05	17.4963	-3.17375	2.29955e-08	177.811	0.196525	0.99998	1.24294	-7.0432	7.24996e-55
Solyc05g015770	Alcohol acyl transferase (AHRD V3.3 *-* Q6QLX4_SOLLC)	0	0	#N/A	#N/A	0	#N/A	#N/A	0	#N/A	#N/A
Solyc05g015800	Alcohol acyl transferase (AHRD V3.3 *** Q6QLX4_SOLLC)	1.19938	1.59184	0.495359	0.856204	0.831421	-0.399107	0.988349	3.23565	1.47917	0.0173383
Solyc08g005760	Alcohol acyl transferase (AHRD V3.3 *** Q6QLX4_SOLLC)	0.64013	0	-8.90856	0.0089997	0.378863	-0.635525	0.996076	0	-8.60279	0.00839114
Solyc11g020640	Alcohol acyl transferase (AHRD V3.3 *** Q6QLX4_SOLLC)	0	0	#N/A	#N/A	0	#N/A	#N/A	0	#N/A	#N/A
Solyc07g049670	Alcohol acyl transferase (AHRD V3.3 *** Q6QLX5_PYRCO)	0	0.0206545	3.83077	#N/A	0.32	7.60843	0.1585	0	#N/A	#N/A
Solyc01g087640	alcohol dehydrogenase	13.5218	13.0151	0.0339532	0.987977	12.8555	0.0523143	0.99998	12.2012	-0.106038	0.755527
Solyc07g021040	Alcohol dehydrogenase (AHRD V3.11 *-* tr|A0A2U1MN94|A0A2U1MN94_ARTAN)	0	0	#N/A	#N/A	0	#N/A	#N/A	0	#N/A	#N/A
Solyc05g150130	Alcohol dehydrogenase (AHRD V3.3 *-* A0A2U1MN94_ARTAN)	0.505923	0.234967	-0.999838	0.577155	0.502679	0.115079	0.99998	0.296725	-0.718511	0.427311
Solyc03g051663	Alcohol dehydrogenase (AHRD V3.3 *-* A0A2U1MN94_ARTAN)	0	0	#N/A	#N/A	0	#N/A	#N/A	0	#N/A	#N/A
Solyc03g051720	Alcohol dehydrogenase (AHRD V3.3 *-* A0A2U1MN94_ARTAN)	0	0	#N/A	#N/A	0	#N/A	#N/A	0	#N/A	#N/A
Solyc09g037020	Alcohol dehydrogenase (AHRD V3.3 *-* A0A2U1MN94_ARTAN)	0	0	#N/A	#N/A	0	#N/A	#N/A	0	#N/A	#N/A
Solyc05g021570	Alcohol dehydrogenase (AHRD V3.3 *-* B3TM26_ELAGV)	0.616685	0.219707	-1.28296	0.931464	0	-5.15024	0.568271	0	-5.08733	#N/A
Solyc09g037040	Alcohol dehydrogenase (AHRD V3.3 *-* B3TM26_ELAGV)	0	0	#N/A	#N/A	0	#N/A	#N/A	0	#N/A	#N/A
Solyc11g010960	Alcohol dehydrogenase (AHRD V3.3 *** A0A1Y1I027_KLENI)	5.79138	1.67348	-1.69399	0.000838911	1.60695	-1.72277	0.310045	2.14364	-1.38493	0.00181318
Solyc08g014360	Alcohol dehydrogenase (AHRD V3.3 *** A0A1Y1I027_KLENI)	0	0	#N/A	#N/A	0	#N/A	#N/A	0	#N/A	#N/A
Solyc06g059740	Alcohol dehydrogenase (AHRD V3.3 *** A0A2U1MN94_ARTAN)	373.084	297.232	-0.237025	0.874269	256.219	-0.417846	0.708204	754.005	1.05448	1.03938e-05
Solyc04g064710	Alcohol dehydrogenase (AHRD V3.3 *** Q42953_TOBAC)	0.529688	0.0314978	-3.90457	0.111949	0.00904364	-5.61972	0.0110062	0	-8.92216	0.00822453
Solyc09g037090	Alcohol dehydrogenase 1 (AHRD V3.3 --* ADH1_SOLTU)	0	0	#N/A	#N/A	0	#N/A	#N/A	0	#N/A	#N/A
Solyc09g037095	Alcohol dehydrogenase 1 (AHRD V3.3 *-* A0A2G2Z9W5_CAPAN)	0	0	#N/A	#N/A	0	#N/A	#N/A	0	#N/A	#N/A
Solyc08g083280	Alcohol dehydrogenase 1 (AHRD V3.3 *** A0A1U8G0C8_CAPAN)	0.635379	1.25068	1.06895	0.473679	1.70401	1.55212	0.110317	1.91875	1.63673	0.0208724
Solyc06g072160	Alcohol dehydrogenase 1 (AHRD V3.3 *** A0A1U8H3Z9_CAPAN)	1.18827	0.8687	-0.376528	0.862584	1.08159	-0.0156455	0.99998	0.990832	-0.222341	0.773474
Solyc09g037060	Alcohol dehydrogenase 2 (AHRD V3.3 --* ADH2_SOLLC)	0	0	#N/A	#N/A	0	#N/A	#N/A	0	#N/A	#N/A
Solyc04g082170	Alcohol dehydrogenase ADH (AHRD V3.3 *** Q41241_SOLLC)	0	0	#N/A	#N/A	0	#N/A	#N/A	0	#N/A	#N/A
Solyc04g082180	Alcohol dehydrogenase ADH (AHRD V3.3 *** Q41242_SOLLC)	0	0	#N/A	#N/A	0	#N/A	#N/A	0	#N/A	#N/A
Solyc02g069250	Alcohol dehydrogenase superfamily (AHRD V3.11 *-* tr|A0A200Q008|A0A200Q008_9MAGN)	7.57016	10.0818	0.498788	0.673447	13.5134	0.959656	0.163145	4.39214	-0.738631	0.110048
Solyc02g030480	Alcohol dehydrogenase superfamily (AHRD V3.3 *-* A0A200Q008_9MAGN)	0.00501928	0.0225733	2.21192	0.801066	0.0124173	1.54119	0.979918	0.0355964	2.75944	0.4166
Solyc07g041090	Alcohol dehydrogenase superfamily (AHRD V3.3 *-* A0A200Q008_9MAGN)	0	0	#N/A	#N/A	0	#N/A	#N/A	0	#N/A	#N/A
Solyc12g096780	Alcohol dehydrogenase superfamily (AHRD V3.3 *** A0A200R634_9MAGN)	0.0673494	0.0193393	-1.64831	0.874269	0.0141044	-1.97233	0.888199	0.0803558	0.284918	0.940765
Solyc09g025210	alcohol dehydrogenase-2	15.2997	0	-13.3964	2.75359e-06	0.0338895	-8.58707	6.83583e-10	0	-13.0966	5.52716e-06
Solyc04g074530	Alcohol dehydrogenase-like 1 (AHRD V3.3 *** A0A2G3CNR0_CAPCH)	1.01508	0.919035	-0.0431371	0.995317	0.926162	-0.00724798	0.99998	0.252718	-1.96125	0.00388665
Solyc04g074535	Alcohol dehydrogenase-like 7 (AHRD V3.3 *** A0A2G2WZQ5_CAPBA)	0.00913467	0.0139002	0.672534	#N/A	0.00191539	-1.89548	#N/A	0	-3.67214	#N/A
Solyc12g094500	Alcohol dehydrogenase-like 7 (AHRD V3.3 *** A0A2G3B4K6_CAPCH)	2.4787	1.01998	-1.20228	0.048382	2.53073	0.159667	0.99998	2.53775	0.0756778	0.908258
Solyc03g044200	Alcohol dehydrogenase-like protein (AHRD V3.3 *** A0A291L9M0_MENPI)	6.32704	5.21366	-0.184458	0.880576	4.94645	-0.222408	0.853832	4.42319	-0.4741	0.0690032
Solyc11g071290	Alcohol dehydrogenase-like protein (AHRD V3.3 *** A0A291L9M0_MENPI)	0.0415222	0.00873717	-2.05762	0.764574	0.0329332	-0.332608	0.99998	0.0196768	-1.05846	0.739173
Solyc05g056540	Alcohol dehydrogenase-like protein (AHRD V3.3 *** Q8LDF7_ARATH)	13.3364	10.3059	-0.28418	0.756359	12.3423	0.0120778	0.99998	6.25186	-1.05207	1.46539e-05
Solyc01g013883	Aldehyde dehydrogenase (AHRD V3.11 *-* tr|A0A1J7GTI3|A0A1J7GTI3_LUPAN)	0.0122764	0.00809309	-0.442845	0.982835	0.00454701	-1.0688	0.99998	0.0323898	1.43338	0.667406
Solyc01g012750	Aldehyde dehydrogenase (AHRD V3.3 *-* A0A1Q3AVW5_CEPFO)	0	0	#N/A	#N/A	0	#N/A	#N/A	0	#N/A	#N/A
Solyc01g012760	Aldehyde dehydrogenase (AHRD V3.3 *-* A0A200Q0A3_9MAGN)	0	0	#N/A	#N/A	0	#N/A	#N/A	0	#N/A	#N/A
Solyc03g113800	Aldehyde dehydrogenase (AHRD V3.3 *** A0A0K9R405_SPIOL)	13.9829	12.0846	-0.124758	0.940535	12.5533	-0.0306426	0.99998	14.7942	0.123646	0.721276
Solyc06g071290	Aldehyde dehydrogenase (AHRD V3.3 *** A0A0K9R405_SPIOL)	0.737767	0.302806	-1.20213	0.357433	0.302048	-1.1519	0.531291	0.127949	-2.46917	0.000887332
Solyc02g084640	Aldehyde dehydrogenase (AHRD V3.3 *** A0A1U8FMX3_CAPAN)	2.7296	3.09956	0.271556	0.875846	1.61036	-0.628355	0.583755	4.29278	0.698126	0.0513882
Solyc01g011510	Aldehyde dehydrogenase (AHRD V3.3 *** A0A200Q0A3_9MAGN)	0.754309	0.329637	-1.09712	0.126755	0.568146	-0.274505	0.979918	0.353822	-1.04298	0.0251665
Solyc01g013890	Aldehyde dehydrogenase (AHRD V3.3 *** A0A200Q0A3_9MAGN)	0	0.0694358	8.37136	0.0805865	0.0044261	4.24496	0.721341	0.0146011	5.74934	0.19557
Solyc01g012700	Aldehyde dehydrogenase (AHRD V3.3 *** A0A200Q0A3_9MAGN)	0	0	#N/A	#N/A	0	#N/A	#N/A	0	#N/A	#N/A
Solyc06g060250	Aldehyde dehydrogenase (AHRD V3.3 *** A0A2G2WJP7_CAPBA)	4.12356	4.30113	0.151494	0.90945	3.99631	0.0777991	0.99998	4.2316	0.0808099	0.839549
Solyc03g114150	Aldehyde dehydrogenase (AHRD V3.3 *** A0A2U1M8J4_ARTAN)	16.1887	14.6132	-0.0593559	0.982835	11.9831	-0.307352	0.671695	10.537	-0.574582	0.0155081
Solyc08g068190	Aldehyde dehydrogenase (AHRD V3.3 *** A0A2U1M8J4_ARTAN)	0	0.0275098	5.07712	#N/A	0.0360013	5.2981	0.594118	0.0533067	5.66922	0.191625
Solyc02g086970	Aldehyde dehydrogenase (AHRD V3.3 *** A0A2U1MUY7_ARTAN)	27.0755	17.7593	-0.521984	0.567492	27.9587	0.164373	0.99998	38.9814	0.56098	0.183028
Solyc06g071000	Aldehyde dehydrogenase (AHRD V3.3 *** A8J5Z8_CHLRE)	8.82373	7.44319	-0.158823	0.896525	7.52684	-0.0990956	0.99998	7.52223	-0.185974	0.532477
Solyc12g099290	Aldehyde dehydrogenase (AHRD V3.3 *** F4JC27_ARATH)	0.698869	0.568416	-0.223244	0.944462	0.772463	0.287644	0.979918	0.906605	0.424363	0.464389
Solyc05g005700	Aldehyde dehydrogenase (AHRD V3.3 *** Q43274_MAIZE)	45.1488	23.3121	-0.865879	0.00338839	42.2008	0.02629	0.99998	10.5876	-2.04965	8.72475e-26
Solyc03g122310	Aldehyde dehydrogenase (AHRD V3.3 *** Q69P84_ORYSJ)	15.7152	10.8358	-0.450139	0.327767	14.8814	0.0460299	0.99998	8.30377	-0.880136	7.79265e-06
Solyc12g007030	Aldehyde dehydrogenase (AHRD V3.3 *** Q70T30_BIXOR)	1.51338	1.56002	0.132845	0.968752	1.64372	0.245011	0.999725	1.09861	-0.416557	0.485971
Solyc07g005390	Aldehyde dehydrogenase 11A3 (AHRD V3.3 *** A0A2H1ZE23_ARATH)	1.9656	1.69356	-0.127706	0.960483	2.0395	0.185587	0.994828	4.68403	1.29529	1.15425e-08
Solyc08g007890	Aldehyde dehydrogenase family 2 member mitochondrial-like (AHRD V3.3 *-* A0A2K3PGY0_TRIPR)	0.407824	0.888063	1.23242	0.515943	0.368597	0.000939998	0.99998	0.926768	1.24302	0.271065
Solyc04g056713	Aldehyde dehydrogenase family 2 member mitochondrial-like (AHRD V3.3 *-* A0A2K3PGY0_TRIPR)	0.486233	0.549049	0.251118	0.928776	0.0605893	-2.942	3.56345e-05	0.129813	-1.86845	0.0037397
Solyc11g071620	aldehyde oxidase 1	2.26588	1.86494	-0.194887	0.945198	1.16793	-0.830557	0.440006	1.3444	-0.707152	0.0719012
Solyc01g088170	aldehyde oxidase 2	7.25103	5.29696	-0.366223	0.68533	6.76761	0.0252871	0.99998	4.13633	-0.766268	0.000485369
Solyc11g071600	aldehyde oxidase 3	0.82528	1.09003	0.488504	0.691626	0.714075	-0.0944463	0.99998	0.696417	-0.206178	0.781645
Solyc01g088220	Aldehyde oxidase 3 (AHRD V3.11 *-* tr|B0LB01|B0LB01_PEA)	0.70095	0.374623	-0.800886	0.957932	0.588176	-0.156001	0.99998	0.751008	0.144304	0.968592
Solyc01g088230	Aldehyde oxidase 3 (AHRD V3.3 *-* B0LB01_PEA)	0.021361	0.0347147	0.812079	0.965071	0.053345	1.42179	0.984223	0	-4.44951	#N/A
Solyc01g088180	Aldehyde oxidase 3 (AHRD V3.3 *-* B0LB01_PEA)	0	0	#N/A	#N/A	0	#N/A	#N/A	0	#N/A	#N/A
Solyc11g071610	Aldehyde oxidase 3 (AHRD V3.3 *** B0LB01_PEA)	0	0	#N/A	#N/A	0	#N/A	#N/A	0	#N/A	#N/A
Solyc01g088200	aldehyde oxidase 4 pseudogene	0.672328	0.880629	0.48469	0.758808	0.510884	-0.264405	0.99786	0.883796	0.442132	0.484978
Solyc11g071580	aldehyde oxidase 5pseudogene	0	0	#N/A	#N/A	0	#N/A	#N/A	0	#N/A	#N/A
Solyc08g008530	Aldehyde-lyase domain (AHRD V3.3 *** A0A200QWC4_9MAGN)	31.4837	31.4605	0.0867352	0.965071	29.3901	0.0269126	0.99998	37.6581	0.300418	0.337761
Solyc09g097990	Aldo/keto reductase (AHRD V3.3 *-* A0A2K3PHH9_TRIPR)	0	0	#N/A	#N/A	0	#N/A	#N/A	0	#N/A	#N/A
Solyc06g053600	Aldo/keto reductase (AHRD V3.3 *** A0A200QWT0_9MAGN)	0.570265	0.353772	-0.607447	0.624234	0.471713	-0.137475	0.99998	0.266403	-1.045	0.040796
Solyc11g067160	Aldo/keto reductase family oxidoreductase (AHRD V3.3 *** A0A2K3NWG7_TRIPR)	7.61589	5.13362	-0.483787	0.48364	7.37845	0.0792291	0.99998	3.9866	-0.893472	0.00174079
Solyc03g093290	Aldo/keto reductase family protein (AHRD V3.3 *** Q9FJK0_ARATH)	0	0	#N/A	#N/A	0	#N/A	#N/A	0	#N/A	#N/A
Solyc03g093280	Aldo/keto reductase family protein (AHRD V3.3 *** Q9FJK0_ARATH)	0	0	#N/A	#N/A	0	#N/A	#N/A	0	#N/A	#N/A
Solyc09g074310	Aldo-keto reductase (AHRD V3.3 *** A0A2U1PVJ5_ARTAN)	1.07942	0.593498	-0.778441	0.521401	1.16718	0.243779	0.99998	0.681262	-0.619767	0.391073
Solyc03g082560	Aldo-keto reductase/ oxidoreductase (AHRD V3.3 *** B6TN73_MAIZE)	2.43082	2.52208	0.144615	0.965624	1.91224	-0.213959	0.99998	1.76785	-0.412125	0.491775
Solyc03g113030	Aldose 1-epimerase (AHRD V3.11 *** tr|A0A2G3CYH4|A0A2G3CYH4_CAPCH)	25.9564	14.2944	-0.773453	0.0364805	14.8991	-0.674136	0.25998	4.19291	-2.58653	1.30017e-34
Solyc09g074870	Aldose 1-epimerase (AHRD V3.3 *-* A0A1U8FSY0_CAPAN)	4.13477	4.27927	0.137028	0.92841	3.62872	-0.0674382	0.99998	5.50633	0.452437	0.207458
Solyc02g087800	Aldose 1-epimerase (AHRD V3.3 *** A0A1U8FRP0_CAPAN)	1.89927	1.21128	-0.563577	0.769059	1.03627	-0.750706	0.68851	1.92981	0.0666706	0.94727
Solyc02g087770	Aldose 1-epimerase (AHRD V3.3 *** A0A1U8G0C5_CAPAN)	32.2859	32.0466	0.0743472	0.972477	24.3517	-0.281328	0.743156	26.2928	-0.251574	0.385159
Solyc02g087790	Aldose 1-epimerase (AHRD V3.3 *** A0A2G2XHU8_CAPBA)	0	0.0582519	5.23627	#N/A	0	#N/A	#N/A	0	#N/A	#N/A
Solyc03g118650	Aldose 1-epimerase (AHRD V3.3 *** A0A2G3A308_CAPAN)	16.2927	13.4454	-0.19034	0.869069	15.3842	0.0439979	0.99998	12.8542	-0.29853	0.380415
Solyc02g087780	Aldose 1-epimerase (AHRD V3.3 *** A0A2G3D9R9_CAPCH)	4.64342	4.10935	-0.0809534	0.977817	4.04434	-0.0751701	0.99998	2.79359	-0.694431	0.0901022
Solyc02g087810	Aldose 1-epimerase (AHRD V3.3 *** A0A2G3D9T3_CAPCH)	2.52189	2.22844	-0.0789602	0.989323	3.66278	0.670189	0.733411	3.53916	0.534304	0.536241
Solyc02g087820	Aldose 1-epimerase (AHRD V3.3 *** O48971_TOBAC)	0	0	#N/A	#N/A	0	#N/A	#N/A	0	#N/A	#N/A
Solyc01g044365	Alg9-like mannosyltransferase family (AHRD V3.3 --* AT5G14850.2)	0.00618595	0	-2.96066	#N/A	0.00253441	-1.00638	#N/A	0.0526671	2.99547	0.397168
Solyc07g065980	alkaline alpha-galactosidase seed imbibition protein	19.4872	11.8545	-0.623593	0.301121	12.1538	-0.554289	0.202653	7.88556	-1.26261	3.30779e-11
Solyc09g092120	Alkaline ceramidase (AHRD V3.3 *** ACER_ARATH)	11.3832	10.3061	-0.0565748	0.978956	9.90931	-0.0785338	0.99998	12.6761	0.195636	0.514602
Solyc05g053740	Alkaline ceramidase (AHRD V3.3 *** ACER_ARATH)	1.79148	1.38496	-0.279124	0.886377	1.18495	-0.468973	0.770384	1.79601	0.0464647	0.944533
Solyc11g067050	Alkaline/neutral invertase (AHRD V3.3 *** A0A0X8AZR5_CAMSI)	10.0636	10.1778	0.101761	0.957932	8.94919	-0.0451343	0.99998	10.8672	0.151642	0.687492
Solyc11g007270	Alkaline/neutral invertase (AHRD V3.3 *** A0A0X8AZR5_CAMSI)	5.37267	4.0739	-0.316536	0.621927	4.58766	-0.107418	0.99998	3.8551	-0.436588	0.12529
Solyc06g059990	Alkyl transferase (AHRD V3.11 *** tr|K7W9N9|K7W9N9_SOLLC)	0.0125497	0	-2.96066	#N/A	0	-2.75122	#N/A	0.00563458	-0.88188	#N/A
Solyc06g076920	Alkyl transferase (AHRD V3.3 *** K4CA50_SOLLC)	0.0440528	0	-5.09266	#N/A	0.0267426	-0.562788	0.99998	0.00790835	-2.19505	#N/A
Solyc10g085150	Alkyl transferase (AHRD V3.3 *** K4D3U9_SOLLC)	3.44493	2.72557	-0.253081	0.902652	2.59057	-0.27864	0.979918	3.29992	-0.0198866	0.977482
Solyc03g025560	Alkyl transferase (AHRD V3.3 *** K7WCI9_SOLLC)	4.45898	4.9735	0.246385	0.893914	3.90529	-0.0682659	0.99998	5.36045	0.305815	0.489693
Solyc08g005655	Alkyl transferase (AHRD V3.3 *** K7WQ45_SOLLC)	0	0	#N/A	#N/A	0	#N/A	#N/A	0	#N/A	#N/A
Solyc10g085140	Alkyl transferase (AHRD V3.3 *** K7X479_SOLLC)	6.29722	3.20023	-0.886932	0.15179	8.82727	0.609397	0.407868	1.12878	-2.43693	1.7818e-10
Solyc08g005673	Alkyl transferase (AHRD V3.3 *** R9R6P8_SOLLC)	0	0	#N/A	#N/A	0	#N/A	#N/A	0	#N/A	#N/A
Solyc06g050370	Alkylated DNA repair protein (AHRD V3.3 *-* A0A2I0W164_9ASPA)	18.7368	14.1015	-0.322942	0.872808	13.1453	-0.37615	0.877231	18.7362	0.0455129	0.946113
Solyc04g072390	alkylated DNA repair protein alkB homolog 8-like (AHRD V3.3 *** A0A2I4H0H7_9ROSI)	16.4785	17.292	0.160173	0.905667	15.9845	0.078825	0.99998	19.0032	0.24672	0.355517
Solyc12g096230	Alkylated DNA repair protein alkB-like protein 8 (AHRD V3.3 *** A0A1J3CHH7_NOCCA)	0.926797	0.969172	0.146379	0.97136	0.779817	-0.129661	0.99998	1.01417	0.174418	0.834888
Solyc02g068380	Allantoate deiminase/N-carbamoyl-L-amino-acid hydrolase (AHRD V3.3 *** A0A316ELX8_9BURK)	15.5274	10.9309	-0.414728	0.523823	13.7069	-0.0561151	0.99998	7.78408	-0.955676	2.95447e-06
Solyc02g078400	Allantoinase (AHRD V3.3 *** A0A2G3D677_CAPCH)	7.48948	2.64122	-1.41195	0.0127735	11.1706	0.697058	0.45825	0.51356	-3.83032	7.19742e-24
Solyc02g085730	allene oxide cyclase	127.033	170.553	0.511415	0.497885	162.716	0.479346	0.55765	202.113	0.715782	0.0135051
Solyc04g079730	allene oxide synthase	38.0441	80.1261	1.15309	0.0582102	68.9385	0.980166	0.140733	58.5444	0.667102	0.00705023
Solyc11g069800	Allene oxide synthase, chloroplastic (AHRD V3.3 *** A0A2G2YI94_CAPAN)	62.6564	39.7016	-0.571096	0.220686	102.222	0.829268	0.00633286	51.8458	-0.232159	0.446428
Solyc08g077280	Allyl alcohol dehydrogenase-like protein (AHRD V3.3 *** Q8VZ93_ARATH)	67.6886	64.5273	0.0180398	0.995856	62.4215	0.0128703	0.99998	55.0467	-0.255804	0.463757
Solyc02g078590	Alpha 1,4-glycosyltransferase family protein (AHRD V3.3 *** A0A1P8APP1_ARATH)	9.29861	7.33006	-0.248769	0.892943	7.44921	-0.189241	0.994828	4.19122	-1.10589	0.00779143
Solyc02g068790	Alpha 1,4-glycosyltransferase family protein (AHRD V3.3 *** A0A2U1LES8_ARTAN)	6.81724	5.87796	-0.127918	0.951449	6.08954	-0.0368332	0.99998	7.21292	0.126112	0.739549
Solyc10g076780	Alpha 1,4-glycosyltransferase family protein (AHRD V3.3 *** F4IS00_ARATH)	0.159765	0.822954	2.39512	0.244613	0.518886	1.79447	0.674712	0.455518	1.52038	0.520956
Solyc09g014390	Alpha 1,4-glycosyltransferase family protein (AHRD V3.3 *** F4IS00_ARATH)	0	0	#N/A	#N/A	0	#N/A	#N/A	0	#N/A	#N/A
Solyc09g009830	Alpha carbonic anhydrase (AHRD V3.3 *** A0A200QHP1_9MAGN)	0.247079	0.214594	-0.140419	0.98628	0.187963	-0.272172	0.99998	0.442531	0.864918	0.386836
Solyc09g008420	Alpha carbonic anhydrase (AHRD V3.3 *** A0A200R5I4_9MAGN)	0	0	#N/A	#N/A	0	#N/A	#N/A	0	#N/A	#N/A
Solyc11g069640	Alpha carbonic anhydrase (AHRD V3.3 *** A0A200R5P3_9MAGN)	0.167532	0.107681	-0.565719	0.967959	0.106233	-0.529277	0.99998	0.115777	-0.487001	0.867759
Solyc10g079270	Alpha carbonic anhydrase (AHRD V3.3 *** A0A200R5P3_9MAGN)	0	0	#N/A	#N/A	0.0170121	4.42841	0.708204	0	#N/A	#N/A
Solyc06g075070	Alpha carbonic anhydrase (AHRD V3.3 *** A0A2U1MX04_ARTAN)	0.190695	0	-7.3954	0.134931	0.0194389	-3.02311	0.642849	0	-7.09791	0.0801933
Solyc06g075060	Alpha carbonic anhydrase (AHRD V3.3 *** A0A2U1MX04_ARTAN)	0	0	#N/A	#N/A	0	#N/A	#N/A	0	#N/A	#N/A
Solyc10g083890	Alpha carbonic anhydrase 7 (AHRD V3.3 *** A0A2G2YMM8_CAPAN)	0	0.0681544	6.49169	0.346584	0.0323776	5.24419	0.605724	0.105501	6.70533	0.0982925
Solyc06g075050	Alpha carbonic anhydrase 7 (AHRD V3.3 *** A0A2G2ZDJ3_CAPAN)	0	0	#N/A	#N/A	0	#N/A	#N/A	0	#N/A	#N/A
Solyc04g049070	alpha glucosidase II	18.5738	14.9274	-0.228494	0.797209	17.2721	0.019162	0.99998	16.3914	-0.138016	0.680044
Solyc08g075530	Alpha glucosidase-like protein (AHRD V3.3 *** Q93Y12_ARATH)	3.52588	3.04889	-0.122272	0.942007	2.96007	-0.125413	0.989565	2.45132	-0.479986	0.0460036
Solyc02g021700	Alpha N-terminal protein methyltransferase 1 (AHRD V3.11 *** tr|A0A1U8FFG8|A0A1U8FFG8_CAPAN)	1.01592	1.00974	0.0779035	0.978956	0.873987	-0.106957	0.99998	0.985294	-0.00636529	0.991181
Solyc06g036640	alpha-(1%2C6)-fucosyltransferase (AHRD V3.3 *** AT5G28910.2)	10.0081	5.816	-0.69722	0.144317	8.84686	-0.0532125	0.99998	3.45086	-1.49688	9.55759e-10
Solyc02g085180	alpha/beta fold family protein	5.30497	3.47123	-0.524994	0.525334	3.30833	-0.553065	0.605724	4.09462	-0.329502	0.477223
Solyc10g083270	Alpha/beta hydrolase domain-containing protein 11 (AHRD V3.3 *** A0A1J3FM67_NOCCA)	4.30824	3.77824	-0.0997399	0.971446	3.18793	-0.317966	0.877852	3.81186	-0.132552	0.797807
Solyc03g118850	Alpha/beta hydrolase family protein (AHRD V3.11 *** tr|Q8W568|Q8W568_ARATH)	2.54749	1.90233	-0.330929	0.809058	1.96132	-0.250816	0.9571	1.74864	-0.50068	0.234759
Solyc03g064030	Alpha/beta hydrolase family protein (AHRD V3.3 *** Q8RWA3_ARATH)	5.12625	5.42486	0.16752	0.9048	4.37599	-0.106299	0.99998	5.98032	0.263635	0.432665
Solyc09g059670	Alpha/beta hydrolase family protein (AHRD V3.3 *** Q8RX69_ARATH)	0.662918	0.737523	0.248886	0.940535	0.539356	-0.163093	0.99998	0.776017	0.269432	0.741934
Solyc04g007450	Alpha/beta hydrolase family protein (AHRD V3.3 *** Q8RX69_ARATH)	2.38382	1.41683	-0.661923	0.338156	1.66525	-0.392395	0.781721	1.39445	-0.733741	0.0772422
Solyc10g054780	Alpha/Beta hydrolase fold protein (AHRD V3.3 *** A0A2U1N7V3_ARTAN)	8.72693	7.777	-0.0714238	0.976341	8.7151	0.124498	0.99998	5.70556	-0.568575	0.0461652
Solyc02g069400	Alpha/Beta hydrolase fold protein (AHRD V3.3 *** A0A2U1NSZ5_ARTAN)	8.24724	8.78385	0.18112	0.905037	7.03254	-0.102023	0.99998	10.7078	0.422006	0.145753
Solyc02g067660	Alpha/Beta hydrolase fold protein (AHRD V3.3 *** A0A2U1Q6M2_ARTAN)	21.7891	20.1269	-0.0256419	0.992135	26.7751	0.419321	0.402224	16.9174	-0.322908	0.214548
Solyc02g065590	Alpha/Beta hydrolase fold protein (AHRD V3.3 *** A0A2U1Q9F9_ARTAN)	0.36742	0.387648	0.16007	0.978355	0.375555	0.141743	0.99998	0.341134	-0.0630416	0.967099
Solyc05g010050	Alpha/Beta hydrolase fold protein (AHRD V3.3 *** A0A2U1Q9F9_ARTAN)	0.700815	0.614947	-0.0923715	0.982835	0.710775	0.133439	0.99998	0.838354	0.305499	0.626577
Solyc07g040900	Alpha/beta hydrolase fold-3 (AHRD V3.3 *-* A0A200PPT1_9MAGN)	0.280169	0.0200903	-3.63901	0.477611	0.42232	0.713816	0.99998	0	-5.85066	0.167197
Solyc07g040880	Alpha/beta hydrolase fold-3 (AHRD V3.3 *** A0A200PPP0_9MAGN)	0.139111	0.763118	2.56552	0.441443	0.227052	0.823446	0.99998	0.331974	1.29629	0.702976
Solyc05g052750	Alpha/beta hydrolase related protein (AHRD V3.3 *** Q8GZ10_ARATH)	15.2267	22.0188	0.617493	0.204883	17.4351	0.318862	0.800108	21.8588	0.562483	0.0295381
Solyc07g041200	Alpha/beta superfamily hydrolase (AHRD V3.3 *** U9TV27_RHIID)	6.29656	6.06555	0.0296215	0.991754	5.21277	-0.153248	0.980418	6.12954	-0.000977049	0.998208
Solyc02g063160	Alpha/beta-Hydrolases superfamily protein (AHRD V3.11 *** tr|A0A1P8B9I4|A0A1P8B9I4_ARATH)	1.06137	0.744902	-0.413296	0.858499	0.926458	-0.070513	0.99998	0.600486	-0.774012	0.176279
Solyc08g083140	Alpha/beta-Hydrolases superfamily protein (AHRD V3.11 *** tr|A0A1Y1I3I6|A0A1Y1I3I6_KLENI)	1.90433	1.4635	-0.284057	0.853291	1.46445	-0.251219	0.957033	1.14386	-0.692809	0.0665108
Solyc04g079190	Alpha/beta-Hydrolases superfamily protein (AHRD V3.11 *** tr|A0A2U1KK17|A0A2U1KK17_ARTAN)	10.2581	10.9209	0.174409	0.940535	6.32001	-0.570024	0.528164	8.63549	-0.205685	0.690057
Solyc12g056675	Alpha/beta-hydrolases superfamily protein (AHRD V3.11 *** tr|A0A2U1LX98|A0A2U1LX98_ARTAN)	4.21019	2.76045	-0.536636	0.899926	43.1536	3.48339	0.00560231	0.799356	-2.36869	0.0184887
Solyc09g009550	Alpha/beta-Hydrolases superfamily protein (AHRD V3.11 *** tr|A0A2U1QP59|A0A2U1QP59_ARTAN)	0	0.0149482	3.87204	#N/A	0	#N/A	#N/A	0.0132111	3.21343	#N/A
Solyc09g009540	Alpha/beta-Hydrolases superfamily protein (AHRD V3.11 *** tr|A0A2U1QP59|A0A2U1QP59_ARTAN)	0	0	#N/A	#N/A	0.022028	5.13652	0.625732	0.0152058	4.40039	#N/A
Solyc01g009480	Alpha/beta-Hydrolases superfamily protein (AHRD V3.11 *** tr|F4J341|F4J341_ARATH)	0	0	#N/A	#N/A	0	#N/A	#N/A	0	#N/A	#N/A
Solyc02g090940	Alpha/beta-Hydrolases superfamily protein (AHRD V3.11 *** tr|F4K4J2|F4K4J2_ARATH)	0.107026	0.430722	2.05219	0.213406	0.199522	1.02134	0.91818	0.221753	1.03815	0.580104
Solyc03g006560	Alpha/beta-Hydrolases superfamily protein (AHRD V3.11 *** tr|O04083|O04083_ARATH)	18.2468	17.7324	0.0500311	0.984437	15.186	-0.133832	0.994828	14.6298	-0.275913	0.363554
Solyc06g068220	Alpha/beta-Hydrolases superfamily protein (AHRD V3.11 *** tr|Q8VZ57|Q8VZ57_ARATH)	1.70436	1.12944	-0.512697	0.586623	1.4343	-0.130638	0.99998	0.928621	-0.835235	0.0486887
Solyc01g099910	Alpha/beta-Hydrolases superfamily protein (AHRD V3.11 *** tr|Q9M9W5|Q9M9W5_ARATH)	0.388044	0.240469	-0.596101	0.895113	0.275606	-0.342855	0.99998	0.233808	-0.677704	0.658725
Solyc04g150119	alpha/beta-Hydrolases superfamily protein (AHRD V3.3 --* AT4G17470.4)	0.463806	0.34314	-0.360129	0.926921	0.336437	-0.359195	0.99326	0.230958	-0.957647	0.280701
Solyc05g014100	Alpha/beta-Hydrolases superfamily protein (AHRD V3.3 *-* A0A1I9LMK9_ARATH)	8.68667	8.05091	-0.0263671	0.995856	7.84117	-0.0223373	0.99998	6.12837	-0.4613	0.224499
Solyc05g025620	Alpha/beta-Hydrolases superfamily protein (AHRD V3.3 *-* A0A1I9LMK9_ARATH)	0	0	#N/A	#N/A	0	#N/A	#N/A	0	#N/A	#N/A
Solyc05g042185	Alpha/beta-Hydrolases superfamily protein (AHRD V3.3 *-* A0A2U1KC75_ARTAN)	0.0533849	0.119169	1.24492	0.91283	0.0528913	0.0999279	0.99998	0.688039	3.68849	0.0231181
Solyc07g024080	Alpha/beta-Hydrolases superfamily protein (AHRD V3.3 *-* A0A2U1LHG4_ARTAN)	0	0	#N/A	#N/A	0	#N/A	#N/A	0	#N/A	#N/A
Solyc07g024090	Alpha/beta-Hydrolases superfamily protein (AHRD V3.3 *-* A0A2U1LHG4_ARTAN)	0	0	#N/A	#N/A	0	#N/A	#N/A	0	#N/A	#N/A
Solyc08g078250	Alpha/beta-Hydrolases superfamily protein (AHRD V3.3 *-* A0A2U1MCE4_ARTAN)	3.7232	3.87054	0.1465	0.912056	3.39422	-0.00885138	0.99998	4.64379	0.362801	0.194695
Solyc02g086010	Alpha/beta-Hydrolases superfamily protein (AHRD V3.3 *-* A0A2U1N4U5_ARTAN)	0	0.00559823	4.67929	#N/A	0.0093823	5.14839	0.6031	0.0302793	6.64985	0.11704
Solyc07g039520	Alpha/beta-Hydrolases superfamily protein (AHRD V3.3 *-* F4I353_ARATH)	0	0	#N/A	#N/A	0	#N/A	#N/A	0	#N/A	#N/A
Solyc05g005000	Alpha/beta-Hydrolases superfamily protein (AHRD V3.3 *-* F4I5X3_ARATH)	6.83769	9.32769	0.529627	0.479756	8.89327	0.505028	0.480533	6.54928	-0.0232806	0.96847
Solyc02g086080	Alpha/beta-Hydrolases superfamily protein (AHRD V3.3 *-* F4KA67_ARATH)	1.21219	0.899072	-0.337913	0.907714	0.890927	-0.309476	0.9931	1.04308	-0.174814	0.852764
Solyc11g009010	Alpha/beta-Hydrolases superfamily protein (AHRD V3.3 *-* Q058J1_ARATH)	28.4924	12.1858	-1.13235	0.00847957	13.231	-0.982027	4.25791e-05	11.0214	-1.32747	6.32609e-09
Solyc08g023410	Alpha/beta-Hydrolases superfamily protein (AHRD V3.3 *-* Q9C8G6_ARATH)	0	0	#N/A	#N/A	0	#N/A	#N/A	0	#N/A	#N/A
Solyc08g082150	Alpha/beta-Hydrolases superfamily protein (AHRD V3.3 *-* Q9FJ29_ARATH)	0	0	#N/A	#N/A	0	#N/A	#N/A	0	#N/A	#N/A
Solyc04g079280	Alpha/beta-hydrolases superfamily protein (AHRD V3.3 *** A0A068F542_BRANA)	2.22274	1.15686	-0.855904	0.122412	1.66716	-0.292562	0.92313	1.2943	-0.737055	0.0455587
Solyc07g039530	Alpha/beta-Hydrolases superfamily protein (AHRD V3.3 *** A0A1I9LML0_ARATH)	0	0	#N/A	#N/A	0	#N/A	#N/A	0	#N/A	#N/A
Solyc03g095290	Alpha/beta-Hydrolases superfamily protein (AHRD V3.3 *** A0A1I9LRX3_ARATH)	3.67633	2.92543	-0.240533	0.791842	3.34475	-0.0115804	0.99998	2.5368	-0.491744	0.0773443
Solyc02g063200	Alpha/beta-Hydrolases superfamily protein (AHRD V3.3 *** A0A1P8B9I4_ARATH)	0.00164889	0	-2.11896	#N/A	0	-1.92948	#N/A	0	-1.89869	#N/A
Solyc06g054550	Alpha/beta-Hydrolases superfamily protein (AHRD V3.3 *** A0A1P8BAJ1_ARATH)	3.54206	3.47862	0.0635827	0.97875	3.07242	-0.0804595	0.99998	2.65081	-0.376903	0.206329
Solyc11g071720	Alpha/beta-Hydrolases superfamily protein (AHRD V3.3 *** A0A1P8BCJ0_ARATH)	0.656683	0.992204	0.693831	0.846368	0.507599	-0.221673	0.99998	0.6596	0.0590642	0.973464
Solyc11g045460	Alpha/beta-Hydrolases superfamily protein (AHRD V3.3 *** A0A1P8BCJ0_ARATH)	0.454991	0.102828	-2.034	0.752488	1.41919	1.74097	0.605724	0.221596	-0.996236	0.763052
Solyc01g108570	Alpha/beta-Hydrolases superfamily protein (AHRD V3.3 *** A0A2U1KC75_ARTAN)	2.16734	3.75769	0.887604	0.537841	1.83549	-0.109859	0.99998	4.18677	0.997636	0.193793
Solyc01g108560	Alpha/beta-Hydrolases superfamily protein (AHRD V3.3 *** A0A2U1KC75_ARTAN)	0.374297	0.610225	0.769797	0.902652	0.134951	-1.26266	0.948778	0.679109	0.902701	0.630132
Solyc01g108540	Alpha/beta-Hydrolases superfamily protein (AHRD V3.3 *** A0A2U1KC75_ARTAN)	5.69455	8.08606	0.595475	0.525367	5.16695	-0.0151769	0.99998	7.10121	0.3615	0.561308
Solyc09g075710	Alpha/beta-Hydrolases superfamily protein (AHRD V3.3 *** A0A2U1KC75_ARTAN)	0	0	#N/A	#N/A	0	#N/A	#N/A	0	#N/A	#N/A
Solyc09g075700	Alpha/beta-Hydrolases superfamily protein (AHRD V3.3 *** A0A2U1KC75_ARTAN)	0	0	#N/A	#N/A	0	#N/A	#N/A	0	#N/A	#N/A
Solyc03g116110	Alpha/beta-Hydrolases superfamily protein (AHRD V3.3 *** A0A2U1KGJ2_ARTAN)	33.7133	33.8121	0.0919088	0.960098	32.9097	0.0884596	0.99998	30.9956	-0.079544	0.827907
Solyc04g005230	Alpha/beta-Hydrolases superfamily protein (AHRD V3.3 *** A0A2U1KK17_ARTAN)	0	0	#N/A	#N/A	0	#N/A	#N/A	0	#N/A	#N/A
Solyc01g108530	Alpha/beta-Hydrolases superfamily protein (AHRD V3.3 *** A0A2U1KK17_ARTAN)	8.52388	9.19286	0.197508	0.928776	7.63461	-0.0329298	0.99998	8.84884	0.0970832	0.881062
Solyc01g108513	Alpha/beta-Hydrolases superfamily protein (AHRD V3.3 *** A0A2U1KK17_ARTAN)	12.9811	8.30948	-0.559993	0.494775	22.0482	0.887597	0.0157702	6.27592	-1.00628	0.0030862
Solyc05g051660	Alpha/beta-Hydrolases superfamily protein (AHRD V3.3 *** A0A2U1KK17_ARTAN)	92.3513	121.355	0.481754	0.411921	53.6517	-0.657437	0.101469	150.525	0.749975	0.00231311
Solyc01g108520	Alpha/beta-Hydrolases superfamily protein (AHRD V3.3 *** A0A2U1KK17_ARTAN)	0	0.079376	4.95309	#N/A	0.0395662	4.01678	0.734408	0.13605	5.3819	#N/A
Solyc09g075680	Alpha/beta-Hydrolases superfamily protein (AHRD V3.3 *** A0A2U1KK17_ARTAN)	0	0.182499	6.27536	0.377005	0.132277	5.66154	0.532973	0.0918101	4.90432	#N/A
Solyc10g050880	Alpha/beta-Hydrolases superfamily protein (AHRD V3.3 *** A0A2U1KK17_ARTAN)	3.00041	20.2462	2.83748	1.14549e-06	16.3064	2.56431	0.00312068	6.99107	1.25932	0.0674101
Solyc06g054300	Alpha/beta-Hydrolases superfamily protein (AHRD V3.3 *** A0A2U1KK17_ARTAN)	0	0	#N/A	#N/A	0	#N/A	#N/A	0	#N/A	#N/A
Solyc01g090410	Alpha/beta-Hydrolases superfamily protein (AHRD V3.3 *** A0A2U1KLU2_ARTAN)	1.23235	0.553864	-1.05708	0.503538	0.788525	-0.518074	0.925722	0.528943	-1.18375	0.134573
Solyc08g078260	Alpha/beta-Hydrolases superfamily protein (AHRD V3.3 *** A0A2U1KLU2_ARTAN)	0	0	#N/A	#N/A	0	#N/A	#N/A	0	#N/A	#N/A
Solyc01g095720	Alpha/beta-Hydrolases superfamily protein (AHRD V3.3 *** A0A2U1L1L1_ARTAN)	1.38616	0.757365	-0.775364	0.569164	0.60765	-1.05271	0.567314	1.18091	-0.182464	0.848169
Solyc01g079600	Alpha/beta-Hydrolases superfamily protein (AHRD V3.3 *** A0A2U1L2I9_ARTAN)	22.8117	28.4151	0.40204	0.580526	34.1657	0.707184	0.0188065	17.0218	-0.380285	0.219175
Solyc09g075140	Alpha/beta-Hydrolases superfamily protein (AHRD V3.3 *** A0A2U1LF81_ARTAN)	1.05076	0.751819	-0.400818	0.87596	0.655354	-0.546692	0.864245	0.67528	-0.591459	0.415261
Solyc11g067260	Alpha/beta-Hydrolases superfamily protein (AHRD V3.3 *** A0A2U1LHG4_ARTAN)	12.2055	9.73098	-0.239753	0.780168	9.96741	-0.168059	0.945311	6.53054	-0.861522	9.53772e-05
Solyc08g008610	Alpha/beta-Hydrolases superfamily protein (AHRD V3.3 *** A0A2U1LI82_ARTAN)	0.524062	0.352673	-0.501566	0.85903	0.211557	-1.16694	0.498674	0.450328	-0.180206	0.8859
Solyc08g083190	Alpha/beta-Hydrolases superfamily protein (AHRD V3.3 *** A0A2U1LI82_ARTAN)	0.0860075	0.127533	0.621236	0.955349	0.0127254	-2.93069	0.618476	0.156472	0.913823	0.706188
Solyc07g005130	Alpha/beta-Hydrolases superfamily protein (AHRD V3.3 *** A0A2U1LIY6_ARTAN)	1.47773	0.8436	-0.710266	0.393148	1.14212	-0.252061	0.994245	0.637142	-1.16982	0.00993324
Solyc05g041530	Alpha/beta-Hydrolases superfamily protein (AHRD V3.3 *** A0A2U1LLS3_ARTAN)	1.67668	1.18195	-0.409006	0.792897	1.26796	-0.270295	0.988484	1.2302	-0.401624	0.497861
Solyc08g068400	Alpha/beta-Hydrolases superfamily protein (AHRD V3.3 *** A0A2U1LLS3_ARTAN)	1.97724	1.95124	0.0771686	0.982835	1.98028	0.130653	0.99998	2.21856	0.212824	0.697765
Solyc10g081450	Alpha/beta-Hydrolases superfamily protein (AHRD V3.3 *** A0A2U1LTX8_ARTAN)	0.278937	0.633825	1.27317	0.34901	0.491469	0.96138	0.70192	0.424312	0.649187	0.619019
Solyc07g040890	Alpha/beta-hydrolases superfamily protein (AHRD V3.3 *** A0A2U1LX98_ARTAN)	6.3123	12.2345	1.03831	0.131291	18.9025	1.70866	0.00172263	7.8065	0.355771	0.535359
Solyc01g098140	Alpha/beta-hydrolases superfamily protein (AHRD V3.3 *** A0A2U1LX98_ARTAN)	0.427672	0.79247	0.994141	0.660815	0.750231	0.919836	0.651181	0.517255	0.316315	0.808459
Solyc01g094010	Alpha/beta-hydrolases superfamily protein (AHRD V3.3 *** A0A2U1LX98_ARTAN)	16.7547	8.67516	-0.853587	0.204793	10.8379	-0.503486	0.851008	10.6879	-0.601437	0.147598
Solyc06g035520	Alpha/beta-hydrolases superfamily protein (AHRD V3.3 *** A0A2U1LX98_ARTAN)	0.531104	0.736697	0.583534	0.939198	0.297985	-0.695809	0.998065	1.4425	1.49638	0.273247
Solyc12g056674	Alpha/beta-hydrolases superfamily protein (AHRD V3.3 *** A0A2U1LX98_ARTAN)	0.00821463	0.0340076	2.107	0.772003	0.501365	6.02028	4.51855e-07	0.000852246	-2.6907	#N/A
Solyc12g150125	Alpha/beta-hydrolases superfamily protein (AHRD V3.3 *** A0A2U1LX98_ARTAN)	0.255615	0.147768	-0.720845	0.891943	1.82881	2.96117	0.0710141	0.0296841	-3.07316	0.0542583
[truncated: 32,078 more rows]

## Sheet: Table S4
Supplementary Table S4. Gene Ontology (GO) enrichment of the downregulated DEGs from nor-cr1 nl1-cr1 mutant at 80 dpa stage
ID	Description	GeneRatio	BgRatio	pvalue	p.adjust	qvalue	geneID	Count	bgsource
GO:0009835	fruit ripening	48/897	124/19043	1.27483e-31	2.35971e-28	2.11756e-28	Solyc01g006540, Solyc01g008710, Solyc01g081060, Solyc01g095080, Solyc01g099040, Solyc01g099190, Solyc01g104130, Solyc02g036350, Solyc02g070580, Solyc02g077080, Solyc02g077710, Solyc02g081330, Solyc02g088610, Solyc03g005020, Solyc03g031860, Solyc03g044300, Solyc03g083910, Solyc03g095900, Solyc03g111690, Solyc03g111720, Solyc03g118290, Solyc04g072160, Solyc04g074850, Solyc04g079960, Solyc05g012020,…	48	BP
GO:0007623	circadian rhythm	27/897	160/19043	7.41227e-09	4.76533e-06	4.27632e-06	Solyc01g006540, Solyc01g006680, Solyc01g100810, Solyc01g102300, Solyc01g108100, Solyc02g078230, Solyc02g084590, Solyc03g025810, Solyc03g115770, Solyc04g071990, Solyc04g079930, Solyc04g082460, Solyc06g005680, Solyc06g005710, Solyc06g051680, Solyc06g068440, Solyc06g073260, Solyc07g041340, Solyc07g045180, Solyc08g061130, Solyc08g065870, Solyc08g077230, Solyc09g065180, Solyc10g050220, Solyc12g006240,…	27	BP
GO:0048511	rhythmic process	27/897	161/19043	8.51411e-09	4.76533e-06	4.27632e-06	Solyc01g006540, Solyc01g006680, Solyc01g100810, Solyc01g102300, Solyc01g108100, Solyc02g078230, Solyc02g084590, Solyc03g025810, Solyc03g115770, Solyc04g071990, Solyc04g079930, Solyc04g082460, Solyc06g005680, Solyc06g005710, Solyc06g051680, Solyc06g068440, Solyc06g073260, Solyc07g041340, Solyc07g045180, Solyc08g061130, Solyc08g065870, Solyc08g077230, Solyc09g065180, Solyc10g050220, Solyc12g006240,…	27	BP
GO:0009409	response to cold	59/897	568/19043	1.02979e-08	4.76533e-06	4.27632e-06	Solyc00g500292, Solyc01g006540, Solyc01g088400, Solyc01g095320, Solyc01g098950, Solyc01g108100, Solyc01g109170, Solyc02g062390, Solyc02g084840, Solyc02g085870, Solyc02g086490, Solyc03g025810, Solyc03g058190, Solyc03g065250, Solyc03g096540, Solyc03g096545, Solyc03g112440, Solyc03g117890, Solyc03g118540, Solyc04g064710, Solyc04g071990, Solyc04g077740, Solyc04g078640, Solyc04g082460, Solyc05g015610,…	59	BP
GO:0080167	response to karrikin	23/897	148/19043	4.41376e-07	0.00014959	0.000134239	Solyc01g096730, Solyc01g111350, Solyc01g150164, Solyc02g064770, Solyc03g113430, Solyc04g071990, Solyc05g010320, Solyc06g051680, Solyc06g060340, Solyc06g061280, Solyc07g065980, Solyc08g006330, Solyc08g061130, Solyc08g067260, Solyc09g074450, Solyc09g082690, Solyc10g011925, Solyc10g083210, Solyc10g083440, Solyc10g086180, Solyc11g065350, Solyc11g066890, Solyc11g072310	23	BP
GO:0006820	monoatomic anion transport	49/897	487/19043	4.84894e-07	0.00014959	0.000134239	Solyc01g080870, Solyc01g098190, Solyc01g098490, Solyc01g103140, Solyc01g109460, Solyc01g111350, Solyc02g068140, Solyc02g071920, Solyc02g087280, Solyc03g032040, Solyc03g096380, Solyc03g113340, Solyc03g113420, Solyc03g113430, Solyc03g119970, Solyc04g005790, Solyc04g054730, Solyc04g071930, Solyc04g072760, Solyc04g076960, Solyc04g077010, Solyc04g077050, Solyc05g006920, Solyc05g013510, Solyc05g018230,…	49	BP
GO:0016109	tetraterpenoid biosynthetic process	11/897	38/19043	8.89305e-07	0.000205763	0.000184648	Solyc02g081330, Solyc03g031860, Solyc05g012020, Solyc05g041200, Solyc06g036260, Solyc07g056570, Solyc08g066120, Solyc08g074560, Solyc09g010110, Solyc10g081650, Solyc10g083790	11	BP
GO:0016117	carotenoid biosynthetic process	11/897	38/19043	8.89305e-07	0.000205763	0.000184648	Solyc02g081330, Solyc03g031860, Solyc05g012020, Solyc05g041200, Solyc06g036260, Solyc07g056570, Solyc08g066120, Solyc08g074560, Solyc09g010110, Solyc10g081650, Solyc10g083790	11	BP
GO:0016108	tetraterpenoid metabolic process	12/897	47/19043	1.259e-06	0.000233042	0.000209127	Solyc02g081330, Solyc03g031860, Solyc04g050930, Solyc05g012020, Solyc05g041200, Solyc06g036260, Solyc07g056570, Solyc08g066120, Solyc08g074560, Solyc09g010110, Solyc10g081650, Solyc10g083790	12	BP
GO:0016116	carotenoid metabolic process	12/897	47/19043	1.259e-06	0.000233042	0.000209127	Solyc02g081330, Solyc03g031860, Solyc04g050930, Solyc05g012020, Solyc05g041200, Solyc06g036260, Solyc07g056570, Solyc08g066120, Solyc08g074560, Solyc09g010110, Solyc10g081650, Solyc10g083790	12	BP
GO:0009827	plant-type cell wall modification	11/897	41/19043	2.05085e-06	0.000333686	0.000299444	Solyc01g087850, Solyc01g091630, Solyc01g111400, Solyc02g077080, Solyc04g015530, Solyc05g005550, Solyc05g005560, Solyc07g063420, Solyc08g081620, Solyc09g010210, Solyc10g080210	11	BP
GO:0009991	response to extracellular stimulus	35/897	314/19043	2.16328e-06	0.000333686	0.000299444	Solyc01g100460, Solyc01g106620, Solyc01g109170, Solyc02g078400, Solyc02g079760, Solyc02g088190, Solyc03g113430, Solyc04g009910, Solyc04g071360, Solyc04g076880, Solyc04g077010, Solyc04g082460, Solyc05g009880, Solyc05g015610, Solyc05g050130, Solyc05g051850, Solyc05g053860, Solyc06g065260, Solyc06g069640, Solyc06g073260, Solyc07g045420, Solyc07g062530, Solyc07g063930, Solyc08g006330, Solyc08g066120,…	35	BP
GO:0015698	inorganic anion transport	36/897	331/19043	2.75482e-06	0.000392244	0.000351992	Solyc01g080870, Solyc01g098490, Solyc01g103140, Solyc01g109460, Solyc01g111350, Solyc02g068140, Solyc02g071920, Solyc02g087280, Solyc03g032040, Solyc03g113340, Solyc03g113420, Solyc03g113430, Solyc03g119970, Solyc04g005790, Solyc04g054730, Solyc04g072760, Solyc04g076960, Solyc04g077010, Solyc05g006920, Solyc05g013510, Solyc05g018230, Solyc05g053860, Solyc06g065260, Solyc06g068600, Solyc07g026930,…	36	BP
GO:0071695	anatomical structure maturation	29/897	246/19043	5.3356e-06	0.000705442	0.000633051	Solyc01g087990, Solyc01g091630, Solyc01g095080, Solyc01g100460, Solyc03g063750, Solyc03g096040, Solyc03g115710, Solyc03g118290, Solyc03g120980, Solyc05g009880, Solyc05g012020, Solyc05g023750, Solyc06g048840, Solyc06g068870, Solyc07g049550, Solyc07g056570, Solyc07g056580, Solyc08g081620, Solyc09g014380, Solyc09g014750, Solyc09g025210, Solyc09g065390, Solyc09g092500, Solyc10g005770, Solyc10g075030,…	29	BP
GO:0071555	cell wall organization	38/897	373/19043	6.95283e-06	0.000857979	0.000769934	Solyc01g087850, Solyc01g091630, Solyc01g102350, Solyc01g111400, Solyc02g064970, Solyc02g077080, Solyc02g078230, Solyc03g114910, Solyc03g120980, Solyc04g008210, Solyc04g015530, Solyc04g015620, Solyc04g150160, Solyc05g005550, Solyc05g005560, Solyc06g051800, Solyc07g009380, Solyc07g056580, Solyc07g061920, Solyc07g063420, Solyc07g064170, Solyc07g064180, Solyc08g006330, Solyc08g007770, Solyc08g075020,…	38	BP
GO:0045229	external encapsulating structure organization	41/897	423/19043	1.0322e-05	0.00118996	0.00106785	Solyc01g087850, Solyc01g088400, Solyc01g091630, Solyc01g102350, Solyc01g111400, Solyc02g064970, Solyc02g077080, Solyc02g078230, Solyc03g065250, Solyc03g114910, Solyc03g120980, Solyc04g008210, Solyc04g015530, Solyc04g015620, Solyc04g150160, Solyc05g005550, Solyc05g005560, Solyc06g051750, Solyc06g051800, Solyc07g009380, Solyc07g056580, Solyc07g061920, Solyc07g063420, Solyc07g064170, Solyc07g064180,…	41	BP
GO:0042440	pigment metabolic process	25/897	203/19043	1.09518e-05	0.00118996	0.00106785	Solyc01g067290, Solyc01g102300, Solyc02g081330, Solyc03g031860, Solyc03g114710, Solyc04g077010, Solyc05g009880, Solyc05g012020, Solyc05g015610, Solyc05g041200, Solyc05g053550, Solyc06g036260, Solyc07g056570, Solyc08g061130, Solyc08g066120, Solyc08g074560, Solyc08g079020, Solyc08g080090, Solyc09g010110, Solyc09g082690, Solyc10g008740, Solyc10g081650, Solyc10g083440, Solyc10g083790, Solyc11g066440	25	BP
GO:0016052	carbohydrate catabolic process	31/897	283/19043	1.15717e-05	0.00118996	0.00106785	Solyc01g067660, Solyc01g098950, Solyc01g100810, Solyc01g104950, Solyc02g077630, Solyc02g083980, Solyc03g111690, Solyc03g113030, Solyc04g015530, Solyc05g007070, Solyc05g055510, Solyc06g005960, Solyc06g062430, Solyc06g073760, Solyc06g076780, Solyc07g052690, Solyc07g062070, Solyc07g065980, Solyc08g077530, Solyc08g081620, Solyc09g008840, Solyc09g010210, Solyc09g091430, Solyc10g047030, Solyc10g080210,…	31	BP
GO:0031668	cellular response to extracellular stimulus	29/897	257/19043	1.25007e-05	0.00121784	0.00109286	Solyc01g100460, Solyc01g109170, Solyc02g078400, Solyc02g079760, Solyc02g088190, Solyc03g113430, Solyc04g009910, Solyc04g071360, Solyc04g076880, Solyc04g082460, Solyc05g009880, Solyc05g015610, Solyc05g050130, Solyc05g051850, Solyc05g053860, Solyc06g069640, Solyc06g073260, Solyc07g062530, Solyc07g063930, Solyc08g006330, Solyc08g066120, Solyc08g074560, Solyc08g078820, Solyc09g065180, Solyc09g075210,…	29	BP
GO:0009664	plant-type cell wall organization	22/897	171/19043	1.83036e-05	0.001694	0.00152016	Solyc01g087850, Solyc01g091630, Solyc01g111400, Solyc02g064970, Solyc02g077080, Solyc03g114910, Solyc04g015530, Solyc04g015620, Solyc04g150160, Solyc05g005550, Solyc05g005560, Solyc06g051800, Solyc07g063420, Solyc08g007770, Solyc08g081620, Solyc08g082440, Solyc09g010210, Solyc10g005340, Solyc10g080210, Solyc10g086520, Solyc10g086660, Solyc12g014570	22	BP
GO:0021700	developmental maturation	29/897	263/19043	1.93912e-05	0.0017092	0.0015338	Solyc01g087990, Solyc01g091630, Solyc01g095080, Solyc01g100460, Solyc03g063750, Solyc03g096040, Solyc03g115710, Solyc03g118290, Solyc03g120980, Solyc05g009880, Solyc05g012020, Solyc05g023750, Solyc06g048840, Solyc06g068870, Solyc07g049550, Solyc07g056570, Solyc07g056580, Solyc08g081620, Solyc09g014380, Solyc09g014750, Solyc09g025210, Solyc09g065390, Solyc09g092500, Solyc10g005770, Solyc10g075030,…	29	BP
GO:0071496	cellular response to external stimulus	29/897	265/19043	2.23626e-05	0.00180657	0.00162118	Solyc01g100460, Solyc01g109170, Solyc02g078400, Solyc02g079760, Solyc02g088190, Solyc03g113430, Solyc04g009910, Solyc04g071360, Solyc04g076880, Solyc04g082460, Solyc05g009880, Solyc05g015610, Solyc05g050130, Solyc05g051850, Solyc05g053860, Solyc06g069640, Solyc06g073260, Solyc07g062530, Solyc07g063930, Solyc08g006330, Solyc08g066120, Solyc08g074560, Solyc08g078820, Solyc09g065180, Solyc09g075210,…	29	BP
GO:0032787	monocarboxylic acid metabolic process	51/897	591/19043	2.33509e-05	0.00180657	0.00162118	Solyc01g006540, Solyc01g080460, Solyc01g094750, Solyc01g098950, Solyc01g099100, Solyc01g099160, Solyc01g099190, Solyc01g099200, Solyc01g100240, Solyc01g107390, Solyc01g109180, Solyc02g081370, Solyc02g085870, Solyc02g093180, Solyc03g044740, Solyc03g098240, Solyc03g111140, Solyc03g116730, Solyc03g120980, Solyc03g121600, Solyc04g049360, Solyc04g050930, Solyc04g054890, Solyc04g078900, Solyc05g055400,…	51	BP
GO:0010143	cutin biosynthetic process	8/897	27/19043	2.34239e-05	0.00180657	0.00162118	Solyc01g088400, Solyc01g094700, Solyc01g109180, Solyc02g088190, Solyc03g025320, Solyc03g065250, Solyc05g055400, Solyc09g014350	8	BP
GO:0042631	cellular response to water deprivation	10/897	45/19043	3.62662e-05	0.00268515	0.0024096	Solyc01g109170, Solyc02g079760, Solyc04g071360, Solyc05g050130, Solyc05g053860, Solyc06g073260, Solyc07g063930, Solyc08g006330, Solyc09g065180, Solyc09g075210	10	BP
GO:0071462	cellular response to water stimulus	10/897	46/19043	4.44019e-05	0.00313348	0.00281193	Solyc01g109170, Solyc02g079760, Solyc04g071360, Solyc05g050130, Solyc05g053860, Solyc06g073260, Solyc07g063930, Solyc08g006330, Solyc09g065180, Solyc09g075210	10	BP
GO:0009611	response to wounding	32/897	318/19043	4.60537e-05	0.00313348	0.00281193	Solyc01g006540, Solyc01g008510, Solyc01g087850, Solyc01g099160, Solyc01g102300, Solyc01g106620, Solyc02g088190, Solyc03g019760, Solyc03g025810, Solyc03g118540, Solyc03g121270, Solyc04g053130, Solyc05g050130, Solyc05g053550, Solyc06g073260, Solyc07g021630, Solyc07g047950, Solyc07g049690, Solyc07g056580, Solyc08g007590, Solyc08g065610, Solyc08g077110, Solyc08g080630, Solyc09g065180, Solyc09g075210,…	32	BP
GO:0010344	seed oilbody biogenesis	5/897	10/19043	4.74e-05	0.00313348	0.00281193	Solyc02g086490, Solyc03g112440, Solyc06g034040, Solyc09g098120, Solyc12g010920	5	BP
GO:0000272	polysaccharide catabolic process	21/897	170/19043	5.17611e-05	0.00330379	0.00296476	Solyc01g067660, Solyc01g104950, Solyc02g077630, Solyc02g083980, Solyc03g111690, Solyc04g015530, Solyc05g007070, Solyc05g055510, Solyc06g005960, Solyc06g073760, Solyc06g076780, Solyc07g052690, Solyc08g077530, Solyc08g081620, Solyc09g010210, Solyc09g091430, Solyc10g047030, Solyc10g080210, Solyc11g071640, Solyc12g008530, Solyc12g098340	21	BP
GO:0019684	photosynthesis, light reaction	25/897	224/19043	5.83522e-05	0.00358794	0.00321975	Solyc00g500068, Solyc01g097910, Solyc01g102300, Solyc01g102610, Solyc02g080540, Solyc02g083810, Solyc03g062720, Solyc03g082960, Solyc03g116730, Solyc03g116870, Solyc04g071930, Solyc05g044630, Solyc06g005940, Solyc06g068480, Solyc07g054820, Solyc08g007770, Solyc08g048550, Solyc08g074560, Solyc08g082400, Solyc09g011810, Solyc10g085680, Solyc12g009200, Solyc12g017250, Solyc12g056830, Solyc12g096100	25	BP
GO:0042752	regulation of circadian rhythm	11/897	57/19043	6.00897e-05	0.00358794	0.00321975	Solyc01g006680, Solyc01g108100, Solyc04g071990, Solyc04g079930, Solyc06g005680, Solyc06g051680, Solyc06g068440, Solyc07g041340, Solyc08g061130, Solyc10g050220, Solyc12g042910	11	BP
GO:0009411	response to UV	18/897	135/19043	6.43075e-05	0.00371979	0.00333807	Solyc01g008510, Solyc01g091630, Solyc02g083860, Solyc02g087870, Solyc04g053130, Solyc04g082010, Solyc05g010320, Solyc05g053550, Solyc06g051410, Solyc06g051750, Solyc06g081980, Solyc08g061130, Solyc09g082690, Solyc10g011925, Solyc10g086180, Solyc11g005190, Solyc11g056680, Solyc12g042910	18	BP
GO:0120252	hydrocarbon metabolic process	15/897	100/19043	6.63461e-05	0.00372141	0.00333953	Solyc01g088400, Solyc01g091630, Solyc01g095080, Solyc01g097910, Solyc02g036350, Solyc02g085700, Solyc03g065250, Solyc04g079960, Solyc05g012020, Solyc06g036260, Solyc07g049550, Solyc07g056570, Solyc07g063420, Solyc08g066120, Solyc12g098710	15	BP
GO:0015979	photosynthesis	36/897	385/19043	7.43488e-05	0.00404764	0.00363227	Solyc00g500068, Solyc01g079470, Solyc01g080460, Solyc01g087040, Solyc01g097910, Solyc01g102300, Solyc01g102610, Solyc02g080540, Solyc02g083810, Solyc03g062720, Solyc03g082960, Solyc03g097210, Solyc03g116730, Solyc03g116870, Solyc04g071930, Solyc05g025600, Solyc05g044630, Solyc06g005940, Solyc06g060340, Solyc06g068480, Solyc07g054820, Solyc08g007770, Solyc08g048550, Solyc08g074560, Solyc08g082400,…	36	BP
GO:0046148	pigment biosynthetic process	20/897	164/19043	9.27692e-05	0.00485017	0.00435245	Solyc01g067290, Solyc02g081330, Solyc03g031860, Solyc03g114710, Solyc04g077010, Solyc05g009880, Solyc05g012020, Solyc05g041200, Solyc05g053550, Solyc06g036260, Solyc07g056570, Solyc08g066120, Solyc08g074560, Solyc08g079020, Solyc09g010110, Solyc09g082690, Solyc10g008740, Solyc10g081650, Solyc10g083440, Solyc10g083790	20	BP
GO:0071229	cellular response to acid chemical	10/897	50/19043	9.43307e-05	0.00485017	0.00435245	Solyc01g109170, Solyc02g079760, Solyc04g071360, Solyc05g050130, Solyc05g053860, Solyc06g073260, Solyc07g063930, Solyc08g006330, Solyc09g065180, Solyc09g075210	10	BP
GO:0006817	phosphate ion transport	26/897	248/19043	0.000119037	0.00595508	0.00534397	Solyc01g080870, Solyc01g098490, Solyc01g109460, Solyc01g111350, Solyc02g068140, Solyc02g087280, Solyc03g032040, Solyc03g113340, Solyc03g113420, Solyc03g119970, Solyc04g005790, Solyc04g076960, Solyc05g006920, Solyc05g013510, Solyc05g018230, Solyc05g053860, Solyc06g068600, Solyc07g026930, Solyc07g063930, Solyc08g007800, Solyc09g090070, Solyc09g090360, Solyc09g090470, Solyc10g083940, Solyc10g083950,…	26	BP
GO:0006720	isoprenoid metabolic process	29/897	293/19043	0.000137432	0.00669441	0.00600744	Solyc01g009010, Solyc01g087990, Solyc01g098110, Solyc02g081330, Solyc02g082260, Solyc02g085700, Solyc03g031860, Solyc03g122360, Solyc04g050930, Solyc04g077860, Solyc04g078900, Solyc04g079960, Solyc05g012020, Solyc05g041200, Solyc06g036260, Solyc06g068870, Solyc07g056570, Solyc07g061990, Solyc08g066120, Solyc08g074560, Solyc09g010110, Solyc09g092260, Solyc10g005360, Solyc10g081350, Solyc10g081650,…	29	BP
GO:0009812	flavonoid metabolic process	13/897	88/19043	0.00023366	0.0108126	0.00970304	Solyc01g102300, Solyc02g083860, Solyc03g114710, Solyc04g077010, Solyc05g009880, Solyc05g010320, Solyc05g053550, Solyc06g036130, Solyc08g061130, Solyc08g074560, Solyc09g091510, Solyc10g083440, Solyc11g013110	13	BP
GO:0120251	hydrocarbon biosynthetic process	13/897	88/19043	0.00023366	0.0108126	0.00970304	Solyc01g088400, Solyc01g091630, Solyc01g095080, Solyc02g036350, Solyc02g085700, Solyc03g065250, Solyc04g079960, Solyc05g012020, Solyc07g049550, Solyc07g056570, Solyc07g063420, Solyc08g066120, Solyc12g098710	13	BP
GO:0042545	cell wall modification	19/897	163/19043	0.000249108	0.0112463	0.0100922	Solyc01g087850, Solyc01g091630, Solyc01g111400, Solyc02g077080, Solyc03g120980, Solyc04g015530, Solyc05g005550, Solyc05g005560, Solyc07g056580, Solyc07g063420, Solyc07g064170, Solyc07g064180, Solyc08g006330, Solyc08g081010, Solyc08g081620, Solyc09g010210, Solyc10g080210, Solyc12g008530, Solyc12g098340	19	BP
GO:0006721	terpenoid metabolic process	25/897	247/19043	0.000275574	0.0121449	0.0108986	Solyc01g009010, Solyc01g087990, Solyc01g098110, Solyc02g081330, Solyc02g082260, Solyc02g085700, Solyc03g031860, Solyc03g122360, Solyc04g050930, Solyc04g077860, Solyc04g078900, Solyc04g079960, Solyc05g012020, Solyc05g041200, Solyc06g036260, Solyc06g068870, Solyc07g056570, Solyc08g066120, Solyc08g074560, Solyc09g010110, Solyc10g005360, Solyc10g081350, Solyc10g081650, Solyc10g083790, Solyc11g072310	25	BP
GO:0009813	flavonoid biosynthetic process	11/897	68/19043	0.000311486	0.0134084	0.0120324	Solyc02g083860, Solyc03g114710, Solyc04g077010, Solyc05g009880, Solyc05g010320, Solyc05g053550, Solyc06g036130, Solyc08g074560, Solyc09g091510, Solyc10g083440, Solyc11g013110	11	BP
GO:0019915	lipid storage	6/897	22/19043	0.000418389	0.0176009	0.0157947	Solyc02g086490, Solyc03g112440, Solyc06g034040, Solyc06g060840, Solyc09g098120, Solyc12g010920	6	BP
GO:0071669	plant-type cell wall organization or biogenesis	30/897	330/19043	0.000462444	0.0190219	0.0170699	Solyc01g087850, Solyc01g091630, Solyc01g111400, Solyc02g030225, Solyc02g064970, Solyc02g077080, Solyc03g005450, Solyc03g114910, Solyc04g015530, Solyc04g015620, Solyc04g077010, Solyc04g150160, Solyc05g005550, Solyc05g005560, Solyc06g051800, Solyc07g021630, Solyc07g063420, Solyc08g007770, Solyc08g081620, Solyc08g082440, Solyc09g010210, Solyc10g005340, Solyc10g080210, Solyc10g086520, Solyc10g086660,…	30	BP
GO:0010025	wax biosynthetic process	8/897	41/19043	0.000561537	0.022115	0.0198456	Solyc01g011430, Solyc01g088400, Solyc01g109180, Solyc02g085870, Solyc03g065250, Solyc03g116730, Solyc09g092270, Solyc11g065350	8	BP
GO:0042335	cuticle development	8/897	41/19043	0.000561537	0.022115	0.0198456	Solyc01g088400, Solyc01g091630, Solyc02g085870, Solyc02g088190, Solyc03g019760, Solyc03g065250, Solyc08g067260, Solyc12g010900	8	BP
GO:0008299	isoprenoid biosynthetic process	24/897	245/19043	0.000581796	0.0224355	0.0201332	Solyc01g009010, Solyc02g081330, Solyc02g082260, Solyc02g085700, Solyc03g031860, Solyc03g122360, Solyc04g077860, Solyc04g079960, Solyc05g012020, Solyc05g041200, Solyc06g036260, Solyc06g068870, Solyc07g056570, Solyc07g061990, Solyc08g066120, Solyc08g074560, Solyc09g010110, Solyc09g092260, Solyc10g081350, Solyc10g081650, Solyc10g083790, Solyc10g085140, Solyc11g072310, Solyc12g098710	24	BP
GO:0098656	monoatomic anion transmembrane transport	18/897	161/19043	0.000594914	0.0224732	0.020167	Solyc01g098190, Solyc04g054730, Solyc04g071930, Solyc04g072760, Solyc04g077050, Solyc05g013510, Solyc05g051780, Solyc06g061170, Solyc06g066680, Solyc06g068600, Solyc08g007590, Solyc08g007800, Solyc09g065560, Solyc09g082550, Solyc09g090070, Solyc09g090360, Solyc10g051120, Solyc12g015850	18	BP
GO:0009639	response to red or far red light	24/897	246/19043	0.000616697	0.0228084	0.0204679	Solyc01g005030, Solyc01g007070, Solyc01g102300, Solyc01g109780, Solyc02g064770, Solyc02g087870, Solyc03g025870, Solyc03g059180, Solyc03g116730, Solyc03g120380, Solyc04g007210, Solyc04g009020, Solyc04g071990, Solyc05g009310, Solyc06g051680, Solyc06g060340, Solyc07g047950, Solyc08g061130, Solyc08g065870, Solyc08g074560, Solyc09g082690, Solyc11g005190, Solyc11g072310, Solyc12g089240	24	BP
GO:0006631	fatty acid metabolic process	26/897	276/19043	0.000635888	0.0228084	0.0204679	Solyc01g006540, Solyc01g094750, Solyc01g099100, Solyc01g099160, Solyc01g099190, Solyc01g099200, Solyc01g109180, Solyc02g081370, Solyc02g085870, Solyc03g116730, Solyc03g121600, Solyc04g050930, Solyc04g054890, Solyc05g055400, Solyc06g007140, Solyc07g049690, Solyc08g014000, Solyc08g067260, Solyc08g081220, Solyc09g083050, Solyc09g092270, Solyc10g076600, Solyc11g008680, Solyc11g072990, Solyc11g073130,…	26	BP
GO:0009767	photosynthetic electron transport chain	14/897	110/19043	0.000654589	0.0228084	0.0204679	Solyc00g500068, Solyc01g102610, Solyc02g080540, Solyc02g083810, Solyc03g062720, Solyc03g082960, Solyc03g116730, Solyc03g116870, Solyc06g005940, Solyc08g007770, Solyc08g074560, Solyc08g082400, Solyc09g011810, Solyc12g056830	14	BP
GO:0006979	response to oxidative stress	45/897	577/19043	0.000658576	0.0228084	0.0204679	Solyc01g007950, Solyc01g008510, Solyc01g081310, Solyc01g099100, Solyc01g100810, Solyc02g064970, Solyc02g089630, Solyc02g092580, Solyc02g093600, Solyc03g007380, Solyc03g025380, Solyc03g025810, Solyc03g058190, Solyc03g111720, Solyc04g064690, Solyc04g064710, Solyc04g071990, Solyc04g072250, Solyc04g082460, Solyc05g051780, Solyc05g053550, Solyc06g066420, Solyc06g081980, Solyc07g007930, Solyc07g042440,…	45	BP
GO:0010166	wax metabolic process	8/897	42/19043	0.0006654	0.0228084	0.0204679	Solyc01g011430, Solyc01g088400, Solyc01g109180, Solyc02g085870, Solyc03g065250, Solyc03g116730, Solyc09g092270, Solyc11g065350	8	BP
GO:0005976	polysaccharide metabolic process	40/897	496/19043	0.000679815	0.0228789	0.0205311	Solyc01g067660, Solyc01g081060, Solyc01g087850, Solyc01g104950, Solyc02g077630, Solyc02g078230, Solyc02g083980, Solyc02g088910, Solyc03g005450, Solyc03g097210, Solyc03g111690, Solyc03g114910, Solyc04g008210, Solyc04g015530, Solyc04g015620, Solyc05g007070, Solyc05g055510, Solyc06g005960, Solyc06g073760, Solyc06g076780, Solyc07g006870, Solyc07g009380, Solyc07g052690, Solyc07g061920, Solyc07g062070,…	40	BP
GO:0042594	response to starvation	22/897	221/19043	0.00078134	0.0256436	0.0230121	Solyc01g100460, Solyc02g078400, Solyc02g088190, Solyc04g009910, Solyc04g076880, Solyc04g077010, Solyc04g082460, Solyc05g009880, Solyc05g015610, Solyc05g051850, Solyc06g065260, Solyc07g045420, Solyc07g062530, Solyc08g066120, Solyc08g074560, Solyc08g078820, Solyc09g082860, Solyc09g090070, Solyc09g090360, Solyc12g005860, Solyc12g009480, Solyc12g056950	22	BP
GO:0048580	regulation of post-embryonic development	33/897	388/19043	0.000799089	0.0256436	0.0230121	Solyc01g066970, Solyc01g087990, Solyc01g091630, Solyc01g100460, Solyc01g100810, Solyc01g109780, Solyc02g036350, Solyc03g077920, Solyc03g118290, Solyc03g120980, Solyc04g071360, Solyc04g071990, Solyc04g076850, Solyc04g077010, Solyc05g015610, Solyc05g056620, Solyc06g005680, Solyc06g051680, Solyc06g051750, Solyc07g045180, Solyc07g049550, Solyc07g053750, Solyc07g054450, Solyc07g056580, Solyc08g061130,…	33	BP
GO:1901615	organic hydroxy compound metabolic process	35/897	420/19043	0.000810823	0.0256436	0.0230121	Solyc01g087560, Solyc01g088400, Solyc01g098110, Solyc01g100240, Solyc02g070580, Solyc02g082260, Solyc02g085360, Solyc02g093180, Solyc02g094400, Solyc03g044740, Solyc03g058950, Solyc03g065250, Solyc03g114710, Solyc04g078900, Solyc05g041200, Solyc05g051850, Solyc06g051750, Solyc06g062430, Solyc06g068870, Solyc06g069470, Solyc06g081980, Solyc07g049690, Solyc07g056570, Solyc10g007110, Solyc10g011925,…	35	BP
GO:0042939	tripeptide transport	4/897	10/19043	0.00081738	0.0256436	0.0230121	Solyc05g051780, Solyc09g090470, Solyc10g084950, Solyc12g099810	4	BP
GO:2000026	regulation of multicellular organismal development	34/897	405/19043	0.000841899	0.0259726	0.0233073	Solyc01g066970, Solyc01g087990, Solyc01g091630, Solyc01g100460, Solyc01g100810, Solyc01g109780, Solyc02g036350, Solyc03g077920, Solyc03g118290, Solyc03g120980, Solyc04g071360, Solyc04g071990, Solyc04g076850, Solyc04g077010, Solyc05g015610, Solyc05g056620, Solyc06g005680, Solyc06g051680, Solyc06g051750, Solyc07g045180, Solyc07g049550, Solyc07g053750, Solyc07g054450, Solyc07g056580, Solyc07g063420,…	34	BP
GO:0031408	oxylipin biosynthetic process	6/897	25/19043	0.000879945	0.0263636	0.0236582	Solyc01g006540, Solyc01g099160, Solyc01g099190, Solyc01g099200, Solyc07g049690, Solyc08g014000	6	BP
GO:0050665	hydrogen peroxide biosynthetic process	5/897	17/19043	0.000883059	0.0263636	0.0236582	Solyc03g122130, Solyc04g082460, Solyc05g055850, Solyc07g056580, Solyc10g007600	5	BP
GO:0090351	seedling development	23/897	240/19043	0.00101118	0.0297095	0.0266607	Solyc01g099160, Solyc01g100810, Solyc01g109880, Solyc02g036350, Solyc02g086490, Solyc05g015610, Solyc06g034040, Solyc07g049550, Solyc07g053750, Solyc07g056580, Solyc08g079180, Solyc09g005000, Solyc09g025210, Solyc09g082100, Solyc09g082690, Solyc09g092500, Solyc10g006330, Solyc10g074920, Solyc10g075030, Solyc12g005860, Solyc12g010900, Solyc12g010920, Solyc12g056950	23	BP
GO:0010224	response to UV-B	11/897	79/19043	0.00114794	0.0332007	0.0297936	Solyc01g008510, Solyc02g083860, Solyc05g010320, Solyc05g053550, Solyc06g051750, Solyc06g081980, Solyc08g061130, Solyc09g082690, Solyc10g011925, Solyc10g086180, Solyc11g005190	11	BP
GO:0009773	photosynthetic electron transport in photosystem I	5/897	18/19043	0.00117563	0.0334783	0.0300428	Solyc03g062720, Solyc03g116870, Solyc08g007770, Solyc09g011810, Solyc12g056830	5	BP
GO:0010047	fruit dehiscence	4/897	11/19043	0.00123673	0.0344196	0.0308875	Solyc01g087990, Solyc03g118290, Solyc04g015530, Solyc10g080210	4	BP
GO:1901570	fatty acid derivative biosynthetic process	8/897	46/19043	0.00124587	0.0344196	0.0308875	Solyc01g011430, Solyc01g088400, Solyc01g109180, Solyc02g085870, Solyc03g065250, Solyc03g116730, Solyc09g092270, Solyc11g065350	8	BP
GO:0072348	sulfur compound transport	7/897	36/19043	0.00126557	0.0344495	0.0309144	Solyc03g113430, Solyc04g054730, Solyc04g072760, Solyc05g051780, Solyc09g065560, Solyc09g082550, Solyc12g099810	7	BP
GO:0031407	oxylipin metabolic process	6/897	27/19043	0.0013571	0.0364056	0.0326697	Solyc01g006540, Solyc01g099160, Solyc01g099190, Solyc01g099200, Solyc07g049690, Solyc08g014000	6	BP
GO:0048582	positive regulation of post-embryonic development	13/897	106/19043	0.00142388	0.0376514	0.0337877	Solyc01g066970, Solyc01g091630, Solyc02g036350, Solyc03g077920, Solyc03g118290, Solyc04g071990, Solyc04g077010, Solyc05g056620, Solyc06g051750, Solyc07g049550, Solyc08g065870, Solyc09g082690, Solyc10g075030	13	BP
GO:0010109	regulation of photosynthesis	9/897	58/19043	0.00146323	0.0381469	0.0342324	Solyc01g079470, Solyc01g102300, Solyc03g082960, Solyc03g116730, Solyc06g005940, Solyc08g074560, Solyc10g007600, Solyc10g085680, Solyc12g089240	9	BP
GO:0010431	seed maturation	12/897	94/19043	0.0015129	0.038894	0.0349028	Solyc01g087990, Solyc01g100460, Solyc03g096040, Solyc06g048840, Solyc06g068870, Solyc07g056570, Solyc07g056580, Solyc09g014750, Solyc09g025210, Solyc09g065390, Solyc10g075030, Solyc12g010320	12	BP
GO:0016114	terpenoid biosynthetic process	20/897	204/19043	0.00159497	0.0404424	0.0362922	Solyc01g009010, Solyc02g081330, Solyc02g082260, Solyc02g085700, Solyc03g031860, Solyc03g122360, Solyc04g077860, Solyc04g079960, Solyc05g012020, Solyc05g041200, Solyc06g036260, Solyc06g068870, Solyc07g056570, Solyc08g066120, Solyc08g074560, Solyc09g010110, Solyc10g081350, Solyc10g081650, Solyc10g083790, Solyc11g072310	20	BP
GO:0031667	response to nutrient levels	24/897	264/19043	0.00164037	0.0409497	0.0367475	Solyc01g100460, Solyc01g106620, Solyc02g078400, Solyc02g088190, Solyc03g113430, Solyc04g009910, Solyc04g076880, Solyc04g077010, Solyc04g082460, Solyc05g009880, Solyc05g015610, Solyc05g051850, Solyc06g065260, Solyc07g045420, Solyc07g062530, Solyc08g066120, Solyc08g074560, Solyc08g078820, Solyc09g082860, Solyc09g090070, Solyc09g090360, Solyc12g005860, Solyc12g009480, Solyc12g056950	24	BP
GO:0050826	response to freezing	6/897	28/19043	0.00165923	0.0409497	0.0367475	Solyc02g086490, Solyc03g112440, Solyc06g034040, Solyc06g068870, Solyc12g010320, Solyc12g010920	6	BP
GO:0042547	cell wall modification involved in multidimensional cell growth	4/897	12/19043	0.00178627	0.0435051	0.0390406	Solyc05g005550, Solyc05g005560, Solyc07g063420, Solyc09g010210	4	BP
GO:0051240	positive regulation of multicellular organismal process	14/897	122/19043	0.0018129	0.0435803	0.0391081	Solyc01g066970, Solyc01g091630, Solyc01g100460, Solyc02g036350, Solyc03g077920, Solyc03g118290, Solyc04g071990, Solyc04g077010, Solyc05g056620, Solyc06g051750, Solyc07g049550, Solyc08g065870, Solyc09g082690, Solyc10g075030	14	BP
GO:0009251	glucan catabolic process	9/897	60/19043	0.00186816	0.0443329	0.0397835	Solyc02g083980, Solyc05g007070, Solyc06g005960, Solyc06g073760, Solyc06g076780, Solyc07g052690, Solyc08g081620, Solyc09g010210, Solyc11g071640	9	BP
GO:0009845	seed germination	20/897	208/19043	0.00201075	0.0471127	0.0422781	Solyc01g099160, Solyc01g100810, Solyc01g109880, Solyc02g036350, Solyc02g086490, Solyc05g015610, Solyc06g034040, Solyc07g049550, Solyc07g053750, Solyc08g079180, Solyc09g005000, Solyc09g025210, Solyc09g082100, Solyc09g082690, Solyc09g092500, Solyc10g006330, Solyc10g074920, Solyc10g075030, Solyc12g010900, Solyc12g010920	20	BP
GO:0009838	abscission	7/897	39/19043	0.00206284	0.0477289	0.042831	Solyc01g087990, Solyc02g077630, Solyc03g118290, Solyc04g015530, Solyc09g008770, Solyc09g010210, Solyc10g080210	7	BP
GO:0009657	plastid organization	28/897	332/19043	0.00217325	0.0496627	0.0445664	Solyc01g007750, Solyc01g008700, Solyc01g067530, Solyc02g078660, Solyc02g086350, Solyc02g088350, Solyc02g088610, Solyc04g009020, Solyc04g056540, Solyc05g009570, Solyc05g009930, Solyc05g044630, Solyc06g060340, Solyc06g073260, Solyc07g045420, Solyc07g052290, Solyc07g054820, Solyc08g067870, Solyc08g074560, Solyc08g079180, Solyc09g063140, Solyc09g065160, Solyc09g065180, Solyc10g006330, Solyc10g006970,…	28	BP
GO:0004497	monooxygenase activity	44/1009	423/21416	7.93227e-07	0.000403732	0.000343283	Solyc01g010490, Solyc01g088400, Solyc01g094750, Solyc01g112100, Solyc01g112105, Solyc01g112120, Solyc01g112130, Solyc02g070580, Solyc02g085360, Solyc03g065250, Solyc03g111280, Solyc03g111970, Solyc03g122360, Solyc04g051730, Solyc04g054260, Solyc04g071780, Solyc04g071790, Solyc04g078325, Solyc04g078340, Solyc04g078370, Solyc04g078900, Solyc05g055400, Solyc06g008050, Solyc06g036260, Solyc06g051750,…	44	MF
GO:0004553	hydrolase activity, hydrolyzing O-glycosyl compounds	46/1009	463/21416	1.61235e-06	0.000403732	0.000343283	Solyc01g008710, Solyc01g059965, Solyc01g067660, Solyc01g081060, Solyc01g100810, Solyc01g104950, Solyc01g110000, Solyc01g111340, Solyc02g061770, Solyc02g071200, Solyc02g080290, Solyc02g083700, Solyc02g083980, Solyc03g007950, Solyc03g083910, Solyc03g121540, Solyc04g008210, Solyc04g015530, Solyc05g007070, Solyc05g050130, Solyc06g005960, Solyc06g005970, Solyc06g073760, Solyc06g076780, Solyc07g006870,…	46	MF
GO:0016705	oxidoreductase activity, acting on paired donors, with incorporation or reduction of molecular oxygen	48/1009	497/21416	2.13615e-06	0.000403732	0.000343283	Solyc01g010490, Solyc01g088400, Solyc01g094750, Solyc01g112100, Solyc01g112105, Solyc01g112120, Solyc01g112130, Solyc02g070580, Solyc02g083860, Solyc02g085360, Solyc03g065250, Solyc03g111280, Solyc03g111970, Solyc03g116730, Solyc03g122360, Solyc04g040120, Solyc04g051730, Solyc04g054260, Solyc04g071780, Solyc04g071790, Solyc04g078325, Solyc04g078340, Solyc04g078370, Solyc04g078900, Solyc05g055400,…	48	MF
GO:0005506	iron ion binding	44/1009	448/21416	3.65498e-06	0.000518093	0.000440521	Solyc01g010490, Solyc01g088400, Solyc01g094750, Solyc01g097910, Solyc02g070580, Solyc02g085360, Solyc03g065250, Solyc03g083440, Solyc03g111280, Solyc03g111970, Solyc03g122360, Solyc04g051730, Solyc04g054260, Solyc04g071780, Solyc04g071790, Solyc04g078325, Solyc04g078340, Solyc04g078370, Solyc04g078900, Solyc05g044630, Solyc05g055400, Solyc06g036260, Solyc06g051750, Solyc06g061027, Solyc06g062430,…	44	MF
GO:0016798	hydrolase activity, acting on glycosyl bonds	50/1009	577/21416	2.62161e-05	0.00297291	0.00252778	Solyc00g500406, Solyc01g008710, Solyc01g059965, Solyc01g067660, Solyc01g081060, Solyc01g100810, Solyc01g104950, Solyc01g110000, Solyc01g111340, Solyc02g061770, Solyc02g071200, Solyc02g080290, Solyc02g083700, Solyc02g083980, Solyc03g007950, Solyc03g083910, Solyc03g121540, Solyc04g008210, Solyc04g015530, Solyc04g056540, Solyc05g007070, Solyc05g050130, Solyc06g005960, Solyc06g005970, Solyc06g073760,…	50	MF
GO:0016701	oxidoreductase activity, acting on single donors with incorporation of molecular oxygen	13/1009	76/21416	5.04034e-05	0.00476312	0.00404996	Solyc01g006540, Solyc01g099160, Solyc01g099190, Solyc01g099200, Solyc05g041200, Solyc06g062430, Solyc07g056570, Solyc08g014000, Solyc11g066440, Solyc12g008640, Solyc12g008650, Solyc12g011033, Solyc12g011037	13	MF
GO:0008509	monoatomic anion transmembrane transporter activity	24/1009	224/21416	0.000156149	0.0126481	0.0107544	Solyc01g096730, Solyc01g098190, Solyc01g103140, Solyc02g071920, Solyc03g096380, Solyc03g113430, Solyc03g119970, Solyc04g054730, Solyc04g071930, Solyc04g072760, Solyc04g077050, Solyc05g013510, Solyc06g061170, Solyc06g066680, Solyc06g068600, Solyc07g051950, Solyc08g007590, Solyc08g007800, Solyc09g065560, Solyc09g082550, Solyc09g090070, Solyc09g090360, Solyc10g051120, Solyc12g015850	24	MF
GO:0015562	efflux transmembrane transporter activity	5/1009	14/21416	0.000322142	0.0228318	0.0194133	Solyc03g019760, Solyc03g120980, Solyc08g075430, Solyc11g012930, Solyc11g065350	5	MF
GO:0050660	flavin adenine dinucleotide binding	21/1009	195/21416	0.000366158	0.0230679	0.0196141	Solyc01g088160, Solyc01g112100, Solyc01g112105, Solyc01g112120, Solyc01g112130, Solyc02g089630, Solyc03g083440, Solyc03g121600, Solyc04g054890, Solyc05g053100, Solyc06g008050, Solyc06g035580, Solyc06g062600, Solyc08g005630, Solyc08g074270, Solyc08g080190, Solyc10g076600, Solyc10g079870, Solyc11g065920, Solyc12g013690, Solyc12g042910	21	MF
GO:0051213	dioxygenase activity	16/1009	131/21416	0.000447949	0.0253987	0.0215958	Solyc01g006540, Solyc01g099160, Solyc01g099190, Solyc01g099200, Solyc02g036350, Solyc02g068310, Solyc02g083860, Solyc05g041200, Solyc07g049550, Solyc07g056570, Solyc08g014000, Solyc10g005360, Solyc11g013110, Solyc11g072310, Solyc12g011033, Solyc12g011037	16	MF
GO:0033612	receptor serine/threonine kinase binding	8/1009	41/21416	0.000563537	0.0290478	0.0246986	Solyc01g080770, Solyc02g077630, Solyc02g091840, Solyc04g077010, Solyc06g065260, Solyc08g066490, Solyc08g079740, Solyc09g098290	8	MF
GO:0001653	peptide receptor activity	5/1009	16/21416	0.000649582	0.0306595	0.026069	Solyc01g080770, Solyc04g077010, Solyc06g065260, Solyc07g065860, Solyc08g066490	5	MF
GO:0016829	lyase activity	38/1009	464/21416	0.000702952	0.0306595	0.026069	Solyc01g005000, Solyc01g088400, Solyc01g095080, Solyc01g099160, Solyc02g031960, Solyc03g065250, Solyc03g098240, Solyc03g111690, Solyc03g122360, Solyc04g009960, Solyc04g076880, Solyc05g005180, Solyc05g005490, Solyc05g013210, Solyc05g055510, Solyc06g081980, Solyc07g006560, Solyc07g006570, Solyc07g049690, Solyc07g052480, Solyc07g055740, Solyc07g062530, Solyc08g066240, Solyc08g066250, Solyc08g074270,…	38	MF
GO:0004175	endopeptidase activity	37/1009	452/21416	0.000828006	0.0335342	0.0285133	Solyc01g009470, Solyc01g080020, Solyc01g087800, Solyc01g087850, Solyc01g105310, Solyc01g111400, Solyc02g021220, Solyc02g068280, Solyc02g069110, Solyc02g071200, Solyc02g071580, Solyc02g076690, Solyc02g076710, Solyc02g076750, Solyc02g077040, Solyc02g092670, Solyc03g005340, Solyc03g123490, Solyc04g079900, Solyc05g009890, Solyc05g053900, Solyc06g005940, Solyc07g041900, Solyc07g052290, Solyc08g007670,…	37	MF
GO:0016702	oxidoreductase activity, acting on single donors with incorporation of molecular oxygen, incorporation of two atoms of oxygen	9/1009	56/21416	0.00113643	0.0404994	0.0344356	Solyc01g006540, Solyc01g099160, Solyc01g099190, Solyc01g099200, Solyc05g041200, Solyc07g056570, Solyc08g014000, Solyc12g011033, Solyc12g011037	9	MF
GO:0019904	protein domain specific binding	12/1009	91/21416	0.00114284	0.0404994	0.0344356	Solyc01g008510, Solyc01g091630, Solyc01g109040, Solyc02g083810, Solyc03g025840, Solyc04g050930, Solyc04g082010, Solyc05g025600, Solyc06g060340, Solyc07g064160, Solyc08g007770, Solyc10g006970	12	MF
GO:0031976	plastid thylakoid	61/895	569/18295	6.97637e-09	7.06338e-07	6.55175e-07	Solyc00g500292, Solyc01g006540, Solyc01g008510, Solyc01g067290, Solyc01g087040, Solyc01g097910, Solyc01g109040, Solyc02g080540, Solyc02g083810, Solyc02g086910, Solyc03g059180, Solyc03g062720, Solyc03g096540, Solyc03g096545, Solyc03g096850, Solyc03g116870, Solyc03g117890, Solyc04g050930, Solyc04g053130, Solyc04g071930, Solyc04g082010, Solyc05g009300, Solyc05g009570, Solyc05g025600, Solyc06g005710,…	61	CC
GO:0055035	plastid thylakoid membrane	53/895	464/18295	8.23233e-09	7.06338e-07	6.55175e-07	Solyc00g500292, Solyc01g006540, Solyc01g008510, Solyc01g087040, Solyc01g097910, Solyc01g109040, Solyc02g080540, Solyc02g083810, Solyc02g086910, Solyc03g062720, Solyc03g096540, Solyc03g096545, Solyc03g096850, Solyc03g116870, Solyc03g117890, Solyc04g050930, Solyc04g053130, Solyc04g071930, Solyc04g082010, Solyc05g009300, Solyc05g009570, Solyc05g025600, Solyc06g005710, Solyc06g060340, Solyc06g069170,…	53	CC
GO:0009534	chloroplast thylakoid	60/895	565/18295	1.32168e-08	7.06338e-07	6.55175e-07	Solyc00g500292, Solyc01g006540, Solyc01g008510, Solyc01g067290, Solyc01g087040, Solyc01g097910, Solyc01g109040, Solyc02g080540, Solyc02g083810, Solyc02g086910, Solyc03g059180, Solyc03g062720, Solyc03g096540, Solyc03g096545, Solyc03g096850, Solyc03g116870, Solyc03g117890, Solyc04g050930, Solyc04g053130, Solyc04g071930, Solyc04g082010, Solyc05g009300, Solyc05g009570, Solyc05g025600, Solyc06g005710,…	60	CC
GO:0009535	chloroplast thylakoid membrane	52/895	458/18295	1.39869e-08	7.06338e-07	6.55175e-07	Solyc00g500292, Solyc01g006540, Solyc01g008510, Solyc01g087040, Solyc01g097910, Solyc01g109040, Solyc02g080540, Solyc02g083810, Solyc02g086910, Solyc03g062720, Solyc03g096540, Solyc03g096545, Solyc03g096850, Solyc03g116870, Solyc03g117890, Solyc04g050930, Solyc04g053130, Solyc04g071930, Solyc04g082010, Solyc05g009300, Solyc05g009570, Solyc05g025600, Solyc06g005710, Solyc06g060340, Solyc06g069170,…	52	CC
GO:0042651	thylakoid membrane	54/895	495/18295	2.90034e-08	1.17174e-06	1.08686e-06	Solyc00g500068, Solyc00g500292, Solyc01g006540, Solyc01g008510, Solyc01g087040, Solyc01g097910, Solyc01g109040, Solyc02g080540, Solyc02g083810, Solyc02g086910, Solyc03g062720, Solyc03g096540, Solyc03g096545, Solyc03g096850, Solyc03g116870, Solyc03g117890, Solyc04g050930, Solyc04g053130, Solyc04g071930, Solyc04g082010, Solyc05g009300, Solyc05g009570, Solyc05g025600, Solyc06g005710, Solyc06g060340,…	54	CC
GO:0034357	photosynthetic membrane	55/895	520/18295	6.18185e-08	2.08122e-06	1.93047e-06	Solyc00g500068, Solyc00g500292, Solyc01g006540, Solyc01g008510, Solyc01g087040, Solyc01g097910, Solyc01g109040, Solyc02g080540, Solyc02g083810, Solyc02g086910, Solyc03g062720, Solyc03g096540, Solyc03g096545, Solyc03g096850, Solyc03g116870, Solyc03g117890, Solyc04g050930, Solyc04g053130, Solyc04g071930, Solyc04g082010, Solyc05g009300, Solyc05g009570, Solyc05g025600, Solyc06g005710, Solyc06g060340,…	55	CC
GO:0010598	NAD(P)H dehydrogenase complex (plastoquinone)	5/895	13/18295	0.000256563	0.00740366	0.00686739	Solyc02g066920, Solyc03g062720, Solyc03g116870, Solyc08g082400, Solyc09g083150	5	CC
GO:0010319	stromule	9/895	47/18295	0.000392291	0.00990534	0.00918786	Solyc00g500292, Solyc03g117890, Solyc06g073260, Solyc07g064160, Solyc09g011810, Solyc09g065180, Solyc10g006970, Solyc12g007310, Solyc12g056830	9	CC
GO:0000323	lytic vacuole	9/895	51/18295	0.000735314	0.0155565	0.0144297	Solyc02g069110, Solyc02g076690, Solyc02g076710, Solyc02g076750, Solyc02g077040, Solyc07g041900, Solyc08g065610, Solyc11g008260, Solyc12g088670	9	CC
GO:0012511	monolayer-surrounded lipid storage body	5/895	16/18295	0.000770123	0.0155565	0.0144297	Solyc02g086490, Solyc03g112440, Solyc06g034040, Solyc06g060840, Solyc12g010920	5	CC
GO:0005764	lysosome	8/895	44/18295	0.00117333	0.0215465	0.0199858	Solyc02g069110, Solyc02g076690, Solyc02g076710, Solyc02g076750, Solyc02g077040, Solyc07g041900, Solyc11g008260, Solyc12g088670	8	CC
GO:0000325	plant-type vacuole	20/895	201/18295	0.00207581	0.0349429	0.0324118	Solyc01g096730, Solyc01g098190, Solyc01g103140, Solyc03g005580, Solyc03g019820, Solyc03g032040, Solyc03g115710, Solyc04g076960, Solyc05g010320, Solyc05g014390, Solyc05g053550, Solyc05g053860, Solyc06g072130, Solyc07g063930, Solyc08g007800, Solyc08g081890, Solyc09g025210, Solyc10g024420, Solyc12g044330, Solyc12g044820	20	CC
GO:0000322	storage vacuole	5/895	21/18295	0.0029268	0.0422296	0.0391708	Solyc03g005580, Solyc03g019820, Solyc06g072130, Solyc09g025210, Solyc12g044330	5	CC
GO:0000326	protein storage vacuole	5/895	21/18295	0.0029268	0.0422296	0.0391708	Solyc03g005580, Solyc03g019820, Solyc06g072130, Solyc09g025210, Solyc12g044330	5	CC

## Sheet: Table S5
Supplementary Table S5. Gene Ontology (GO) enrichment of the downregulated DEGs from nl1-cr1 mutant at mature green (MG) stage
ID	Description	GeneRatio	BgRatio	pvalue	p.adjust	qvalue	geneID	Count	bgsource
GO:0009835	fruit ripening	27/231	124/19043	2.01784e-26	1.87861e-23	1.69286e-23	Solyc01g095080, Solyc01g099190, Solyc01g104130, Solyc02g036350, Solyc02g077080, Solyc02g077710, Solyc03g005020, Solyc03g031860, Solyc03g082420, Solyc03g083910, Solyc03g095900, Solyc03g111690, Solyc04g079960, Solyc05g050010, Solyc06g051800, Solyc07g052960, Solyc08g005770, Solyc08g080090, Solyc08g081620, Solyc09g008170, Solyc09g010210, Solyc10g080210, Solyc10g083630, Solyc10g085230, Solyc11g011210,…	27	BP
GO:0010143	cutin biosynthetic process	6/231	27/19043	7.14126e-07	0.000332426	0.000299557	Solyc01g088400, Solyc01g094700, Solyc01g109180, Solyc02g088190, Solyc05g055400, Solyc09g014350	6	BP
GO:0010344	seed oilbody biogenesis	4/231	10/19043	4.18382e-06	0.0011657	0.00105044	Solyc03g112440, Solyc06g034040, Solyc09g098120, Solyc12g010920	4	BP
GO:0019915	lipid storage	5/231	22/19043	5.5969e-06	0.0011657	0.00105044	Solyc03g112440, Solyc06g034040, Solyc09g098120, Solyc12g010920, Solyc12g096930	5	BP
[truncated: 34 more rows]

## Sheet: Table S6
Supplementary Table S6. Gene Ontology (GO) enrichment of the downregulated DEGs from nor-cr1 mutant at mature green (MG) stage
ID	Description	GeneRatio	BgRatio	pvalue	p.adjust	qvalue	geneID	Count	bgsource
[truncated: 51 more rows]

## Sheet: Table S7
Supplementary Table S7. Primers used in this study
Primer name	Sequence (5'-3')	Description
CRISPR construct
[truncated: 43 more rows]
